# Supplementary material for: Molecular mechanisms of genotype-dependent lifespan variation mediated by caloric restriction: insight from wild yeast isolates
Source: Front Aging. 2024 Jul 11;5:1408160. doi: 10.3389/fragi.2024.1408160 (PMC11269085; doi:10.3389/fragi.2024.1408160)
Supplement: Supplementary file 1 [file Table2.xlsx]

## Sheet: RNAseq-POS_vs_NON
gene	Entrez	Symbol	logFC	t	P.Value	adj.P.Val
855349.ADH2	855349	ADH2	2.66046	4.61647	9.81e-06	0.00143914
851129.CTR3	851129	CTR3	2.60405	4.77824	5.02e-06	0.00103925
856330.ARR2	856330	ARR2	2.00068	4.31112	3.27e-05	0.00276225
856337.COS8	856337	COS8	1.88579	3.7364	0.000286349	0.00914345
856331.ARR3	856331	ARR3	1.71606	3.89085	0.000161329	0.00673736
856241.CTR1	856241	CTR1	1.53086	4.48739	1.65e-05	0.00203383
854848.DCG1	854848	DCG1	1.31452	4.24029	4.28e-05	0.00302987
854516.None	854516	YOR338W	1.29854	4.146	6.26e-05	0.00404331
852361.TAT1	852361	TAT1	1.27412	4.54346	1.31e-05	0.00168983
852669.None	852669	YGL204C	1.22689	3.93376	0.000137373	0.0061046
854563.FRE3	854563	FRE3	0.984493	3.74173	0.000277809	0.00897753
855499.SSU72	855499	SSU72	0.736786	4.12564	6.67e-05	0.00421144
853565.RSM26	853565	RSM26	0.69514	4.73389	5.83e-06	0.00112981
855226.MRPS17	855226	MRPS17	0.685471	4.23973	4.3e-05	0.00302987
855309.PPA2	855309	PPA2	0.657214	4.63824	8.67e-06	0.0013496
853960.MRPL20	853960	MRPL20	0.639419	3.90997	0.000150158	0.00646992
855190.MRPS8	855190	MRPS8	0.626516	3.86369	0.000177807	0.0070012
853259.ATP12	853259	ATP12	0.624231	4.86841	3.3e-06	0.000896667
854676.ASG1	854676	ASG1	0.616932	5.01252	1.78e-06	0.000799967
853593.EFM3	853593	EFM3	0.612636	5.09369	1.25e-06	0.000799967
855926.CUP9	855926	CUP9	0.598859	4.41816	2.12e-05	0.00228756
853578.RSM7	853578	RSM7	0.594601	4.11631	6.91e-05	0.00431324
853967.SRP40	853967	SRP40	0.594462	4.38636	2.41e-05	0.00238465
854740.MAM33	854740	MAM33	0.581046	3.90516	0.000152685	0.00647598
855536.MRPL19	855536	MRPL19	0.578291	3.70699	0.000312947	0.00977392
851022.MRPL15	851022	MRPL15	0.566889	3.94353	0.000132483	0.00599375
855162.JLP2	855162	JLP2	0.555461	3.73404	0.000284174	0.00912889
850901.QRI5	850901	QRI5	0.554425	4.84539	3.64e-06	0.000898923
852295.HHT1	852295	HHT1	0.552187	3.9617	0.000123832	0.00579555
855520.PSY2	855520	PSY2	0.541267	4.16315	5.78e-05	0.00387114
856069.MET31	856069	MET31	0.537983	4.36559	2.62e-05	0.00238465
854983.YML6	854983	YML6	0.529251	4.68306	7.2e-06	0.00122192
856783.FCY2	856783	FCY2	0.523233	4.57771	1.11e-05	0.00150956
854715.RSM25	854715	RSM25	0.522059	4.00212	0.000106478	0.00525607
853075.MRPS35	853075	MRPS35	0.520644	4.03171	9.53e-05	0.00492475
855754.ATP23	855754	ATP23	0.520426	3.96442	0.000122587	0.00579555
851325.MRPL11	851325	MRPL11	0.520329	4.3964	2.31e-05	0.00238465
854542.PDE2	854542	PDE2	0.508187	4.29001	3.53e-05	0.00276225
851584.FAL1	851584	FAL1	0.502995	4.36912	2.58e-05	0.00238465
851948.MRP1	851948	MRP1	0.497291	4.04493	9.06e-05	0.00479713
852748.RSM23	852748	RSM23	0.495703	4.65189	8.2e-06	0.00134833
851823.MRPL7	851823	MRPL7	0.495484	4.24771	4.16e-05	0.00302987
852073.MRPL28	852073	MRPL28	0.488209	3.80956	0.000216547	0.00785726
855643.SWS2	855643	SWS2	0.478905	4.00208	0.000106496	0.00525607
852811.MNP1	852811	MNP1	0.478656	3.71357	0.000305708	0.00964936
854645.None	854645	YIL161W	0.474658	3.76477	0.000254535	0.00847773
855923.PPQ1	855923	PPQ1	0.470047	4.56802	1.16e-05	0.00153232
853875.MRPL13	853875	MRPL13	0.468938	4.27089	3.8e-05	0.00286648
851647.PPH3	851647	PPH3	0.463202	4.10225	7.29e-05	0.00444876
854165.UTP23	854165	UTP23	0.462259	3.98971	0.000111545	0.00540693
854688.RHO3	854688	RHO3	0.458589	3.98621	0.000113015	0.00542974
854520.None	854520	YOR342C	0.458546	3.77122	0.000248704	0.00838641
852188.MRP21	852188	MRP21	0.451228	3.86147	0.000179253	0.0070012
854329.PET123	854329	PET123	0.447742	3.96225	0.000123581	0.00579555
853377.None	853377	YJL068C	0.437243	4.06714	8.33e-05	0.0047604
852975.MRP13	852975	MRP13	0.43667	3.82039	0.000208199	0.00779528
851755.RSM24	851755	RSM24	0.429111	3.84302	0.00019175	0.00727981
851921.MRPL35	851921	MRPL35	0.424852	4.08135	7.9e-05	0.0046995
853487.RBH2	853487	RBH2	0.422868	3.7303	0.000287996	0.00914345
853543.AIM24	853543	AIM24	0.420817	4.30294	3.35e-05	0.00276225
853253.MNN5	853253	MNN5	0.388607	4.08576	7.77e-05	0.00468415
850694.PAM18	850694	PAM18	0.388384	4.02646	9.72e-05	0.00493067
852353.TRM7	852353	TRM7	0.385838	3.93641	0.000136029	0.0061033
855585.NAM9	855585	NAM9	0.365909	3.7051	0.000315055	0.00977392
852771.RMD9	852771	RMD9	0.358733	3.74869	0.000269665	0.00881934
851447.RRP42	851447	RRP42	0.351301	4.43102	2.02e-05	0.00225166
855821.HFI1	855821	HFI1	0.318746	4.04385	9.1e-05	0.00479713
854152.RCL1	854152	RCL1	0.28238	3.74658	0.000271707	0.00883292
856148.VMA13	856148	VMA13	-0.243104	-3.87107	0.00017306	0.0070012
850561.GCN20	850561	GCN20	-0.271041	-3.86874	0.000174544	0.0070012
854163.ALG6	854163	ALG6	-0.296338	-4.15245	6.02e-05	0.00393651
855869.APM1	855869	APM1	-0.302115	-3.8104	0.000215889	0.00785726
854509.VMA4	854509	VMA4	-0.309843	-4.33388	2.97e-05	0.00255707
853732.PGM1	853732	PGM1	-0.311423	-3.70184	0.000318732	0.00983178
852303.MNN2	852303	MNN2	-0.314928	-4.58393	1.08e-05	0.0015093
852324.CSG2	852324	CSG2	-0.321426	-3.76521	0.000254132	0.00847773
855016.MVP1	855016	MVP1	-0.378491	-4.12558	6.67e-05	0.00421144
850314.PDI1	850314	PDI1	-0.383828	-4.36245	2.65e-05	0.00238465
851974.YPR1	851974	YPR1	-0.389312	-4.03705	9.34e-05	0.00487443
853538.HOC1	853538	HOC1	-0.397549	-4.45421	1.84e-05	0.00216714
853699.APE2	853699	APE2	-0.400818	-4.05325	8.78e-05	0.00479713
853653.FAS1	853653	FAS1	-0.411641	-3.78998	0.000232441	0.00824786
855949.PEP4	855949	PEP4	-0.412657	-3.81147	0.000215055	0.00785726
852666.CHC1	852666	CHC1	-0.415322	-4.26358	3.91e-05	0.0029093
852948.LST7	852948	LST7	-0.418729	-3.81316	0.000213739	0.00785726
854419.DGA1	854419	DGA1	-0.434194	-3.85884	0.000180986	0.00701839
854372.MCA1	854372	MCA1	-0.441108	-4.63358	8.84e-06	0.0013496
852401.YMC2	852401	YMC2	-0.441255	-3.87554	0.000170252	0.0070012
850942.CSC1	850942	CSC1	-0.447532	-4.21556	4.72e-05	0.00328291
856824.TRP2	856824	TRP2	-0.449915	-4.80983	4.23e-06	0.000999559
851848.EXG2	851848	EXG2	-0.455825	-3.95202	0.000128374	0.00595677
853393.PEP8	853393	PEP8	-0.465006	-4.2422	4.25e-05	0.00302987
855750.ACC1	855750	ACC1	-0.468372	-4.06232	8.49e-05	0.0047604
856566.YAP1801	856566	YAP1801	-0.469852	-4.05764	8.64e-05	0.00478589
853920.PET10	853920	PET10	-0.470813	-4.35555	2.72e-05	0.00238465
856597.ERG9	856597	ERG9	-0.471048	-4.77401	4.92e-06	0.00103925
850433.CPR4	850433	CPR4	-0.471508	-3.92494	0.00014193	0.00621403
851705.ARO1	851705	ARO1	-0.47237	-4.6306	8.95e-06	0.0013496
853569.ADO1	853569	ADO1	-0.480667	-4.02103	9.92e-05	0.00498571
856079.ERG10	856079	ERG10	-0.487307	-4.10642	7.18e-05	0.00442826
854183.ROD1	854183	ROD1	-0.489239	-4.7107	6.42e-06	0.00120181
852887.PEX31	852887	PEX31	-0.495596	-4.37794	2.49e-05	0.00238465
855029.ERG5	855029	ERG5	-0.498371	-3.77418	0.000246064	0.00838641
851820.LYS4	851820	LYS4	-0.503263	-3.89271	0.000159846	0.00672714
852883.ERG26	852883	ERG26	-0.526146	-4.02927	9.62e-05	0.00492475
852045.PPM1	852045	PPM1	-0.533117	-3.75557	0.000263086	0.00865634
855034.FMS1	855034	FMS1	-0.536003	-3.85207	0.00018552	0.00709287
852584.DUG2	852584	DUG2	-0.538864	-4.06176	8.51e-05	0.0047604
854913.ERG13	854913	ERG13	-0.538907	-4.41502	2.15e-05	0.00228756
850648.YEH1	850648	YEH1	-0.547267	-4.76251	5.17e-06	0.00103925
853553.JSN1	853553	JSN1	-0.547778	-4.96666	2.17e-06	0.000799967
856277.PIN3	856277	PIN3	-0.548105	-4.29741	3.43e-05	0.00276225
854297.ORT1	854297	ORT1	-0.562152	-4.07432	8.11e-05	0.0047344
854209.IRC23	854209	IRC23	-0.564405	-3.79852	0.000225374	0.00804972
855796.MNT4	855796	MNT4	-0.569416	-3.99148	0.000110809	0.00540693
854506.PDR10	854506	PDR10	-0.570668	-3.82269	0.000206472	0.00778426
855779.MVD1	855779	MVD1	-0.576457	-5.26194	5.94e-07	0.00053783
851616.BAP3	851616	BAP3	-0.577805	-3.86163	0.000179151	0.0070012
854690.HIS5	854690	HIS5	-0.580291	-4.04558	9.04e-05	0.00479713
856470.ERG7	856470	ERG7	-0.581853	-4.91153	2.75e-06	0.00082294
851135.VPS36	851135	VPS36	-0.586156	-4.28392	3.61e-05	0.00276225
855938.SET6	855938	SET6	-0.587699	-4.3637	2.64e-05	0.00238465
856884.COX15	856884	COX15	-0.591333	-3.78414	0.000237489	0.00832253
852690.None	852690	YGL185C	-0.593863	-3.7719	0.000248096	0.00838641
852720.ARI1	852720	ARI1	-0.606397	-4.93037	2.53e-06	0.000809559
855831.None	855831	YPL245W	-0.613267	-4.19341	5.14e-05	0.00348776
853363.IML2	853363	IML2	-0.614595	-4.07011	8.24e-05	0.00475947
854036.SKM1	854036	SKM1	-0.614763	-5.06689	1.4e-06	0.000799967
854397.ODC2	854397	ODC2	-0.614803	-4.07912	7.96e-05	0.0046995
856434.MSC7	856434	MSC7	-0.614864	-5.83391	4.3e-08	0.000233476
854900.HMG1	854900	HMG1	-0.621703	-4.37415	2.53e-05	0.00238465
851383.GLT1	851383	GLT1	-0.64383	-3.78274	0.000239144	0.00832253
850692.SSK1	850692	SSK1	-0.652566	-3.86642	0.000176373	0.0070012
851364.GYP7	851364	GYP7	-0.654022	-3.94758	0.000130793	0.00596702
852515.SDS24	852515	SDS24	-0.654081	-3.80021	0.000224	0.00804972
852393.None	852393	YBR096W	-0.661454	-3.77439	0.000246598	0.00838641
854495.FAA1	854495	FAA1	-0.668262	-4.84638	3.63e-06	0.000898923
850327.HIS4	850327	HIS4	-0.673307	-4.15657	5.93e-05	0.00392551
854698.None	854698	YIL108W	-0.677609	-5.34969	4.01e-07	0.000459475
854128.None	854128	YOL029C	-0.679616	-4.50243	1.51e-05	0.00190821
851707.SAC6	851707	SAC6	-0.682847	-4.58599	1.08e-05	0.0015093
852878.PMC1	852878	PMC1	-0.700383	-3.88814	0.000163153	0.0067615
852446.ARA1	852446	ARA1	-0.701673	-4.94727	2.36e-06	0.000799967
853573.CPA2	853573	CPA2	-0.7035	-3.91719	0.000146495	0.00636256
855683.YIP3	855683	YIP3	-0.706712	-3.70676	0.000314204	0.00977392
852181.MRX3	852181	MRX3	-0.707626	-4.42896	2.03e-05	0.00225166
850846.ACS2	850846	ACS2	-0.715914	-5.03741	1.6e-06	0.000799967
853300.YAK1	853300	YAK1	-0.753376	-4.04786	8.99e-05	0.00479713
851448.TMA17	851448	TMA17	-0.767362	-3.93333	0.000138306	0.0061046
853345.LSB6	853345	LSB6	-0.769679	-5.33784	4.23e-07	0.000459475
853661.COS9	853661	COS9	-0.77152	-3.76282	0.000257775	0.00853331
853088.ATF2	853088	ATF2	-0.77403	-3.8653	0.00017769	0.0070012
856523.EPT1	856523	EPT1	-0.77814	-4.69487	6.87e-06	0.00120238
854394.STE13	854394	STE13	-0.779735	-4.96433	2.19e-06	0.000799967
855084.ARG7	855084	ARG7	-0.7817	-5.02535	1.68e-06	0.000799967
850494.ALR2	850494	ALR2	-0.782067	-4.46448	1.76e-05	0.00212599
855020.PLB1	855020	PLB1	-0.800865	-3.81003	0.000217091	0.00785726
855753.ARE2	855753	ARE2	-0.838139	-4.9673	2.16e-06	0.000799967
853203.BIO2	853203	BIO2	-0.841804	-3.94869	0.000130545	0.00596702
854275.LEU9	854275	LEU9	-0.899558	-5.60216	1.27e-07	0.000300682
855845.FAS2	855845	FAS2	-0.902943	-5.54361	1.66e-07	0.000300682
854837.None	854837	YIR020C	-0.952962	-3.85403	0.000184193	0.00709207
854145.IRC10	854145	IRC10	-0.984811	-3.78328	0.000238129	0.00832253
856411.ARG4	856411	ARG4	-1.02547	-4.29614	3.49e-05	0.00276225
851323.RTN2	851323	RTN2	-1.04339	-4.79584	4.49e-06	0.00101616
851433.None	851433	YDL124W	-1.05443	-4.4495	1.9e-05	0.0021903
852940.SCM4	852940	SCM4	-1.06525	-4.95955	2.28e-06	0.000799967
852380.AAC3	852380	AAC3	-1.13967	-4.36087	2.68e-05	0.00238465
856825.MET6	856825	MET6	-1.19011	-3.91042	0.000151889	0.00647598
856010.EEB1	856010	EEB1	-1.19983	-4.36936	2.63e-05	0.00238465
854447.TPO4	854447	TPO4	-1.20913	-3.78121	0.000243297	0.00838641
852108.ITR1	852108	ITR1	-1.25412	-4.90579	2.88e-06	0.00082294
852113.SAM2	852113	SAM2	-1.3002	-4.70188	6.79e-06	0.00120238
855109.None	855109	YMR085W	-1.65088	-4.28742	3.58e-05	0.00276225
856239.THI22	856239	THI22	-1.85938	-4.28579	3.61e-05	0.00276225
853626.COS5	853626	COS5	-1.88465	-4.19897	5.14e-05	0.00348776
853288.INO1	853288	INO1	-2.7734	-3.63054	0.000415911	0.0114618
854006.CSS3	854006	CSS3	-2.71016	-3.37519	0.000989986	0.0202054
851281.None	851281	YAR029W	-2.12089	-3.66299	0.000367845	0.0107367
852602.MAL32	852602	MAL32	-1.94988	-3.5731	0.000502731	0.0126712
855206.ALD2	855206	ALD2	-1.68476	-3.58219	0.000487722	0.012608
852637.ZRT1	852637	ZRT1	-1.61358	-3.27084	0.00139742	0.0254584
853217.None	853217	YJL213W	-1.44955	-3.30604	0.00124594	0.0235687
851279.UIP3	851279	UIP3	-1.42498	-3.26591	0.00141962	0.0256903
852691.STR3	852691	STR3	-1.36339	-3.48218	0.000684345	0.0152267
854008.IMA2	854008	IMA2	-1.32021	-3.22477	0.00160947	0.0276513
854196.CRS5	854196	CRS5	-1.30612	-3.69615	0.000328583	0.0100212
850463.None	850463	YCR099C	-1.23126	-3.00567	0.00319895	0.0416477
854302.BAG7	854302	BAG7	-1.21582	-3.30047	0.00125577	0.0236054
850466.None	850466	YCR102C	-1.16818	-3.23523	0.00155837	0.0273275
856779.PIC2	856779	PIC2	-1.12914	-3.68701	0.000338948	0.0101107
853127.RTA1	853127	RTA1	-1.12606	-3.17422	0.00190404	0.0304458
856893.SPI1	856893	SPI1	-1.10078	-3.33541	0.00112307	0.0219322
855019.None	855019		-1.09981	-3.2483	0.00149678	0.0268186
851355.None	851355	YNR061C	-1.0756	-3.10749	0.00233248	0.0340449
850385.HSP30	850385	HSP30	-1.06618	-2.9526	0.0037675	0.0458605
856049.PDR12	856049	PDR12	-0.929951	-3.58135	0.000490987	0.012608
852381.None	852381	YBR085C-A	-0.912984	-3.46719	0.000725527	0.0159469
856497.None	856497	YHR097C	-0.887947	-3.49803	0.000653447	0.0147202
852502.COS111	852502	COS111	-0.850698	-3.52023	0.000605181	0.0140416
856767.ERG28	856767	ERG28	-0.834004	-3.4771	0.000700113	0.0154509
853464.MHO1	853464	MHO1	-0.83228	-3.57158	0.000504139	0.0126712
854144.CMK2	854144	CMK2	-0.791336	-3.0851	0.00251132	0.035691
854921.NGL3	854921	NGL3	-0.782809	-3.23261	0.001566	0.027337
856796.RRT13	856796	RRT13	-0.780476	-2.95647	0.00371642	0.0457108
853390.ZAP1	853390	ZAP1	-0.7304	-3.6527	0.000379217	0.0109446
852291.UGA2	852291	UGA2	-0.727543	-3.34036	0.00110391	0.0218692
850845.None	850845	YLR152C	-0.71685	-3.62704	0.000414966	0.0114618
852803.HNM1	852803	HNM1	-0.700323	-3.36636	0.00101452	0.0205757
855854.SAM3	855854	SAM3	-0.692836	-3.50088	0.00064465	0.0145825
850588.MET10	850588	MET10	-0.688218	-3.51766	0.000607806	0.0140416
850576.CSS2	850576	CSS2	-0.683596	-2.97517	0.00352035	0.0445193
852476.EHT1	852476	EHT1	-0.669167	-2.95836	0.00370899	0.0457108
856366.OPI1	856366	OPI1	-0.662337	-3.52871	0.000585319	0.0139602
855513.None	855513	YNL208W	-0.655913	-3.27031	0.0013873	0.0253592
854911.MSC1	854911	MSC1	-0.654042	-3.42117	0.000841871	0.0178536
852752.MET13	852752	MET13	-0.612714	-3.10167	0.00237823	0.0345226
851702.None	851702	YDR124W	-0.611375	-3.35887	0.00103581	0.0207506
856349.MUP3	856349	MUP3	-0.605582	-3.21392	0.0016632	0.0281229
854395.RCN2	854395	RCN2	-0.597978	-3.09579	0.00242541	0.0349272
850891.NCW2	850891	NCW2	-0.597493	-3.14637	0.00206378	0.0318303
854228.YOR29-13	854228	YOR062C	-0.593114	-3.0374	0.00290567	0.039725
856800.ARG5%2C6	856800	ARG5,6	-0.590134	-3.58741	0.000476679	0.012503
856444.YHK8	856444	YHK8	-0.575045	-3.39506	0.000918182	0.0193116
855075.STB2	855075	STB2	-0.574528	-3.55464	0.000533804	0.0131132
855783.FPK1	855783	FPK1	-0.570711	-2.97576	0.00350846	0.0445034
850578.ROG3	850578	ROG3	-0.564204	-3.42256	0.000837293	0.0178261
850870.None	850870	YLR173W	-0.563899	-3.23966	0.00153073	0.0271579
852710.CUP2	852710	CUP2	-0.563045	-2.98847	0.00337825	0.0435641
852695.ATG1	852695	ATG1	-0.561943	-3.06666	0.00264986	0.0370775
851868.BSC2	851868	BSC2	-0.558067	-3.20598	0.00170617	0.0285009
856809.None	856809	YER076C	-0.556355	-3.54119	0.000559152	0.0136127
856756.None	856756	YER034W	-0.550777	-3.26405	0.00141432	0.02568
856794.ICL1	856794	ICL1	-0.542916	-3.04801	0.00280778	0.0385909
852875.LEU1	852875	LEU1	-0.54158	-2.92611	0.00407992	0.0482272
853230.ACO2	853230	ACO2	-0.538862	-3.57664	0.000494657	0.012608
855593.CPT1	855593	CPT1	-0.537397	-3.2249	0.00160732	0.0276513
852412.LYS2	852412	LYS2	-0.535839	-3.09212	0.00245092	0.0350159
850811.YPS1	850811	YPS1	-0.528625	-3.28107	0.00133806	0.0246248
855092.MOT3	855092	MOT3	-0.526488	-3.46136	0.000734504	0.0159505
856397.STP2	856397	STP2	-0.525762	-3.3906	0.000931967	0.0193116
855248.ERG12	855248	ERG12	-0.519569	-3.50487	0.000633362	0.0144476
855021.ADI1	855021	ADI1	-0.518161	-3.57425	0.000498774	0.0126535
852192.None	852192	YBL086C	-0.515826	-3.56292	0.000518747	0.0128597
850821.ZRT2	850821	ZRT2	-0.508837	-3.52487	0.000591424	0.0139602
853706.NNR2	853706	NNR2	-0.504351	-3.36103	0.00102841	0.0206786
854559.ATF1	854559	ATF1	-0.503717	-2.95388	0.00374561	0.0458605
851960.GGA1	851960	GGA1	-0.502399	-3.4915	0.000662951	0.0148726
853935.KTR2	853935	KTR2	-0.501798	-3.16617	0.00193811	0.0306528
856409.YSC84	856409	YSC84	-0.499656	-2.97859	0.00347489	0.0443181
854066.DUF1	854066	DUF1	-0.494869	-3.52737	0.000586372	0.0139602
852346.None	852346	YBR056W	-0.489181	-3.50337	0.000636623	0.0144612
853738.DGR2	853738	DGR2	-0.482687	-2.95261	0.00376006	0.0458605
851855.None	851855	YDR262W	-0.480648	-3.58589	0.000479025	0.012503
853028.None	853028	YGR127W	-0.480446	-3.47747	0.000695409	0.0154097
851725.EKI1	851725	EKI1	-0.47606	-3.62272	0.000421299	0.0115046
853138.HSV2	853138	HSV2	-0.474551	-3.52324	0.000594745	0.0139702
856763.GLN3	856763	GLN3	-0.468216	-3.08926	0.00246956	0.0351896
854347.HEM15	854347	HEM15	-0.463518	-3.07924	0.00254809	0.036119
856606.AIM46	856606	AIM46	-0.461056	-3.29685	0.00127077	0.0236431
853432.PET130	853432	PET130	-0.460174	-3.16688	0.00193328	0.0306528
852143.APA2	852143	APA2	-0.457453	-3.29664	0.00127165	0.0236431
851704.SWF1	851704	SWF1	-0.456654	-2.97281	0.00353659	0.0445479
854722.AIM19	854722	AIM19	-0.455251	-3.18399	0.00183065	0.0297562
853386.BNA3	853386	BNA3	-0.444026	-3.67564	0.000349737	0.0103755
853351.KHA1	853351	KHA1	-0.440371	-3.64496	0.000389682	0.0110764
855704.CRZ1	855704	CRZ1	-0.440309	-3.53103	0.000579029	0.0139095
853272.ERG20	853272	ERG20	-0.439743	-3.33858	0.00110776	0.0218692
851445.ATG20	851445	ATG20	-0.434949	-3.26154	0.00142591	0.0257185
852331.QDR3	852331	QDR3	-0.434253	-3.22062	0.00162773	0.0277892
854046.WSC3	854046	WSC3	-0.429329	-3.15952	0.00197907	0.0307862
852590.None	852590	YBR287W	-0.427361	-3.38804	0.000939966	0.0194033
855933.DAP1	855933	DAP1	-0.423666	-3.41663	0.000854156	0.0180436
854737.SPO22	854737	SPO22	-0.422421	-2.98084	0.00345117	0.0441897
853945.DRE2	853945	DRE2	-0.421507	-3.10719	0.00233469	0.0340449
850632.ISA1	850632	ISA1	-0.419615	-2.97378	0.00352612	0.0445193
855260.ERG8	855260	ERG8	-0.418202	-3.51728	0.000607015	0.0140416
853374.ARG2	853374	ARG2	-0.417879	-3.17906	0.00185972	0.0300489
853274.HAL5	853274	HAL5	-0.416874	-3.29702	0.00127004	0.0236431
855141.None	855141	YMR114C	-0.414388	-2.94078	0.00389694	0.0472243
850450.ABP1	850450	ABP1	-0.412929	-3.57741	0.00049335	0.012608
854305.SIA1	854305	SIA1	-0.407054	-3.30028	0.00125658	0.0236054
851995.CIN10	851995	CIN10	-0.404399	-3.1168	0.00226524	0.0336931
853729.MYO3	853729	MYO3	-0.403853	-3.04839	0.00280445	0.0385909
852101.PKH1	852101	PKH1	-0.401662	-3.025	0.00301455	0.0403314
853334.GZF3	853334	GZF3	-0.38711	-3.39282	0.000925067	0.0193116
853991.VPS68	853991	VPS68	-0.377026	-2.95748	0.00370507	0.0457108
855137.HFD1	855137	HFD1	-0.374634	-3.13654	0.00212853	0.0323692
856568.SOL3	856568	SOL3	-0.367788	-3.66764	0.000359771	0.0106152
854449.RIM20	854449	RIM20	-0.366855	-3.56979	0.000506558	0.0126733
854402.HER1	854402	HER1	-0.362462	-3.09721	0.00240892	0.034782
854946.CMP2	854946	CMP2	-0.357572	-2.97701	0.00349167	0.0443941
850903.ENT2	850903	ENT2	-0.356573	-3.63754	0.000399966	0.0113095
852858.TRP5	852858	TRP5	-0.353506	-3.27106	0.0013824	0.0253549
853026.None	853026	YGR125W	-0.35318	-3.18754	0.00180999	0.0296871
855840.ENV7	855840	ENV7	-0.351244	-2.91749	0.00417984	0.049056
852351.AKL1	852351	AKL1	-0.351141	-2.9278	0.00405241	0.0482272
852716.AIM14	852716	AIM14	-0.349867	-3.17123	0.00190672	0.0304458
852733.ROG1	852733	ROG1	-0.347054	-3.10909	0.00232085	0.0340449
856811.ICP55	856811	ICP55	-0.345073	-3.07036	0.00261955	0.0368434
854216.ETT1	854216	ETT1	-0.337705	-3.54327	0.000555154	0.0135763
853680.TPO5	853680	TPO5	-0.336089	-3.22976	0.00158047	0.0274133
855297.GFD1	855297	GFD1	-0.334642	-3.53565	0.000569913	0.0137514
855630.APP1	855630	APP1	-0.33318	-3.13657	0.00212835	0.0323692
851900.None	851900	YDR306C	-0.332467	-3.16162	0.00196593	0.0307862
856200.ASA1	856200	ASA1	-0.331712	-2.97058	0.00356062	0.0447467
853186.YTA7	853186	YTA7	-0.327453	-3.03619	0.00291224	0.039725
852233.EDE1	852233	EDE1	-0.326906	-3.62245	0.0004217	0.0115046
855729.PET8	855729	PET8	-0.326545	-3.07313	0.00259707	0.0367174
853287.VPS35	853287	VPS35	-0.325032	-3.02047	0.00305681	0.0405756
855927.TRE1	855927	TRE1	-0.324871	-2.97834	0.00347753	0.0443181
852264.PEP1	852264	PEP1	-0.320665	-3.15954	0.00197897	0.0307862
856233.None	856233	YPR117W	-0.317946	-2.92935	0.00403344	0.0482272
855147.ASI1	855147	ASI1	-0.310968	-3.28944	0.00130194	0.0241236
851605.ARO3	851605	ARO3	-0.310291	-3.04503	0.00283378	0.03885
851424.CDC53	851424	CDC53	-0.310245	-3.44362	0.000779918	0.01667
850516.CAF16	850516	CAF16	-0.302829	-3.26024	0.00143195	0.025742
854995.UBX2	854995	UBX2	-0.301049	-3.31501	0.00119728	0.0229682
855422.RIM21	855422	RIM21	-0.300256	-3.39402	0.000921384	0.0193116
851888.DPL1	851888	DPL1	-0.299097	-3.06509	0.00266283	0.0371633
852323.PDX3	852323	PDX3	-0.297669	-3.32291	0.00116655	0.0226186
851105.STE23	851105	STE23	-0.294569	-3.31058	0.00121481	0.0231593
855341.None	855341	YMR295C	-0.289927	-3.39109	0.000930447	0.0193116
852094.KRE2	852094	KRE2	-0.284188	-3.1066	0.00233906	0.0340449
853789.LHS1	853789	LHS1	-0.281237	-3.12926	0.00217805	0.0327626
856517.TOM71	856517	TOM71	-0.276104	-3.03032	0.0029655	0.0399513
850376.CWH43	850376	CWH43	-0.270996	-3.19181	0.00178543	0.0293731
856513.APE4	856513	APE4	-0.270527	-3.31034	0.00121577	0.0231593
853733.YPK1	853733	YPK1	-0.268157	-3.00604	0.00319535	0.0416477
856271.None	856271	YPR148C	-0.25449	-3.05202	0.00277313	0.0385047
852606.GUS1	852606	GUS1	-0.251736	-3.64953	0.000383473	0.0109572
853183.FOL2	853183	FOL2	-0.242388	-3.09734	0.00240793	0.034782
854253.TCB1	854253	TCB1	-0.241122	-2.96598	0.00361072	0.0451742
854428.SEC63	854428	SEC63	-0.240827	-3.56471	0.000515538	0.0128388
855920.CTI6	855920	CTI6	-0.228846	-2.93165	0.00400571	0.048203
856681.SPF1	856681	SPF1	-0.228439	-3.09274	0.00244288	0.0349931
851095.SEC61	851095	SEC61	-0.228189	-2.95256	0.0037606	0.0458605
856876.GDI1	856876	GDI1	-0.19847	-2.95789	0.00370047	0.0457108
850312.EMC1	850312	EMC1	-0.188062	-3.21225	0.00167215	0.0281229
854772.TED1	854772	TED1	-0.184717	-3.01524	0.00310634	0.0410227
853846.CDC16	853846	CDC16	0.237414	3.12687	0.0021945	0.0328208
850401.RRP43	850401	RRP43	0.242094	2.92433	0.00409481	0.0482272
855985.MRP51	855985	MRP51	0.244624	3.02779	0.00298875	0.0401631
853532.HAM1	853532	HAM1	0.248595	3.01892	0.00307147	0.0406708
854702.SHQ1	854702	SHQ1	0.259375	2.98666	0.00339048	0.0436183
852810.RPB9	852810	RPB9	0.267451	2.99783	0.00327672	0.0423555
853481.MDE1	853481	MDE1	0.267686	3.14185	0.00209312	0.0321914
850883.EMG1	850883	EMG1	0.267847	2.95724	0.00370769	0.0457108
851123.None	851123	YLR407W	0.271606	3.00164	0.00323868	0.0419637
853056.RSR1	853056	RSR1	0.277045	3.0344	0.00292842	0.0398455
854471.None	854471	YOR296W	0.278813	2.92808	0.0040489	0.0482272
854167.TSR3	854167	TSR3	0.289938	3.05307	0.00276409	0.0384776
854345.MED4	854345	MED4	0.292378	3.33577	0.0011181	0.0219139
852969.PAC10	852969	PAC10	0.296104	3.4504	0.000762254	0.0164217
851154.TSR2	851154	TSR2	0.301235	3.18426	0.00182906	0.0297562
853851.SWD2	853851	SWD2	0.301656	3.01195	0.00313794	0.0411494
856863.NSA2	856863	NSA2	0.303079	3.19571	0.00176332	0.0291862
851743.TRM82	851743	TRM82	0.307819	3.63123	0.000408917	0.0113847
853697.ELF1	853697	ELF1	0.307916	3.23685	0.00154471	0.0273167
854813.BET1	854813	BET1	0.308405	2.98489	0.00340885	0.043751
853939.PAM17	853939	PAM17	0.311834	3.16542	0.00194226	0.0306528
856121.None	856121	YPR011C	0.31477	3.00426	0.00321285	0.0417286
853200.None	853200	YGR283C	0.315958	3.01268	0.00313091	0.0411494
855649.IMP4	855649	IMP4	0.319086	2.95075	0.00378132	0.0459258
852274.ALK2	852274	ALK2	0.319409	3.14048	0.00210217	0.0322198
850508.MOB2	850508	MOB2	0.322574	3.18107	0.00184782	0.0299457
855641.SAL1	855641	SAL1	0.328203	3.28634	0.00131522	0.0242868
853081.MSM1	853081	MSM1	0.330172	3.1114	0.00230402	0.0338985
851514.NPC2	851514	NPC2	0.332343	3.33632	0.00111607	0.0219139
853041.CBF2	853041	CBF2	0.332529	2.93731	0.00393795	0.0475091
852021.RRP17	852021	RRP17	0.334338	3.15426	0.0020124	0.0311263
850740.FCF2	850740	FCF2	0.338858	3.02396	0.0030242	0.0403314
850421.CTR86	850421	CTR86	0.339789	3.5067	0.000629416	0.0144181
851518.PRP11	851518	PRP11	0.341842	3.02323	0.00303099	0.0403314
854245.BUD21	854245	BUD21	0.344138	3.36365	0.0010195	0.0205757
853860.MRT4	853860	MRT4	0.355207	3.45704	0.000745334	0.0161212
855469.MRPL17	855469	MRPL17	0.356405	3.55917	0.000525519	0.0129684
855401.ATP11	855401	ATP11	0.356755	2.96434	0.00362872	0.0452881
853762.UTP11	853762	UTP11	0.358679	3.03064	0.00296259	0.0399513
852089.SNM1	852089	SNM1	0.361146	3.23555	0.0015512	0.0273275
856485.IPI1	856485	IPI1	0.366319	3.61379	0.000434665	0.011799
854116.NOP12	854116	NOP12	0.368104	2.93063	0.00401793	0.048203
853807.TOA2	853807	TOA2	0.369527	3.52607	0.000588991	0.0139602
852569.REI1	852569	REI1	0.37343	3.07188	0.0026072	0.0367649
854672.FLX1	854672	FLX1	0.383533	3.05012	0.0027895	0.0385349
854124.MSE1	854124	MSE1	0.383933	3.12915	0.0021788	0.0327626
855930.MRPL40	855930	MRPL40	0.38427	3.48818	0.000670493	0.0149799
855677.None	855677	YNL050C	0.392278	3.59034	0.000471679	0.012503
850763.BUD20	850763	BUD20	0.397378	3.12831	0.00218458	0.0327626
852816.MRH4	852816	MRH4	0.399154	3.00853	0.00317106	0.0414836
851002.ATP14	851002	ATP14	0.400988	2.93962	0.00391055	0.0472836
856660.RML2	856660	RML2	0.401099	3.34443	0.00108656	0.0216079
856776.RSM18	856776	RSM18	0.401125	3.37312	0.000987889	0.0202054
850563.MIC19	850563	MIC19	0.404904	3.11161	0.00230248	0.0338985
853930.TRM2	853930	TRM2	0.405229	3.13978	0.00210684	0.0322198
851160.MRPL4	851160	MRPL4	0.406029	3.09334	0.00243826	0.0349931
852322.HMT1	852322	HMT1	0.406454	3.16117	0.0019687	0.0307862
856552.MRPL6	856552	MRPL6	0.411802	2.95784	0.00370095	0.0457108
851015.UBC12	851015	UBC12	0.420452	3.243	0.00151426	0.0269539
853555.FIP1	853555	FIP1	0.422762	3.1659	0.00193934	0.0306528
854964.RRN11	854964	RRN11	0.423954	3.63294	0.000406474	0.011375
853382.MRPL8	853382	MRPL8	0.424822	3.18508	0.00182431	0.0297562
855789.NOG2	855789	NOG2	0.42518	3.69169	0.000330415	0.0100212
855436.MRPL10	855436	MRPL10	0.425466	3.58696	0.000477255	0.012503
855231.MRPL24	855231	MRPL24	0.425734	3.51307	0.000615851	0.0141672
852483.MBA1	852483	MBA1	0.428182	3.03031	0.00296562	0.0399513
851937.MRPS28	851937	MRPS28	0.429169	3.60387	0.000449968	0.0121536
852385.POL30	852385	POL30	0.430511	3.3208	0.00117468	0.0226952
853129.RSM27	853129	RSM27	0.430779	2.92609	0.00407325	0.0482272
855410.MRPS18	855410	MRPS18	0.431364	3.2208	0.0016268	0.0277892
850698.LOT6	850698	LOT6	0.432224	3.01453	0.00311316	0.0410227
852571.MRPL37	852571	MRPL37	0.436172	2.9243	0.00409518	0.0482272
850762.RFU1	850762	RFU1	0.437114	2.92432	0.00409494	0.0482272
853059.CYS4	853059	CYS4	0.439721	3.38395	0.000952871	0.0195952
853894.DBP7	853894	DBP7	0.441628	3.58234	0.000484979	0.0125978
853931.RPS21A	853931	RPS21A	0.443328	3.21241	0.00167127	0.0281229
853798.YNK1	853798	YNK1	0.445842	3.15849	0.00198556	0.0307988
856865.VFA1	856865	VFA1	0.448052	2.93029	0.00402209	0.048203
853260.PFD1	853260	PFD1	0.448703	3.12906	0.00217941	0.0327626
854536.MSC6	854536	MSC6	0.459455	3.46183	0.000733323	0.0159505
853530.YAE1	853530	YAE1	0.467908	3.23371	0.00156042	0.0273275
850675.FRE6	850675	FRE6	0.470932	3.16004	0.0019758	0.0307862
856384.MRP4	856384	MRP4	0.471439	3.30626	0.00123216	0.0233895
854321.MRPL23	854321	MRPL23	0.48656	3.66337	0.000365224	0.0107179
850359.MRPL32	850359	MRPL32	0.492641	3.20906	0.0016894	0.0283078
852535.DAD3	852535	DAD3	0.499466	3.11489	0.00227893	0.0338041
856917.ADK2	856917	ADK2	0.499601	3.17524	0.0018825	0.030237
856433.RRF1	856433	RRF1	0.502794	2.91719	0.00418363	0.049056
855559.None	855559	YNL162W-A	0.503587	3.19237	0.00178223	0.0293731
854537.GDS1	854537	GDS1	0.503718	3.65327	0.000378461	0.0109446
853684.MRPL38	853684	MRPL38	0.50607	3.03073	0.00296387	0.0399513
853175.TNA1	853175	TNA1	0.506846	3.19609	0.00176125	0.0291862
855756.MRPL50	855756	MRPL50	0.51356	2.91517	0.00421294	0.0492933
851197.MTW1	851197	MTW1	0.514297	3.31644	0.00119163	0.0229409
853349.MRPL49	853349	MRPL49	0.536443	3.21252	0.00167245	0.0281229
854525.TYE7	854525	TYE7	0.5373	2.96644	0.00361127	0.0451742
852616.MTO1	852616	MTO1	0.537494	3.11298	0.00229311	0.0338985
852238.FUI1	852238	FUI1	0.539697	3.06897	0.00263242	0.0369288
853955.MTD1	853955	MTD1	0.541286	3.2273	0.00159481	0.027574
852417.CBP6	852417	CBP6	0.555734	3.02419	0.00302404	0.0403314
850434.IMG2	850434	IMG2	0.558523	3.63335	0.000405897	0.011375
852455.AMN1	852455	AMN1	0.56272	3.36506	0.00101599	0.0205757
852809.AFT1	852809	AFT1	0.593333	3.58788	0.000475723	0.012503
856081.SKS1	856081	SKS1	0.605663	3.58815	0.000475947	0.012503
855601.None	855601	YNL122C	0.617879	3.2306	0.00157933	0.0274133
853721.CMC1	853721	CMC1	0.633394	3.13277	0.00215893	0.0327398
856456.FYV4	856456	FYV4	0.644825	3.19976	0.00174429	0.0290483
853057.None	853057	YGR153W	0.653016	3.17583	0.00187894	0.030237
855658.RPL9B	855658	RPL9B	0.654989	3.32826	0.00114731	0.0223253
853968.PTR2	853968	PTR2	0.700258	3.69126	0.000332257	0.0100212
853720.MRPL31	853720	MRPL31	0.714291	3.05193	0.0027859	0.0385349
852967.MRPL25	852967	MRPL25	0.778342	3.4627	0.000733909	0.0159505
853613.BAT2	853613	BAT2	0.788675	3.59612	0.000465265	0.012503
856352.RPL8A	856352	RPL8A	0.80272	3.21291	0.00167318	0.0281229
856590.SSP1	856590	SSP1	0.871189	3.52214	0.000596994	0.0139702
853765.CWP2	853765	CWP2	0.888249	3.44981	0.00076659	0.0164499
850911.FRE1	850911	FRE1	1.33843	3.69144	0.000335107	0.0100514
856644.SIT1	856644	SIT1	1.45641	2.95836	0.00372153	0.0457108
851609.ENA2	851609	ENA2	1.73939	3.24475	0.00151419	0.0269539
850673.None	850673	YLL053C	1.88726	3.54108	0.000566847	0.0137385
850674.AQY2	850674	AQY2	1.95072	3.65551	0.000381015	0.0109446
856329.ARR1	856329	ARR1	1.98225	3.12823	0.00220405	0.0328731
855818.None	855818	YPL257W	2.05186	3.69314	0.000330948	0.0100212
856338.ARN2	856338	ARN2	3.36032	3.35783	0.00105158	0.0209891
850752.BMT6	850752	BMT6	0.439492	2.90567	0.00433052	0.0503435
850817.None	850817		0.606398	2.907	0.00432147	0.0503435
855993.CAR1	855993	CAR1	0.781493	2.90778	0.00432304	0.0503435
850738.None	850738		0.421483	2.90446	0.00434621	0.0504179
853614.None	853614		0.546778	2.90259	0.00437065	0.0505933
1500489.PCC1	1500489	PCC1	0.645955	2.90175	0.00438873	0.0506945
851240.ECM1	851240	ECM1	0.385655	2.89816	0.00442879	0.0509405
856410.YSC83	856410	YSC83	-0.300086	-2.89868	0.0044219	0.0509405
853170.COQ6	853170	COQ6	-0.289616	-2.89587	0.00445922	0.0511821
855310.PRP24	855310	PRP24	0.346995	2.89214	0.00450904	0.0516447
853173.MTM1	853173	MTM1	0.2694	2.89118	0.00452204	0.0516846
852924.CAX4	852924	CAX4	-0.272649	-2.88746	0.00457243	0.0521507
853152.None	853152		-0.610295	-2.8767	0.00473408	0.0538812
1466494.None	1466494		-0.647214	-2.87457	0.0047511	0.0539618
853933.TIF1	853933	TIF1	0.573615	2.87308	0.00477546	0.0541252
853590.VPS70	853590	VPS70	-0.2003	-2.87141	0.00479584	0.054243
855758.MPP6	855758	MPP6	0.33788	2.86947	0.00482356	0.0544431
856766.SAH1	856766	SAH1	-0.328097	-2.86852	0.00483707	0.0544823
855603.NCS2	855603	NCS2	0.313985	2.86722	0.00485579	0.0545799
852104.MZM1	852104	MZM1	0.527821	2.86557	0.00488229	0.0547643
853389.IKS1	853389	IKS1	-0.296518	-2.8625	0.00492411	0.0550952
855631.YPT53	855631	YPT53	-1.09587	-2.86252	0.00493208	0.0550952
853086.ERG1	853086	ERG1	-0.427531	-2.86066	0.00495111	0.0551942
854255.YVC1	854255	YVC1	-0.292201	-2.8552	0.0050316	0.0559765
851347.INH1	851347	INH1	0.782698	2.85273	0.00509133	0.0565252
855265.MRPL44	855265	MRPL44	0.408679	2.85036	0.00510403	0.0565506
852317.CDS1	852317	CDS1	-0.3673	-2.84717	0.00515232	0.0569693
856617.None	856617		-1.13011	-2.8435	0.00521557	0.0575301
853303.TIF2	853303	TIF2	-0.528388	-2.84246	0.00522423	0.0575301
850838.SPE4	850838	SPE4	0.249056	2.84151	0.00523898	0.0575758
852566.MIC12	852566	MIC12	0.536417	2.83779	0.00530505	0.0581841
853560.JJJ3	853560	JJJ3	0.504664	2.83175	0.00539138	0.0590116
854765.MET30	854765	MET30	-0.382112	-2.82647	0.00547566	0.0598136
851296.None	851296		2.01012	2.82712	0.00550005	0.0599594
856891.SPT15	856891	SPT15	0.206109	2.82341	0.00552505	0.0601112
852092.PHO8	852092	PHO8	-0.288114	-2.82035	0.00557469	0.06053
856358.RIM101	856358	RIM101	-0.326394	-2.81662	0.00563594	0.0609745
850971.PDR8	850971	PDR8	0.38868	2.81649	0.0056381	0.0609745
853536.OPI3	853536	OPI3	-1.13406	-2.81308	0.00572801	0.0618238
852496.None	852496		0.500777	2.8053	0.0058255	0.0626538
850568.CMK1	850568	CMK1	-0.365833	-2.80447	0.00583953	0.0626538
854488.DGK1	854488	DGK1	-0.249446	-2.80501	0.00583038	0.0626538
852253.None	852253		0.430705	2.79908	0.00593229	0.0635099
850509.RPL22B	850509	RPL22B	0.571621	2.79767	0.00596843	0.0635099
856555.PEX28	856555	PEX28	-0.358545	-2.7966	0.00597506	0.0635099
850874.None	850874		-0.549618	-2.79672	0.00597782	0.0635099
856126.TIF6	856126	TIF6	0.235606	2.79792	0.00595207	0.0635099
853698.RCN1	853698	RCN1	-0.66488	-2.79355	0.00604588	0.0639826
856274.SUE1	856274	SUE1	-1.07484	-2.79324	0.00604446	0.0639826
852970.None	852970		0.475251	2.79025	0.00609017	0.0643259
852447.TBS1	852447	TBS1	-0.456842	-2.78591	0.00616363	0.0648495
856722.YND1	856722	YND1	-0.232429	-2.78651	0.00615282	0.0648495
851936.MRX8	851936	MRX8	0.371404	2.7826	0.00622309	0.0651605
853462.POL31	853462	POL31	0.243596	2.78226	0.00622919	0.0651605
856107.CIT3	856107	CIT3	0.52196	2.78232	0.00622804	0.0651605
851285.YAT1	851285	YAT1	0.820741	2.77792	0.00630799	0.0656055
852587.None	852587		-0.635862	-2.77872	0.00629345	0.0656055
855727.MRP7	855727	MRP7	0.274113	2.77849	0.00629761	0.0656055
855945.AIM44	855945	AIM44	0.379467	2.77628	0.00633809	0.0657926
850923.BUR2	850923	BUR2	0.280489	2.77527	0.00635674	0.0658602
854287.GCY1	854287	GCY1	-0.588544	-2.77413	0.0063778	0.0659525
851774.NUP42	851774	NUP42	0.302567	2.77119	0.00643208	0.06616
856604.RIX1	856604	RIX1	0.296009	2.77107	0.00643442	0.06616
855660.AQR1	855660	AQR1	0.672079	2.77225	0.00643343	0.06616
852457.CDC28	852457	CDC28	0.253242	2.7686	0.00648044	0.0662776
852583.SAF1	852583	SAF1	-0.46318	-2.76719	0.0065069	0.0662776
851356.None	851356		-0.532571	-2.77009	0.00646215	0.0662776
850860.MAS1	850860	MAS1	0.256541	2.76845	0.00648327	0.0662776
854200.SHE4	854200	SHE4	-0.331928	-2.76766	0.00649803	0.0662776
852211.PRS4	852211	PRS4	0.22141	2.76636	0.00652262	0.0663133
851655.STN1	851655	STN1	-0.341213	-2.76297	0.00658663	0.066682
850572.IGD1	850572	IGD1	-1.40974	-2.76365	0.00658221	0.066682
853268.TOH1	853268	TOH1	-0.569679	-2.7623	0.00660801	0.066682
855128.None	855128		-0.511653	-2.7629	0.00659716	0.066682
853401.AIM22	853401	AIM22	0.33545	2.75898	0.00666293	0.0671114
855619.LEU4	855619	LEU4	-0.404334	-2.75636	0.00671335	0.067494
856877.None	856877		0.544053	2.75489	0.0067419	0.067531
853052.GPC1	853052	GPC1	-0.52206	-2.75568	0.00673039	0.067531
850888.PEX13	850888	PEX13	-0.35357	-2.75285	0.00678152	0.0676781
855663.GCD10	855663	GCD10	0.267835	2.75321	0.00677466	0.0676781
852294.HHF1	852294	HHF1	0.386494	2.74863	0.00686439	0.0678363
851903.SRB7	851903	SRB7	0.446031	2.75	0.00683753	0.0678363
852107.PUF6	852107	PUF6	0.301028	2.74823	0.00687235	0.0678363
856832.SHC1	856832	SHC1	-0.996431	-2.74979	0.00684159	0.0678363
856848.LSM4	856848	LSM4	0.291432	2.74832	0.00687061	0.0678363
855804.DSE4	855804	DSE4	0.513186	2.75059	0.00683506	0.0678363
1466443.None	1466443		-0.700319	-2.74618	0.00693365	0.0678806
852436.None	852436		-0.387673	-2.74593	0.00691785	0.0678806
852491.RIM2	852491	RIM2	0.239669	2.74618	0.00691292	0.0678806
851841.CHL4	851841	CHL4	-0.329668	-2.74596	0.00691721	0.0678806
853340.PAM16	853340	PAM16	0.28419	2.74485	0.00693935	0.0678806
856083.RMI1	856083	RMI1	0.532669	2.74366	0.00696734	0.0680318
852296.IPP1	852296	IPP1	-0.225458	-2.74159	0.00700465	0.0682733
851779.RKM2	851779	RKM2	0.270029	2.7402	0.00703259	0.0684075
856327.SGE1	856327	SGE1	1.35197	2.74156	0.00704361	0.0684075
850513.HAC1	850513	HAC1	-0.443214	-2.7373	0.00709143	0.0687489
854852.LYS1	854852	LYS1	-0.655046	-2.73708	0.00711314	0.0688365
855903.RPL7B	855903	RPL7B	0.959075	2.73671	0.00713758	0.06895
852404.IML3	852404	IML3	-0.333198	-2.73341	0.00717091	0.0690264
853974.BAS1	853974	BAS1	0.346553	2.73349	0.00716918	0.0690264
854454.FSH3	854454	FSH3	0.290687	2.73206	0.00719865	0.0691707
852304.None	852304		-0.462499	-2.72677	0.00731319	0.0700235
851442.IWR1	851442	IWR1	-0.266769	-2.72693	0.00730504	0.0700235
853518.None	853518		0.269696	2.72512	0.00734294	0.0701845
851712.None	851712		0.730106	2.72472	0.00737343	0.0703521
853863.SFT1	853863	SFT1	0.445165	2.72305	0.00738678	0.0703558
851764.PLP1	851764	PLP1	0.284812	2.72219	0.00740448	0.0704009
855236.None	855236		-0.451046	-2.72141	0.00742111	0.0704356
856548.DCD1	856548	DCD1	0.282414	2.71659	0.00752391	0.0711626
853817.CSE4	853817	CSE4	0.330845	2.71711	0.00751269	0.0711626
854713.PRK1	854713	PRK1	-0.299999	-2.71529	0.00755183	0.0711786
854153.MDM12	854153	MDM12	-0.331959	-2.71561	0.00754484	0.0711786
850538.WWM1	850538	WWM1	-0.370919	-2.71453	0.00756816	0.071209
856751.SMB1	856751	SMB1	0.267901	2.71224	0.00761757	0.0714263
855544.MRPL22	855544	MRPL22	0.354175	2.71225	0.00761736	0.0714263
852038.BNA7	852038	BNA7	0.293497	2.71038	0.00765805	0.071682
854463.None	854463		-0.581554	-2.70218	0.00783864	0.0732461
852008.HPT1	852008	HPT1	0.312982	2.69968	0.00789467	0.0735937
852105.RSM28	852105	RSM28	0.31902	2.69931	0.00790295	0.0735937
856616.CRG1	856616	CRG1	0.604486	2.698	0.00794738	0.0738807
851929.PEX3	851929	PEX3	-0.203749	-2.69234	0.00806045	0.0746761
856184.None	856184		0.814023	2.69315	0.00805959	0.0746761
853927.YSR3	853927	YSR3	-0.849634	-2.69069	0.00812716	0.0749106
855798.None	855798		-0.364167	-2.6905	0.00810273	0.0749106
854022.RIB4	854022	RIB4	-0.265458	-2.68965	0.00812215	0.0749106
854789.YKE4	854789	YKE4	0.262879	2.68724	0.00817787	0.0752502
854126.SIL1	854126	SIL1	-0.250676	-2.68601	0.00820616	0.0753828
1466457.None	1466457		-0.444383	-2.68029	0.00833997	0.0762637
853185.HUA1	853185	HUA1	-0.422374	-2.68081	0.00832772	0.0762637
851027.TAD3	851027	TAD3	0.296108	2.68011	0.00834419	0.0762637
856061.ELC1	856061	ELC1	0.477714	2.67777	0.0083996	0.0766411
855736.ATO2	855736	ATO2	-0.561334	-2.67716	0.00841395	0.0766432
851935.MSN5	851935	MSN5	-0.225219	-2.67653	0.00842897	0.0766514
851611.RSM10	851611	RSM10	0.361876	2.67343	0.00850288	0.0771942
853122.SER2	853122	SER2	0.280303	2.66939	0.00860032	0.0775206
856473.QNS1	856473	QNS1	-0.338644	-2.66993	0.00858719	0.0775206
850824.CKI1	850824	CKI1	-0.54235	-2.6694	0.00861023	0.0775206
855080.FET3	855080	FET3	0.810843	2.67052	0.00860815	0.0775206
854430.TRE2	854430	TRE2	-0.235634	-2.67106	0.00855982	0.0775206
855983.VPS30	855983	VPS30	0.312418	2.66637	0.00867358	0.0779617
856295.MRP2	856295	MRP2	0.500695	2.6642	0.00873745	0.078406
855430.CUS2	855430	CUS2	0.261116	2.66217	0.00877656	0.0785497
855678.SFB2	855678	SFB2	-0.221228	-2.66194	0.00878241	0.0785497
851326.TRM8	851326	TRM8	0.213378	2.65754	0.00889155	0.0793739
853290.SNA3	853290	SNA3	-0.289388	-2.65705	0.00890379	0.0793739
856374.None	856374		-0.546177	-2.65443	0.00896947	0.079545
853580.TDA4	853580	TDA4	-0.442745	-2.65431	0.00897233	0.079545
855303.TPS3	855303	TPS3	-0.299543	-2.65395	0.00898159	0.079545
854146.None	854146		-0.649412	-2.65564	0.00896436	0.079545
855539.IPI3	855539	IPI3	0.30466	2.64868	0.00911511	0.0805959
855201.PAH1	855201	PAH1	-0.34866	-2.6448	0.00921453	0.0813425
851342.VMA1	851342	VMA1	-0.216008	-2.64203	0.00928613	0.0817089
853135.MRPL9	853135	MRPL9	0.340599	2.64205	0.00928571	0.0817089
850301.PRD1	850301	PRD1	-0.297537	-2.63869	0.00937324	0.0819442
851775.MSS116	851775	MSS116	0.235334	2.63918	0.0093605	0.0819442
853065.RTS3	853065	RTS3	-0.517289	-2.63944	0.00936351	0.0819442
1466497.None	1466497		-0.851131	-2.64013	0.0093357	0.0819442
853934.UTP30	853934	UTP30	0.353565	2.63621	0.00943819	0.0821152
855444.MET2	855444	MET2	-0.39416	-2.63625	0.00943718	0.0821152
855731.DOM34	855731	DOM34	0.271863	2.63674	0.00942424	0.0821152
853064.NSR1	853064	NSR1	0.341149	2.63518	0.00946554	0.0822214
852900.None	852900		0.292206	2.63403	0.00949599	0.0823542
852283.HTA2	852283	HTA2	0.367941	2.63269	0.00953135	0.0823976
856438.NCP1	856438	NCP1	-0.407381	-2.63303	0.00952242	0.0823976
852443.MRPS9	852443	MRPS9	0.31236	2.62955	0.00961523	0.0829906
853943.MET1	853943	MET1	-0.362353	-2.62795	0.00965816	0.0832288
852553.MRPS5	852553	MRPS5	0.295165	2.62568	0.00971934	0.0832988
852060.UTP6	852060	UTP6	0.236448	2.6248	0.009743	0.0832988
855261.FMP42	855261	FMP42	-0.212732	-2.62536	0.00972789	0.0832988
855346.ADE4	855346	ADE4	0.278666	2.62642	0.00969922	0.0832988
855890.NIP7	855890	NIP7	0.268108	2.62584	0.00971503	0.0832988
853949.AIM29	853949	AIM29	0.392477	2.6241	0.00976222	0.0833319
853166.NOP19	853166	NOP19	0.259867	2.62339	0.00978132	0.0833639
856093.CIP1	856093	CIP1	-0.628097	-2.62204	0.00983666	0.0837042
854679.RRT14	854679	RRT14	0.417777	2.61844	0.00991839	0.0842675
855857.ATP15	855857	ATP15	0.417805	2.61625	0.00997721	0.0846348
855976.HHO1	855976	HHO1	0.235419	2.61329	0.0100596	0.0852009
855632.None	855632		-0.699849	-2.61105	0.010125	0.0856209
856645.AVT2	856645	AVT2	0.353535	2.60942	0.0101681	0.0858513
853317.GCD14	853317	GCD14	0.304838	2.6067	0.0102449	0.0863656
852121.GNP1	852121	GNP1	0.358281	2.6036	0.0103331	0.0869743
853777.MDH1	853777	MDH1	0.425906	2.60156	0.0103969	0.0871374
854050.ITR2	854050	ITR2	-0.248739	-2.60124	0.0104006	0.0871374
854552.MRS6	854552	MRS6	0.240602	2.60225	0.0103717	0.0871374
853307.LCB3	853307	LCB3	0.317605	2.59873	0.0104731	0.0875232
854083.SDH5	854083	SDH5	0.339721	2.59853	0.0104789	0.0875232
853399.UBX6	853399	UBX6	-0.715739	-2.59621	0.0105775	0.0882109
856462.RRP3	856462	RRP3	0.243158	2.59205	0.0106678	0.0885557
855490.PDR16	855490	PDR16	-0.316496	-2.59223	0.0106627	0.0885557
855570.INN1	855570	INN1	0.321442	2.59299	0.0106402	0.0885557
854352.DCI1	854352	DCI1	-0.445295	-2.58974	0.0107361	0.0889865
850812.YPS3	850812	YPS3	-0.459331	-2.58547	0.0108729	0.0899832
851736.HOM2	851736	HOM2	-0.316317	-2.58325	0.0109296	0.0903149
853775.CYT2	853775	CYT2	0.34753	2.58256	0.0109503	0.0903485
852257.NCL1	852257	NCL1	0.231174	2.58128	0.0109889	0.0905294
851375.PCL9	851375	PCL9	0.310882	2.58034	0.0110173	0.0906258
851778.CBS2	851778	CBS2	0.248793	2.57608	0.0111469	0.0915533
851939.FCF1	851939	FCF1	0.224054	2.57056	0.011317	0.0928098
852923.None	852923		-0.993893	-2.5702	0.0113464	0.0929107
855571.RPC31	855571	RPC31	0.3369	2.568	0.0113964	0.0931796
851532.ARP2	851532	ARP2	-0.235054	-2.56577	0.0114662	0.0936091
855235.ICY1	855235	ICY1	0.855015	2.56449	0.0115215	0.0939194
856814.SER3	856814	SER3	-0.633053	-2.56339	0.0115705	0.0941776
854180.None	854180		-0.378189	-2.55996	0.0116499	0.0946818
852848.MIG1	852848	MIG1	0.446163	2.55835	0.0117083	0.0950136
852263.POP8	852263	POP8	0.362548	2.55545	0.0117943	0.0954266
851345.None	851345		0.638891	2.55583	0.0117821	0.0954266
853522.PTK2	853522	PTK2	-0.350308	-2.55409	0.011838	0.0956378
850532.HSP12	850532	HSP12	1.63644	2.55265	0.0119231	0.0961357
850788.ICT1	850788	ICT1	-0.402414	-2.55114	0.0119351	0.0961357
850425.YCR062W	850425	YCR062W	-0.634066	-2.54959	0.0119903	0.0964218
854342.LCB4	854342	LCB4	-0.255581	-2.54892	0.0120061	0.0964218
850713.SED5	850713	SED5	-0.252884	-2.54751	0.0120523	0.0966502
852798.None	852798		-0.198636	-2.54694	0.012071	0.0966566
852589.APE3	852589	APE3	-0.195911	-2.54556	0.0121164	0.0968774
851956.TRP4	851956	TRP4	-0.263904	-2.54409	0.0121652	0.0969862
856574.DBP8	856574	DBP8	0.293342	2.54353	0.0121836	0.0969862
853297.None	853297		-0.692868	-2.54361	0.0121809	0.0969862
854007.ENB1	854007	ENB1	-3.0646	-2.54461	0.0122022	0.0969926
853099.HGH1	853099	HGH1	0.315219	2.5406	0.0122809	0.0973433
856393.NEM1	856393	NEM1	-0.330327	-2.54056	0.0122822	0.0973433
853667.DOA1	853667	DOA1	-0.268586	-2.53933	0.0123234	0.0975272
855785.MSO1	855785	MSO1	0.284823	2.53811	0.0123643	0.0977083
856447.SMF2	856447	SMF2	-0.267963	-2.53745	0.0123865	0.0977414
856595.GPI16	856595	GPI16	-0.26978	-2.53493	0.0124714	0.0981484
850868.APS1	850868	APS1	0.254785	2.53432	0.0124923	0.0981484
854426.TMA16	854426	TMA16	0.275962	2.53466	0.0124807	0.0981484
855076.STV1	855076	STV1	-0.243277	-2.53366	0.0125146	0.0981819
856350.VMR1	856350	VMR1	0.645306	2.53356	0.0125483	0.0983043
853433.BBC1	853433	BBC1	-0.346446	-2.52928	0.0126641	0.0989255
855273.TRI1	855273	TRI1	0.258831	2.52931	0.0126629	0.0989255
856398.ERG11	856398	ERG11	-0.370048	-2.52844	0.0126927	0.0990068
854266.KTR1	854266	KTR1	-0.21372	-2.52482	0.0128177	0.0998381
852318.RKM3	852318	RKM3	-0.368074	-2.52208	0.0129132	0.100009
851392.ENT1	851392	ENT1	-0.20489	-2.52253	0.0128972	0.100009
851627.YOS9	851627	YOS9	-0.245234	-2.52213	0.0129114	0.100009
851064.ORM2	851064	ORM2	-0.233862	-2.52216	0.0129104	0.100009
852144.CAB1	852144	CAB1	-0.203553	-2.52046	0.0129696	0.10028
855908.RSA1	855908	RSA1	0.3006	2.52002	0.0129853	0.10028
850741.IES3	850741	IES3	0.24077	2.51701	0.0130912	0.10092
855996.None	855996		0.287857	2.51661	0.0131053	0.10092
853768.YJU3	853768	YJU3	-0.23668	-2.51248	0.0132521	0.101762
855953.None	855953		-0.223963	-2.51272	0.0132435	0.101762
851488.BDF2	851488	BDF2	-0.300684	-2.51071	0.0133154	0.10178
853391.None	853391		-0.237929	-2.50987	0.0133457	0.10178
853853.ATP7	853853	ATP7	0.427058	2.51148	0.0132944	0.10178
854493.SFG1	854493	SFG1	0.422426	2.50989	0.0133482	0.10178
855967.GIP3	855967	GIP3	-0.287	-2.51175	0.0132783	0.10178
852902.UGA1	852902	UGA1	-0.363027	-2.50884	0.0133827	0.1019
856804.ALD5	856804	ALD5	-0.35564	-2.5077	0.0134238	0.101975
853996.TRM11	853996	TRM11	0.288871	2.50753	0.0134301	0.101975
856255.RRP9	856255	RRP9	0.258223	2.506	0.0134855	0.102253
852419.MRPL36	852419	MRPL36	0.292163	2.50127	0.013658	0.103416
856829.AIM11	856829	AIM11	0.354082	2.5002	0.0136973	0.103569
852083.TRS31	852083	TRS31	0.200229	2.49848	0.0137606	0.103903
853320.ALB1	853320	ALB1	0.31201	2.49747	0.013798	0.104041
851610.ENA1	851610	ENA1	-1.10803	-2.49757	0.0138309	0.104144
850963.HSP60	850963	HSP60	0.409401	2.49592	0.0138557	0.104186
856551.CRP1	856551	CRP1	0.362984	2.49525	0.0138806	0.104229
854953.SUR7	854953	SUR7	0.287705	2.49466	0.0139025	0.104249
856450.CUP1-1	856450	CUP1-1	-1.65694	-2.49192	0.0140624	0.105265
854129.YAP7	854129	YAP7	-0.474596	-2.49001	0.0140767	0.105265
852130.EUG1	852130	EUG1	-0.353242	-2.48692	0.0141936	0.105848
855131.PGM2	855131	PGM2	-0.987498	-2.48863	0.0141781	0.105848
852184.ROX3	852184	ROX3	0.219033	2.48317	0.0143367	0.106292
852202.ILS1	852202	ILS1	-0.197618	-2.48295	0.0143453	0.106292
851978.VPS74	851978	VPS74	-0.177623	-2.48201	0.0143814	0.106292
853058.GTO1	853058	GTO1	1.14031	2.4848	0.0143292	0.106292
856603.UTP9	856603	UTP9	0.223592	2.48462	0.0142813	0.106292
854166.DNL4	854166	DNL4	-0.30493	-2.48204	0.0143803	0.106292
856104.ULA1	856104	ULA1	-0.367325	-2.48178	0.0143902	0.106292
853574.YMR1	853574	YMR1	-0.257955	-2.47989	0.014463	0.106684
851551.GRX6	851551	GRX6	-0.441799	-2.47749	0.0145621	0.106887
851700.KIN1	851700	KIN1	-0.280084	-2.47761	0.0145514	0.106887
853650.ASH1	853650	ASH1	0.249819	2.47665	0.0145889	0.106887
853873.ECM9	853873	ECM9	-0.449093	-2.47676	0.0145846	0.106887
850689.CMS1	850689	CMS1	0.343693	2.47715	0.0145693	0.106887
855599.NAF1	855599	NAF1	0.380719	2.47074	0.0148203	0.108436
855772.MRPS12	855772	MRPS12	0.349956	2.46958	0.0148663	0.10848
854043.None	854043		-0.453671	-2.47005	0.0148475	0.10848
851738.SSY1	851738	SSY1	-0.259667	-2.46851	0.0149088	0.108499
856112.AIM45	856112	AIM45	0.194554	2.46895	0.0148912	0.108499
856124.None	856124		-0.85747	-2.46767	0.0149419	0.108594
852260.HAP3	852260	HAP3	0.268019	2.46621	0.0150002	0.108826
851608.ENA5	851608	ENA5	0.751495	2.46695	0.015014	0.108826
855552.PSD1	855552	PSD1	-0.481694	-2.46572	0.0150368	0.108846
852649.COG1	852649	COG1	-0.283243	-2.46463	0.0150634	0.108894
851479.THI3	851479	THI3	-0.250205	-2.4637	0.0151007	0.109018
856345.ARN1	856345	ARN1	0.692046	2.46032	0.015277	0.109998
855563.ASI2	855563	ASI2	-0.335789	-2.45966	0.0152637	0.109998
856365.AIM17	856365	AIM17	-0.661979	-2.45883	0.0153308	0.110239
854252.OST3	854252	OST3	-0.186533	-2.45638	0.0153969	0.110568
853126.SLI1	853126	SLI1	-0.514349	-2.45447	0.0154875	0.11073
854819.AIM21	854819	AIM21	-0.239854	-2.45427	0.0154832	0.11073
855205.ALD3	855205	ALD3	-0.568126	-2.45483	0.0154603	0.11073
854383.PTP2	854383	PTP2	-0.353688	-2.45384	0.015501	0.11073
856427.ERC1	856427	ERC1	-0.41968	-2.45223	0.0155754	0.110827
854808.FAA3	854808	FAA3	0.41218	2.4522	0.0155758	0.110827
853276.None	853276		-0.511449	-2.45239	0.0155607	0.110827
851646.TPS2	851646	TPS2	-0.522552	-2.45121	0.0156351	0.110878
855090.AVO2	855090	AVO2	-0.415471	-2.45071	0.0156302	0.110878
856015.RPS6A	856015	RPS6A	0.409312	2.45037	0.0156442	0.110878
852205.AAR2	852205	AAR2	-0.422194	-2.44903	0.0156999	0.111127
856463.SSF1	856463	SSF1	0.252912	2.4485	0.015722	0.111139
853783.SMY1	853783	SMY1	0.244444	2.44734	0.0157704	0.111336
853942.BET3	853942	BET3	0.216911	2.44634	0.0158118	0.111484
850436.SSK22	850436	SSK22	-0.299888	-2.44514	0.0158624	0.111695
851354.AAD4	851354	AAD4	-0.68803	-2.44265	0.0159874	0.112016
851750.None	851750		1.06288	2.44296	0.0159905	0.112016
853815.SFK1	853815	SFK1	-0.277094	-2.44264	0.0159675	0.112016
854037.MSB4	854037	MSB4	-0.249651	-2.44309	0.0159485	0.112016
852565.SHM1	852565	SHM1	-0.218018	-2.43714	0.0162009	0.112618
856695.MMS21	856695	MMS21	0.438363	2.43858	0.0161394	0.112618
852994.GTF1	852994	GTF1	0.245781	2.43755	0.0161835	0.112618
853491.PET191	853491	PET191	0.427668	2.43942	0.0161037	0.112618
850844.PCD1	850844	PCD1	0.438315	2.43735	0.0161921	0.112618
854357.GSP2	854357	GSP2	0.509009	2.43863	0.0161469	0.112618
852585.MRPL27	852585	MRPL27	0.37882	2.43525	0.0162817	0.112771
851873.RNH202	851873	RNH202	0.199975	2.43548	0.0162722	0.112771
856933.TOG1	856933	TOG1	-0.626208	-2.43596	0.0162852	0.112771
852289.GPI18	852289	GPI18	-0.315935	-2.43356	0.0163547	0.112811
852081.UGO1	852081	UGO1	0.192853	2.43263	0.0163949	0.112811
853801.MNR2	853801	MNR2	-0.246384	-2.43451	0.0163139	0.112811
853951.ECM4	853951	ECM4	-0.470819	-2.43273	0.0163905	0.112811
855955.PPT2	855955	PPT2	-0.478065	-2.43352	0.0163563	0.112811
852578.RIF1	852578	RIF1	0.255061	2.43131	0.016452	0.112918
3799978.None	3799978		-0.718881	-2.43228	0.0164468	0.112918
855289.RKR1	855289	RKR1	-0.18007	-2.43061	0.0164823	0.112983
852225.None	852225		-0.25959	-2.42964	0.0165245	0.113054
854649.COA1	854649	COA1	0.280334	2.42941	0.0165343	0.113054
855981.TFB2	855981	TFB2	0.229634	2.42885	0.0165587	0.113078
850670.None	850670		-0.677747	-2.42791	0.0166002	0.113219
853599.MCM22	853599	MCM22	0.407524	2.42468	0.0167412	0.114038
854895.DUS1	854895	DUS1	0.281274	2.4239	0.0167756	0.114129
856367.APM2	856367	APM2	-0.311055	-2.4231	0.0168108	0.114225
854420.ENV9	854420	ENV9	-0.338831	-2.42101	0.0169035	0.114711
850949.IRC20	850949	IRC20	-0.306654	-2.42007	0.0169452	0.114851
856408.MIP6	856408	MIP6	0.972537	2.41908	0.0169955	0.11491
855829.None	855829		-0.373728	-2.41892	0.0169963	0.11491
851493.IDP1	851493	IDP1	-0.236473	-2.41778	0.0170472	0.115111
851272.ADE1	851272	ADE1	0.43443	2.417	0.0170826	0.115207
852506.FTH1	852506	FTH1	0.324584	2.41635	0.0171113	0.115257
855824.YAH1	855824	YAH1	0.317133	2.41508	0.0171684	0.115499
855844.SSO1	855844	SSO1	-0.191219	-2.4124	0.0172895	0.116169
851694.MRPL1	851694	MRPL1	0.265509	2.41138	0.0173358	0.116193
852035.SNX41	852035	SNX41	-0.28419	-2.41172	0.0173202	0.116193
854268.RAS1	854268	RAS1	0.307289	2.40919	0.0174352	0.116715
851245.ACS1	851245	ACS1	0.341254	2.40851	0.0174665	0.11678
852886.CUL3	852886	CUL3	-0.235926	-2.40626	0.0175692	0.117064
1466463.None	1466463		0.39864	2.40626	0.0175695	0.117064
855067.CSM3	855067	CSM3	0.286217	2.40617	0.0175736	0.117064
854097.None	854097		-0.190698	-2.40414	0.017667	0.117542
856413.None	856413		-0.234574	-2.40262	0.0177375	0.117722
854719.None	854719		-0.447173	-2.40307	0.0177163	0.117722
854281.None	854281		-0.468418	-2.40052	0.0178349	0.118224
851423.SRF1	851423	SRF1	-0.283818	-2.39734	0.0179831	0.118484
850962.GSY2	850962	GSY2	-0.598186	-2.398	0.0179807	0.118484
854286.RIO1	854286	RIO1	0.249639	2.39862	0.0179233	0.118484
855971.COX11	855971	COX11	0.323118	2.39769	0.0179667	0.118484
856214.MRPL51	856214	MRPL51	0.29779	2.39764	0.017969	0.118484
854771.APQ12	854771	APQ12	0.356308	2.39579	0.0180563	0.118822
852082.RPL27B	852082	RPL27B	0.37743	2.39414	0.0181339	0.119187
852574.EFM2	852574	EFM2	0.255224	2.3934	0.0181689	0.119273
855776.None	855776		0.351518	2.39081	0.0182916	0.119934
852293.FLR1	852293	FLR1	-0.294364	-2.38885	0.0183852	0.120402
856705.GLC3	856705	GLC3	-0.905733	-2.38883	0.0184339	0.120517
856435.VMA10	856435	VMA10	-0.361088	-2.38733	0.0184582	0.120517
854922.NAB6	854922	NAB6	-0.292883	-2.3871	0.0184693	0.120517
854411.DFR1	854411	DFR1	0.386744	2.38633	0.0185063	0.120613
855385.AAD14	855385	AAD14	-0.450725	-2.38392	0.0186225	0.121225
851887.SSD1	851887	SSD1	-0.318986	-2.38238	0.0186971	0.121565
850304.SPB1	850304	SPB1	0.320843	2.37905	0.018859	0.122149
851701.INO2	851701	INO2	-0.366304	-2.37983	0.0188209	0.122149
850777.GAA1	850777	GAA1	-0.160365	-2.37803	0.0189093	0.122149
850944.GPN3	850944	GPN3	0.236215	2.37717	0.0189514	0.122149
854960.PRP39	854960	PRP39	0.226079	2.37857	0.0188827	0.122149
855239.CLN1	855239	CLN1	0.301696	2.37644	0.0189873	0.122149
855613.NOP15	855613	NOP15	0.347333	2.3767	0.0189742	0.122149
855807.PDR18	855807	PDR18	0.4071	2.377	0.0189594	0.122149
854351.SYC1	854351	SYC1	0.291427	2.37639	0.0189894	0.122149
852041.CYM1	852041	CYM1	0.248942	2.3758	0.0190185	0.122191
853746.APN1	853746	APN1	0.205574	2.37455	0.0190802	0.122298
856264.RRP15	856264	RRP15	0.263307	2.37487	0.0190645	0.122298
853788.MUD2	853788	MUD2	-0.359278	-2.37139	0.0192371	0.123158
1466453.None	1466453		0.527947	2.36977	0.0193179	0.123384
855348.YME2	855348	YME2	-0.317745	-2.37017	0.0192977	0.123384
856325.None	856325		0.779992	2.36849	0.0193816	0.123646
851208.MAK16	851208	MAK16	0.251243	2.3647	0.0195726	0.124006
852424.VMA2	852424	VMA2	-0.209434	-2.36535	0.0195397	0.124006
850369.ADP1	850369	ADP1	-0.2078	-2.36377	0.0196197	0.124006
852623.SHE10	852623	SHE10	-0.185236	-2.36648	0.0194826	0.124006
852820.YBP2	852820	YBP2	0.272487	2.36375	0.0196208	0.124006
853612.HMS2	853612	HMS2	0.43007	2.36609	0.0195029	0.124006
854371.LIP5	854371	LIP5	-0.289642	-2.36575	0.0195194	0.124006
856027.ATP4	856027	ATP4	0.305902	2.3645	0.0195829	0.124006
852507.DUR1%2C2	852507	DUR1%2C2	0.411478	2.36045	0.0197956	0.124892
851922.TIM11	851922	TIM11	0.362978	2.36009	0.019807	0.124892
851161.SEC39	851161	SEC39	0.309088	2.35858	0.0198838	0.125086
856013.SSU1	856013	SSU1	0.995554	2.36005	0.0198717	0.125086
854135.IFM1	854135	IFM1	0.290675	2.35738	0.0199455	0.125329
850725.None	850725		0.632958	2.35528	0.0200633	0.125788
855402.DAL82	855402	DAL82	-0.316006	-2.35506	0.020065	0.125788
855549.APC1	855549	APC1	-0.395995	-2.35443	0.020098	0.12585
855446.BOR1	855446	BOR1	0.355989	2.35348	0.0201468	0.12601
853936.TFA2	853936	TFA2	0.163425	2.35189	0.0202294	0.126381
851384.UGA3	851384	UGA3	-0.416078	-2.35062	0.0203037	0.1267
855644.EOS1	855644	EOS1	-0.249653	-2.34994	0.0203309	0.126724
855858.MDL2	855858	MDL2	-0.210006	-2.3477	0.0204486	0.127312
853869.MET14	853869	MET14	-0.547399	-2.34725	0.0205085	0.127476
855533.KAR1	855533	KAR1	0.322262	2.3463	0.020522	0.127476
852862.STT3	852862	STT3	-0.234183	-2.34541	0.0205692	0.127505
853275.TPK1	853275	TPK1	-0.521954	-2.34444	0.0206206	0.127505
853550.EMC2	853550	EMC2	0.186921	2.34489	0.0205964	0.127505
854078.BRX1	854078	BRX1	0.231617	2.34487	0.0205974	0.127505
852278.PDR3	852278	PDR3	-0.240061	-2.34329	0.020681	0.127692
851634.LCB2	851634	LCB2	-0.191721	-2.34298	0.0206979	0.127692
850757.FYV7	850757	FYV7	0.268375	2.3412	0.0207925	0.12813
856852.SLX8	856852	SLX8	-0.34765	-2.34026	0.0208424	0.128132
854405.WTM1	854405	WTM1	-0.440138	-2.33996	0.0208636	0.128132
855954.ATG5	855954	ATG5	-0.278968	-2.34006	0.020853	0.128132
855182.IMP1	855182	IMP1	0.313086	2.33927	0.0208954	0.128182
851553.None	851553		-0.647867	-2.33839	0.0209593	0.128255
854788.None	854788		-0.57819	-2.33807	0.0209599	0.128255
850982.DBP9	850982	DBP9	0.213166	2.33773	0.0209782	0.128255
854814.CFD1	854814	CFD1	0.221087	2.33641	0.0210492	0.128545
850953.SYM1	850953	SYM1	-0.493961	-2.33517	0.0211163	0.128809
852168.SRO77	852168	SRO77	-0.387164	-2.33457	0.0211484	0.128861
853395.TDH1	853395	TDH1	-1.25722	-2.33316	0.0212919	0.129589
852167.MIX23	852167	MIX23	0.26279	2.33058	0.0213652	0.129745
854256.VPS21	854256	VPS21	-0.199396	-2.33094	0.0213458	0.129745
852344.PRP6	852344	PRP6	0.1903	2.32872	0.0214671	0.130198
855877.MMT2	855877	MMT2	-0.225382	-2.32834	0.0214878	0.130198
852567.YPT10	852567	YPT10	0.296668	2.3272	0.0215504	0.130432
852080.SDC1	852080	SDC1	0.28201	2.32611	0.0216105	0.13065
851187.YRF1-4	851187	YRF1-4	1.14904	2.32608	0.0216764	0.130902
856662.PAU2	856662	PAU2	-0.667717	-2.32375	0.0217414	0.131149
850716.RPL15A	850716	RPL15A	0.377746	2.32271	0.0217987	0.131349
852212.UBP13	852212	UBP13	-0.188805	-2.32022	0.0219375	0.13187
852857.CWH41	852857	CWH41	-0.224358	-2.31959	0.0219731	0.13187
854105.SPE2	854105	SPE2	0.298907	2.32072	0.0219097	0.13187
854538.CIR2	854538	CIR2	-0.480552	-2.31984	0.0219825	0.13187
854186.SFM1	854186	SFM1	0.181782	2.31856	0.0220306	0.132013
855251.DML1	855251	DML1	0.210991	2.31611	0.0221686	0.132694
850587.PTR3	850587	PTR3	-0.378241	-2.31424	0.022274	0.132886
850656.ORC3	850656	ORC3	0.260573	2.31425	0.0222737	0.132886
854013.FRE7	854013	FRE7	1.22368	2.31559	0.0222608	0.132886
856464.HTD2	856464	HTD2	-0.491508	-2.31218	0.0223992	0.133193
853956.RPF2	853956	RPF2	0.257237	2.31214	0.0223933	0.133193
851075.DCR2	851075	DCR2	-0.322987	-2.31262	0.0223658	0.133193
851678.ARX1	851678	ARX1	0.229923	2.30577	0.0227585	0.134075
853368.ICS3	853368	ICS3	-0.75867	-2.30756	0.0226553	0.134075
853473.ILV3	853473	ILV3	-0.342239	-2.30636	0.0227243	0.134075
853506.ANB1	853506	ANB1	-2.547	-2.30934	0.022622	0.134075
854978.RCF1	854978	RCF1	0.370666	2.30825	0.022616	0.134075
854179.RTS1	854179	RTS1	-0.20234	-2.30557	0.0227698	0.134075
854339.GLN4	854339	GLN4	0.174117	2.30695	0.0226904	0.134075
855825.ATG41	855825	ATG41	-0.761176	-2.30689	0.0227051	0.134075
856209.RDS3	856209	RDS3	0.360311	2.3058	0.0227566	0.134075
856601.MDM31	856601	MDM31	-0.2933	-2.30502	0.0228019	0.134119
852715.YIP5	852715	YIP5	-0.269128	-2.30217	0.0229673	0.134508
856402.DIA4	856402	DIA4	0.389136	2.30236	0.0229562	0.134508
851171.HMG2	851171	HMG2	-0.301569	-2.30292	0.0229236	0.134508
855330.MRPL33	855330	MRPL33	0.490382	2.30328	0.0229305	0.134508
851361.AIM6	851361	AIM6	-0.260933	-2.30058	0.0230595	0.134692
853119.TDA10	853119	TDA10	-0.300874	-2.30038	0.0230716	0.134692
850756.PET309	850756	PET309	0.232523	2.30033	0.0230745	0.134692
854943.NTE1	854943	NTE1	-0.311973	-2.29993	0.0230978	0.134692
850501.LAM5	850501	LAM5	-0.29915	-2.29938	0.0231301	0.134735
856236.CLB2	856236	CLB2	0.25611	2.29785	0.0232194	0.13511
850803.HOG1	850803	HOG1	-0.169377	-2.29644	0.0233023	0.135448
856649.PRB1	856649	PRB1	-0.399911	-2.29402	0.0234457	0.13599
853528.ARP3	853528	ARP3	-0.179691	-2.2943	0.0234289	0.13599
851280.None	851280		-1.83328	-2.29322	0.0235585	0.136499
852458.CSH1	852458	CSH1	-0.299534	-2.29107	0.0236211	0.136587
850839.SMD3	850839	SMD3	0.245085	2.29102	0.023624	0.136587
853031.None	853031		-0.222689	-2.29055	0.0236518	0.136602
856864.LCP5	856864	LCP5	0.232101	2.2898	0.0236965	0.136714
854783.None	854783		-1.4977	-2.28929	0.0237715	0.137001
856351.SBP1	856351	SBP1	-0.195262	-2.28664	0.0238865	0.137518
852536.ARC40	852536	ARC40	-0.188553	-2.28436	0.0240237	0.138016
855986.IDI1	855986	IDI1	-0.164305	-2.28459	0.02401	0.138016
854761.PCL7	854761	PCL7	0.267919	2.28321	0.0240938	0.138272
855652.RNH201	855652	RNH201	0.340571	2.28098	0.0242293	0.138903
853502.VPS55	853502	VPS55	-0.232708	-2.28026	0.0242736	0.13901
851006.ECM38	851006	ECM38	-0.347229	-2.27895	0.0243535	0.13932
856910.GCG1	856910	GCG1	-0.273235	-2.27836	0.0243894	0.139379
853567.URA8	853567	URA8	-0.370127	-2.27773	0.0244329	0.139481
851330.ASF2	851330	ASF2	-0.348139	-2.27714	0.0244646	0.139515
853222.NUC1	853222	NUC1	0.22155	2.27672	0.0244906	0.139517
856726.SEC3	856726	SEC3	-0.177927	-2.27563	0.0245574	0.139684
850537.AUA1	850537	AUA1	-0.694515	-2.27551	0.0245714	0.139684
851426.STF1	851426	STF1	0.487471	2.27457	0.0246437	0.139949
851748.SEC7	851748	SEC7	-0.196315	-2.27305	0.0247173	0.140073
856712.YEA6	856712	YEA6	0.196893	2.27322	0.0247067	0.140073
854945.SML1	854945	SML1	-0.315756	-2.27222	0.0247688	0.140219
855968.ISU1	855968	ISU1	-0.288288	-2.27086	0.0248535	0.140552
852614.HAP2	852614	HAP2	0.269241	2.26948	0.0249394	0.140891
853929.RHO4	853929	RHO4	0.291756	2.26699	0.0250961	0.141629
853570.ECM27	853570	ECM27	-0.374299	-2.26428	0.0252665	0.142442
852439.MAK5	852439	MAK5	0.244051	2.26109	0.0254693	0.143436
852554.DUT1	852554	DUT1	0.256228	2.25891	0.0256087	0.143626
856533.ECM14	856533	ECM14	-0.197702	-2.25936	0.0255795	0.143626
850714.AAT2	850714	AAT2	-0.185733	-2.25946	0.0255736	0.143626
855415.RPL18B	855415	RPL18B	0.413964	2.25919	0.0255993	0.143626
850823.USB1	850823	USB1	-0.653468	-2.25829	0.0256479	0.143697
853784.DHR2	853784	DHR2	0.317373	2.25734	0.0257093	0.143744
854475.BUD7	854475	BUD7	-0.214436	-2.25766	0.0256885	0.143744
851259.SSA1	851259	SSA1	0.973638	2.25488	0.025939	0.144582
852245.POL12	852245	POL12	0.257219	2.2539	0.0259307	0.144582
850606.None	850606		0.29874	2.25428	0.0259064	0.144582
852544.None	852544		-0.2367	-2.25247	0.0260236	0.144608
856932.FAU1	856932	FAU1	0.244581	2.25278	0.0260037	0.144608
850886.ATG26	850886	ATG26	-0.320163	-2.25252	0.0260204	0.144608
854670.OM45	854670	OM45	-0.291148	-2.25064	0.0261429	0.144871
853701.RSM22	853701	RSM22	0.281709	2.25078	0.0261336	0.144871
856294.RHO1	856294	RHO1	-0.204235	-2.25051	0.026151	0.144871
852179.BNA4	852179	BNA4	0.396938	2.25016	0.026189	0.144934
851730.GIR2	851730	GIR2	0.260125	2.24901	0.0262495	0.145121
853061.CHO2	853061	CHO2	-0.657516	-2.24927	0.0262889	0.145191
852405.AIM3	852405	AIM3	-0.317941	-2.24622	0.0264323	0.145371
852452.CNS1	852452	CNS1	0.250927	2.24724	0.0263654	0.145371
852586.SSH1	852586	SSH1	-0.124437	-2.24691	0.0263872	0.145371
853479.LSM8	853479	LSM8	0.460008	2.24587	0.0264554	0.145371
850649.SOF1	850649	SOF1	0.202357	2.24593	0.0264515	0.145371
852694.GTS1	852694	GTS1	-0.205048	-2.24452	0.026544	0.14571
855218.CTL1	855218	CTL1	-0.447275	-2.24327	0.0266271	0.146019
1466467.None	1466467		-0.726826	-2.24189	0.0267183	0.146371
853571.LIH1	853571	LIH1	-0.274353	-2.24128	0.026759	0.146446
852920.GSC2	852920	GSC2	-0.494753	-2.241	0.0268014	0.14653
1466488.None	1466488		-0.508532	-2.23888	0.0269193	0.147027
854711.BMT5	854711	BMT5	0.285497	2.23599	0.0271129	0.147787
856094.MRPS16	856094	MRPS16	0.312449	2.23634	0.0270896	0.147787
854164.YSP3	854164	YSP3	-0.253663	-2.235	0.0271801	0.148005
851318.CWC2	851318	CWC2	0.263008	2.23241	0.0273551	0.148537
856887.UBP5	856887	UBP5	-0.286343	-2.23251	0.0273481	0.148537
2746858.NBL1	2746858	NBL1	-0.509828	-2.23223	0.0273669	0.148537
856618.FLO5	856618	FLO5	-1.61985	-2.23301	0.0273873	0.148537
851692.MRX14	851692	MRX14	0.467172	2.23126	0.0274605	0.148594
856540.None	856540		-0.512669	-2.23115	0.0274799	0.148594
854369.TOA1	854369	TOA1	0.175182	2.23122	0.027436	0.148594
856426.RRM3	856426	RRM3	-0.301678	-2.22878	0.0276018	0.149105
855521.NNR1	855521	NNR1	-0.375919	-2.22635	0.0277685	0.149856
851985.RGA2	851985	RGA2	-0.22491	-2.2234	0.0279717	0.150378
853687.MRP49	853687	MRP49	0.369034	2.22334	0.0279761	0.150378
850688.NOC3	850688	NOC3	0.204408	2.22396	0.027933	0.150378
855661.YDJ1	855661	YDJ1	0.297127	2.22429	0.0279103	0.150378
854444.VPH1	854444	VPH1	-0.150435	-2.22071	0.0281586	0.15121
855457.PDR17	855457	PDR17	-0.234364	-2.22004	0.028205	0.151309
853867.MRP17	853867	MRP17	0.378144	2.21771	0.0283751	0.152072
851205.FRT2	851205	FRT2	-0.452083	-2.21507	0.028553	0.152423
851467.UBX3	851467	UBX3	-0.24926	-2.2157	0.0285085	0.152423
851996.RVS167	851996	RVS167	-0.262018	-2.21529	0.0285378	0.152423
850569.GSY1	850569	GSY1	-1.39907	-2.21624	0.028545	0.152423
851824.SEC26	851824	SEC26	-0.160216	-2.21386	0.0286383	0.152728
850458.HMRA2	850458	HMRA2	-0.843745	-2.21329	0.0287321	0.152928
852006.NCB2	852006	NCB2	0.190939	2.21292	0.0287049	0.152928
850753.PER33	850753	PER33	-0.22247	-2.21074	0.0288595	0.153156
850830.SLS1	850830	SLS1	0.292649	2.21107	0.028836	0.153156
855172.None	855172		-0.57778	-2.2113	0.0288199	0.153156
852442.ADH5	852442	ADH5	-0.430423	-2.20984	0.0289387	0.153223
856903.None	856903		0.412596	2.20955	0.0289548	0.153223
855277.BCH1	855277	BCH1	-0.176905	-2.20937	0.0289568	0.153223
855054.CCS1	855054	CCS1	-0.239908	-2.20864	0.0290088	0.153349
856050.SUR1	856050	SUR1	-0.212433	-2.20751	0.0290893	0.153624
851515.MRP10	851515	MRP10	0.291199	2.2052	0.0292554	0.154351
851309.TIM22	851309	TIM22	0.223847	2.20283	0.0294259	0.154921
853121.CIR1	853121	CIR1	0.219393	2.20251	0.029449	0.154921
855002.MRPL39	855002	MRPL39	0.412514	2.20343	0.0294027	0.154921
851195.RBG1	851195	RBG1	0.210351	2.2019	0.0294932	0.155004
855370.None	855370		-0.692542	-2.19903	0.0297023	0.155951
853793.None	853793		-0.379363	-2.19796	0.02978	0.156208
855130.YPK2	855130	YPK2	-0.377724	-2.19708	0.0298443	0.156395
852519.PYC2	852519	PYC2	-0.241276	-2.19486	0.0300067	0.156792
851151.ATG23	851151	ATG23	0.262589	2.1955	0.0299599	0.156792
854173.TIR4	854173	TIR4	-1.03052	-2.19543	0.0300068	0.156792
852786.PAN2	852786	PAN2	-0.204404	-2.19328	0.0301238	0.157252
855581.AAH1	855581	AAH1	0.288744	2.19166	0.0302433	0.157724
852276.SLA1	852276	SLA1	-0.191331	-2.19064	0.0303187	0.157814
854123.SMC5	854123	SMC5	-0.200556	-2.19074	0.0303113	0.157814
852549.ENP1	852549	ENP1	0.250198	2.18901	0.0304399	0.157991
851500.RAD59	851500	RAD59	-0.335503	-2.1897	0.0303883	0.157991
852129.GRH1	852129	GRH1	-0.242441	-2.18914	0.0304302	0.157991
852251.None	852251		0.458123	2.18642	0.0306469	0.15861
853003.CLB6	853003	CLB6	0.4956	2.18633	0.0306397	0.15861
855129.None	855129		-0.415945	-2.18659	0.0306202	0.15861
852050.DOT1	852050	DOT1	0.2346	2.1854	0.0307096	0.158783
851799.UPC2	851799	UPC2	-0.40456	-2.18382	0.0308419	0.15904
854781.SSM4	854781	SSM4	-0.159413	-2.18397	0.0308174	0.15904
856012.NOG1	856012	NOG1	0.240851	2.18357	0.0308472	0.15904
853526.RPA12	853526	RPA12	0.258739	2.18093	0.0310464	0.159452
850920.IFH1	850920	IFH1	0.265432	2.18098	0.031043	0.159452
855093.TVP18	855093	TVP18	0.234729	2.18111	0.0310327	0.159452
855609.RPC19	855609	RPC19	0.310521	2.18178	0.0309824	0.159452
856066.MRX11	856066	MRX11	-0.384125	-2.18057	0.0310739	0.159452
854285.RTC5	854285	RTC5	-0.164085	-2.17816	0.0312571	0.160241
1466441.YBL039W-A	1466441	YBL039W-A	-0.484981	-2.17221	0.0317342	0.16238
854696.HPM1	854696	HPM1	0.161096	2.17212	0.0317197	0.16238
855957.NOP53	855957	NOP53	0.284656	2.17	0.0318837	0.162991
853849.RAM2	853849	RAM2	-0.216442	-2.16921	0.031945	0.163151
852514.MET8	852514	MET8	-0.316892	-2.16865	0.0319881	0.163217
855171.SIP5	855171	SIP5	-0.303603	-2.16599	0.0321958	0.164123
854686.QDR1	854686	QDR1	-0.469003	-2.16418	0.0323373	0.16469
852084.PRP3	852084	PRP3	-0.236325	-2.16331	0.0324057	0.164883
855664.NOP2	855664	NOP2	0.300639	2.16156	0.0325433	0.165428
851157.DIF1	851157	DIF1	-0.399139	-2.16026	0.0326538	0.165835
855528.None	855528		-0.279097	-2.15864	0.0327745	0.166292
851782.SPC19	851782	SPC19	0.263534	2.15794	0.0328302	0.166388
854903.TCB3	854903	TCB3	-0.185498	-2.15763	0.0328546	0.166388
856918.RAD3	856918	RAD3	0.156217	2.15679	0.032922	0.166574
854023.RRP40	854023	RRP40	0.15777	2.15595	0.0329884	0.166737
856129.RLF2	856129	RLF2	0.21559	2.15561	0.0330157	0.166737
854038.MDY2	854038	MDY2	-0.221308	-2.15433	0.0331183	0.1671
854016.DCP1	854016	DCP1	0.207239	2.15355	0.0331807	0.167259
855011.None	855011		-0.248202	-2.15159	0.0333385	0.167899
855250.MGL2	855250	MGL2	-0.227752	-2.14972	0.0334895	0.168503
852661.NCS6	852661	NCS6	0.178307	2.14619	0.0337757	0.169635
856392.TCD1	856392	TCD1	-0.155205	-2.14584	0.0338041	0.169635
854775.CST6	854775	CST6	-0.230038	-2.14522	0.0338544	0.169635
853818.ELM1	853818	ELM1	0.283996	2.14565	0.0338197	0.169635
855324.GPI12	855324	GPI12	-0.288809	-2.14502	0.0338707	0.169635
850836.ACF2	850836	ACF2	-0.196714	-2.1429	0.0340448	0.17035
852307.GAL10	852307	GAL10	0.762284	2.14207	0.0341135	0.170536
856403.VPS29	856403	VPS29	-0.215797	-2.14134	0.0341729	0.170676
856648.CIN8	856648	CIN8	0.254088	2.14066	0.0342288	0.170798
853830.UGP1	853830	UGP1	-0.291311	-2.13873	0.0343881	0.171435
852619.TAN1	852619	TAN1	0.191039	2.13821	0.0344309	0.171491
854025.ARG8	854025	ARG8	-0.310613	-2.13727	0.0345094	0.171724
850464.None	850464		-1.18435	-2.13505	0.0347174	0.172216
853336.PRM10	853336	PRM10	-0.437497	-2.13477	0.034735	0.172216
850770.GAL2	850770	GAL2	0.623922	2.13485	0.0347105	0.172216
855522.GCR2	855522	GCR2	0.23503	2.13535	0.0346685	0.172216
854932.DAK1	854932	DAK1	-0.168357	-2.13334	0.0348361	0.17256
853436.TPH3	853436	TPH3	-0.329746	-2.13087	0.0350435	0.173428
851591.VPS54	851591	VPS54	-0.174847	-2.12905	0.0351973	0.173714
855083.RNA14	855083	RNA14	-0.191323	-2.1296	0.0351503	0.173714
856160.MSF1	856160	MSF1	0.258532	2.12921	0.0351834	0.173714
854986.APT1	854986	APT1	0.234146	2.12718	0.0353553	0.174336
856567.MPC2	856567	MPC2	-0.288486	-2.12622	0.0354367	0.174579
854749.SNP1	854749	SNP1	-0.240414	-2.12535	0.0355102	0.174783
854876.VPS9	854876	VPS9	0.185447	2.12438	0.0355931	0.175032
851834.VHS1	851834	VHS1	-0.380013	-2.12245	0.035758	0.175525
854743.None	854743		-0.294268	-2.12248	0.0357555	0.175525
851880.None	851880		0.373653	2.12095	0.0358862	0.175995
856251.SPN1	856251	SPN1	0.129261	2.1203	0.0359427	0.176113
852845.OCH1	852845	OCH1	-0.25808	-2.11926	0.0360314	0.176229
850902.HMX1	850902	HMX1	-0.541726	-2.12005	0.036009	0.176229
851431.CDC48	851431	CDC48	-0.204105	-2.11885	0.0360672	0.176246
852832.TYW3	852832	TYW3	0.187423	2.11795	0.0361445	0.176464
853824.SPC42	853824	SPC42	0.238354	2.1171	0.0362182	0.176649
853958.DAD2	853958	DAD2	0.345209	2.11676	0.0362473	0.176649
850497.RGD2	850497	RGD2	0.231719	2.11601	0.0363125	0.176808
851843.CTA1	851843	CTA1	-0.280206	-2.11226	0.0366389	0.177442
850504.ACT1	850504	ACT1	-0.188473	-2.11253	0.0366156	0.177442
850608.BNA6	850608	BNA6	0.329623	2.11354	0.036528	0.177442
852953.COX18	852953	COX18	0.267974	2.11307	0.0365687	0.177442
854793.FAF1	854793	FAF1	0.31419	2.11247	0.0366207	0.177442
855730.RLP7	855730	RLP7	0.216976	2.11349	0.036532	0.177442
856395.TIM10	856395	TIM10	0.368809	2.11071	0.0367783	0.177672
855333.ABZ2	855333	ABZ2	0.221732	2.11129	0.0367237	0.177672
854142.TLG2	854142	TLG2	0.201419	2.1106	0.0367845	0.177672
855782.TRM112	855782	TRM112	0.327943	2.10751	0.0370571	0.17883
856417.None	856417		-0.65746	-2.10595	0.0371941	0.179331
852356.None	852356		-0.276631	-2.10458	0.0373153	0.179756
855476.CWC25	855476	CWC25	-0.235953	-2.10281	0.0374732	0.180356
855608.None	855608		-0.247938	-2.1021	0.037536	0.180499
854657.MLP2	854657	MLP2	0.249418	2.10157	0.037584	0.180569
851714.RGP1	851714	RGP1	-0.191853	-2.09959	0.0377608	0.181259
853872.OSH6	853872	OSH6	-0.21396	-2.09809	0.0378954	0.181697
851120.SEI1	851120	SEI1	0.26083	2.09783	0.037919	0.181697
855101.VPS20	855101	VPS20	0.236801	2.09711	0.0379835	0.181845
855291.GAD1	855291	GAD1	-0.771546	-2.09713	0.038049	0.181861
855311.TMA23	855311	TMA23	0.339983	2.09634	0.0380538	0.181861
855557.IBD2	855557	IBD2	0.24949	2.09417	0.0382498	0.182637
856123.CMR3	856123	CMR3	-0.349272	-2.09229	0.0384208	0.183292
856927.ISC10	856927	ISC10	-0.242931	-2.09064	0.0385713	0.183849
854833.None	854833		-0.427515	-2.09003	0.0386367	0.183897
854390.AIM41	854390	AIM41	0.294762	2.08978	0.0386491	0.183897
853847.MAK11	853847	MAK11	0.197008	2.08721	0.0388854	0.184859
852647.VRG4	852647	VRG4	-0.173275	-2.08414	0.0391688	0.186043
851499.TSR1	851499	TSR1	0.255874	2.08275	0.0392975	0.186491
856719.NOP16	856719	NOP16	0.224054	2.08213	0.0393551	0.186601
852481.YPC1	852481	YPC1	-0.752989	-2.07965	0.0396411	0.18763
856503.SBE22	856503	SBE22	-0.185891	-2.07934	0.0396155	0.18763
854387.STE4	854387	STE4	0.972176	2.07907	0.0397158	0.18782
851337.UFD2	851337	UFD2	-0.149464	-2.0771	0.0398252	0.188009
851004.None	851004		-0.425423	-2.0776	0.0397917	0.188009
851159.LSM3	851159	LSM3	0.235788	2.07652	0.0398794	0.188102
853739.OAC1	853739	OAC1	-0.315405	-2.07202	0.0403045	0.189942
854161.PHO80	854161	PHO80	-0.169119	-2.0707	0.0404301	0.190369
851636.RPS13	851636	RPS13	0.257798	2.07021	0.0404761	0.19042
852090.PEX29	852090	PEX29	-0.199593	-2.06947	0.0405465	0.190586
855882.PCL8	855882	PCL8	-0.28336	-2.06785	0.0407018	0.191151
852451.RPB5	852451	RPB5	0.157728	2.06673	0.0408083	0.191155
851454.QRI7	851454	QRI7	0.252142	2.06678	0.0408038	0.191155
853994.MDH2	853994	MDH2	-0.422656	-2.06751	0.040738	0.191155
855928.SPT14	855928	SPT14	-0.210528	-2.06556	0.0409206	0.191515
855937.ATG29	855937	ATG29	-0.500606	-2.06489	0.0409852	0.191652
851416.SCM3	851416	SCM3	-0.346449	-2.06344	0.0411257	0.192144
853802.None	853802		0.267797	2.0625	0.0412164	0.192237
855045.RSF1	855045	RSF1	-0.390833	-2.06251	0.041215	0.192237
856585.None	856585		-0.539456	-2.06194	0.0412698	0.192321
852220.CMC2	852220	CMC2	0.397859	2.06126	0.0413481	0.192356
854330.SME1	854330	SME1	0.213942	2.0612	0.0413421	0.192356
852794.MAD1	852794	MAD1	0.192085	2.0605	0.0414101	0.192479
853675.COY1	853675	COY1	-0.171307	-2.05964	0.0414935	0.192701
851419.RPL35B	851419	RPL35B	0.297188	2.05748	0.0417043	0.193181
852014.MRP20	852014	MRP20	0.314522	2.05555	0.0418934	0.193181
852955.SPT4	852955	SPT4	0.314141	2.05581	0.0418683	0.193181
853096.UBR1	853096	UBR1	-0.182483	-2.05544	0.0419039	0.193181
853647.PXA2	853647	PXA2	-0.370261	-2.05786	0.0416665	0.193181
854927.DAT1	854927	DAT1	0.260014	2.05768	0.0416839	0.193181
855792.HOL1	855792	HOL1	-0.215943	-2.05581	0.0418675	0.193181
853984.PFK27	853984	PFK27	0.316612	2.05699	0.0417516	0.193181
856131.ATP20	856131	ATP20	0.466128	2.05577	0.041917	0.193181
856614.SET5	856614	SET5	-0.207176	-2.05473	0.0419728	0.193274
855977.NAN1	855977	NAN1	0.191554	2.05397	0.042048	0.193457
854773.NOT3	854773	NOT3	0.168476	2.0532	0.0421238	0.193477
850655.SPO75	850655	SPO75	-0.283208	-2.05335	0.0421093	0.193477
854935.ERV41	854935	ERV41	-0.184558	-2.05134	0.0423075	0.194157
851132.PUN1	851132	PUN1	-0.344116	-2.05049	0.0423933	0.194386
852290.RCR1	852290	RCR1	-0.359779	-2.0492	0.0425313	0.194854
851777.CAB5	851777	CAB5	0.22776	2.04738	0.0427	0.195462
853130.GPI1	853130	GPI1	-0.162152	-2.0465	0.0427879	0.195535
851158.CAR2	851158	CAR2	0.717428	2.04733	0.0427714	0.195535
852221.None	852221		0.30415	2.04455	0.0429829	0.196261
851348.COS7	851348	COS7	1.03684	2.04335	0.043189	0.197036
852237.ECM13	852237	ECM13	-0.905908	-2.04232	0.0432269	0.197043
854917.None	854917		-0.506826	-2.04128	0.0433118	0.197265
856744.PRO3	856744	PRO3	-0.129164	-2.04005	0.0434361	0.197665
852982.UTP22	852982	UTP22	0.222505	2.03842	0.0436013	0.198085
854241.CDC21	854241	CDC21	0.24277	2.03848	0.043595	0.198085
851997.SAC7	851997	SAC7	-0.247248	-2.03618	0.0438295	0.198879
855918.RTC6	855918	RTC6	0.420176	2.03625	0.0438493	0.198879
852097.VPS60	852097	VPS60	-0.196533	-2.03522	0.0439273	0.199066
853611.None	853611		0.491321	2.03468	0.0439829	0.199152
851453.NSE4	851453	NSE4	0.321092	2.03401	0.0440504	0.199291
856745.YAT2	856745	YAT2	-0.248484	-2.03168	0.04429	0.19971
856935.None	856935		0.635423	2.03304	0.0442139	0.19971
854828.STS1	854828	STS1	0.142303	2.03209	0.044248	0.19971
853313.PBS2	853313	PBS2	0.18825	2.0317	0.0442879	0.19971
853136.TOS2	853136	TOS2	-0.244864	-2.03064	0.0443974	0.200028
855426.RFC3	855426	RFC3	0.158628	2.03005	0.0444575	0.200133
853964.TGL4	853964	TGL4	-0.239576	-2.02902	0.0445643	0.200447
854861.YIR044C	854861	YIR044C	-0.65126	-2.029	0.0446058	0.200468
852522.PDB1	852522	PDB1	-0.152482	-2.02824	0.0446451	0.200478
851469.NUR1	851469	NUR1	-0.233775	-2.02622	0.044855	0.200484
851637.RRG1	851637	RRG1	0.258983	2.02588	0.04489	0.200484
853133.CRM1	853133	CRM1	-0.152458	-2.02625	0.0448514	0.200484
853243.ELO1	853243	ELO1	-0.519066	-2.02618	0.044915	0.200484
855535.UBP10	855535	UBP10	0.2388	2.02629	0.0448468	0.200484
854437.DSE3	854437	DSE3	0.213732	2.0277	0.0447012	0.200484
856000.MSD1	856000	MSD1	0.279437	2.02538	0.0449417	0.200484
856243.YLH47	856243	YLH47	0.191764	2.02644	0.044832	0.200484
855794.BIO4	855794	BIO4	-0.418925	-2.02484	0.0449978	0.200569
852983.PRP31	852983	PRP31	0.192381	2.02382	0.0451045	0.20088
851476.RPS16B	851476	RPS16B	0.270799	2.02264	0.0452283	0.201266
855326.RIT1	855326	RIT1	-0.181737	-2.02077	0.0454241	0.201972
850471.AAD3	850471	AAD3	-1.42749	-2.01993	0.04559	0.202213
855389.EGT2	855389	EGT2	0.341323	2.01988	0.0455194	0.202213
854051.TPT1	854051	TPT1	0.216851	2.01949	0.045559	0.202213
852275.HIR1	852275	HIR1	0.217027	2.01776	0.045741	0.202716
852734.MRF1	852734	MRF1	0.23765	2.01553	0.0459771	0.202962
853714.LTV1	853714	LTV1	0.256039	2.01548	0.0459831	0.202962
850906.PNP1	850906	PNP1	-0.169674	-2.01565	0.0459649	0.202962
854936.SMA2	854936	SMA2	-0.864753	-2.01595	0.0459834	0.202962
854418.ESA1	854418	ESA1	0.190951	2.01562	0.0459675	0.202962
855115.None	855115		-0.43213	-2.0148	0.0460696	0.203178
851819.RTN1	851819	RTN1	-0.237387	-2.01348	0.0461959	0.20357
856095.RRP12	856095	RRP12	0.296743	2.01174	0.0463818	0.204223
854863.None	854863		0.250336	2.00985	0.0465844	0.204617
854193.CIN5	854193	CIN5	0.647254	2.01049	0.0465149	0.204617
856065.SSN3	856065	SSN3	-0.22411	-2.00998	0.0465701	0.204617
856598.CTF8	856598	CTF8	0.391847	2.0091	0.0466646	0.204804
854220.VHS3	854220	VHS3	-0.258357	-2.00828	0.0467528	0.20486
856067.ISM1	856067	ISM1	0.207556	2.00839	0.0467413	0.20486
854012.None	854012		-0.656926	-2.00799	0.0468248	0.205009
853080.PSD2	853080	PSD2	-0.199179	-2.00718	0.0468715	0.205049
851560.ATP16	851560	ATP16	0.286833	2.00342	0.0472789	0.206664
852423.TPS1	852423	TPS1	-0.422074	-2.0032	0.0473404	0.206767
856797.RGI1	856797	RGI1	-1.10727	-2.00277	0.0474284	0.206985
855564.PGA1	855564	PGA1	-0.309544	-2.00098	0.047544	0.207322
851286.SWH1	851286	SWH1	0.279763	1.99932	0.0477266	0.207951
853027.None	853027		-0.486448	-1.99743	0.0479333	0.208685
851969.ESF1	851969	ESF1	0.237974	1.99595	0.0480966	0.209228
854068.ADH1	854068	ADH1	-0.316543	-1.99524	0.0481752	0.209402
851557.RPT2	851557	RPT2	-0.135985	-1.99159	0.0485797	0.210448
850616.IRC7	850616	IRC7	-0.561133	-1.9922	0.048579	0.210448
854689.PRM5	854689	PRM5	0.930483	1.99173	0.0486134	0.210448
854777.CAP2	854777	CAP2	-0.160263	-1.99196	0.0485389	0.210448
853359.EXO70	853359	EXO70	0.207053	1.99097	0.0486484	0.210448
855254.SCJ1	855254	SCJ1	-0.224168	-1.99181	0.0485552	0.210448
856478.IRE1	856478	IRE1	-0.243123	-1.99055	0.0486954	0.210483
851644.IPT1	851644	IPT1	-0.20142	-1.98853	0.0489207	0.211121
855225.None	855225		0.243265	1.98866	0.0489068	0.211121
850625.RIX7	850625	RIX7	0.261024	1.9872	0.04907	0.211597
856149.SPO24	856149	SPO24	-0.828915	-1.98519	0.049386	0.212791
856841.RTT105	856841	RTT105	-0.276075	-1.98361	0.0494741	0.213002
854273.VAM3	854273	VAM3	-0.182604	-1.98221	0.049633	0.213347
855852.None	855852		-0.70008	-1.98299	0.0495945	0.213347
855851.None	855851		-1.42888	-1.98207	0.0497201	0.213553
853579.None	853579		-0.588729	-1.97998	0.0498857	0.214094
856693.TIM9	856693	TIM9	0.390845	1.97958	0.0499558	0.214226
853293.RPA34	853293	RPA34	0.210807	1.97876	0.0500251	0.214354
853025.ASN2	853025	ASN2	-0.211426	-1.97819	0.0500897	0.214461
856400.TDA3	856400	TDA3	-0.18346	-1.97712	0.0502127	0.214819
851666.UBC13	851666	UBC13	0.371704	1.97662	0.0502842	0.214955
853537.MOG1	853537	MOG1	-0.432593	-1.97559	0.050428	0.2154
854683.SIM1	854683	SIM1	-0.248167	-1.97443	0.0505208	0.215627
852169.PKC1	852169	PKC1	-0.219942	-1.97407	0.0505628	0.215637
852872.ERG4	852872	ERG4	0.314472	1.97278	0.0507114	0.215984
854485.SNU66	854485	SNU66	0.229703	1.97267	0.0507237	0.215984
852802.DBP3	852802	DBP3	0.266234	1.97205	0.0507957	0.216121
852482.None	852482		0.638975	1.97039	0.0509873	0.216766
852723.LYS5	852723	LYS5	-0.264803	-1.97001	0.051032	0.216786
854925.VAN1	854925	VAN1	-0.161961	-1.96773	0.0512971	0.217331
854940.MFT1	854940	MFT1	0.20185	1.96826	0.0512352	0.217331
854440.PNT1	854440	PNT1	0.261891	1.96779	0.0512901	0.217331
855902.None	855902		0.259701	1.96753	0.0513203	0.217331
853301.RPB4	853301	RPB4	0.182288	1.9649	0.0516275	0.218461
850345.BUD3	850345	BUD3	-0.260553	-1.96437	0.051689	0.218551
854205.GLO4	854205	GLO4	-0.262633	-1.96372	0.0517657	0.218705
854846.DAL4	854846	DAL4	0.803248	1.96175	0.0520181	0.219089
850940.LIP2	850940	LIP2	0.210757	1.96238	0.0519228	0.219089
851059.None	851059		-0.26802	-1.96163	0.0520119	0.219089
854359.TUF1	854359	TUF1	0.24224	1.96165	0.0520087	0.219089
853932.GLG1	853932	GLG1	-0.455466	-1.95956	0.052256	0.219877
854262.RKI1	854262	RKI1	0.21519	1.95931	0.0522861	0.219877
851810.HTB1	851810	HTB1	0.255545	1.95888	0.0523363	0.219918
852368.ECM8	852368	ECM8	-0.397237	-1.95732	0.0525218	0.220356
855786.LYS9	855786	LYS9	-0.314467	-1.95754	0.0525026	0.220356
853634.MNN4	853634	MNN4	0.338585	1.95665	0.0526149	0.220576
851759.CSN9	851759	CSN9	0.344298	1.95548	0.0527405	0.220932
856078.SUV3	856078	SUV3	0.232553	1.95348	0.0529794	0.221762
852797.SCY1	852797	SCY1	0.194932	1.95245	0.0531028	0.222107
850743.OSW2	850743	OSW2	-0.715329	-1.95149	0.0532316	0.222475
856764.YEN1	856764	YEN1	-0.245711	-1.94997	0.0534021	0.223015
856786.PET117	856786	PET117	0.394632	1.94928	0.0534851	0.22319
856484.STE12	856484	STE12	0.360766	1.94891	0.0535355	0.223229
854540.HAP5	854540	HAP5	0.311035	1.94843	0.053587	0.223272
851266.RFA1	851266	RFA1	0.193345	1.94809	0.0536286	0.223274
856249.NAT3	856249	NAT3	0.197423	1.94722	0.0537339	0.223541
856196.GRS2	856196	GRS2	-0.238574	-1.94646	0.0538257	0.223752
852973.TOM20	852973	TOM20	0.227985	1.94506	0.0539961	0.223775
854955.AIM32	854955	AIM32	0.298401	1.94527	0.0539704	0.223775
854982.RPS18B	854982	RPS18B	0.306946	1.9459	0.0538939	0.223775
855350.UBP15	855350	UBP15	-0.230225	-1.94518	0.0539818	0.223775
855039.MRPL3	855039	MRPL3	0.209775	1.94422	0.0540986	0.224029
854246.ATX2	854246	ATX2	0.234783	1.94374	0.0541573	0.224101
856468.PCL5	856468	PCL5	-0.403531	-1.9435	0.0542226	0.2242
855247.HFA1	855247	HFA1	-0.246869	-1.94269	0.0542853	0.224288
1466416.RRT15	1466416	RRT15	1.16556	1.94275	0.054371	0.224472
852319.RPL4A	852319	RPL4A	0.251756	1.9412	0.0544677	0.224542
852659.SKI8	852659	SKI8	0.129401	1.94118	0.0544707	0.224542
851688.FOB1	851688	FOB1	0.192127	1.9396	0.0546636	0.224628
853271.SET2	853271	SET2	-0.235111	-1.93905	0.0547323	0.224628
853737.SRP21	853737	SRP21	0.33785	1.93921	0.0547284	0.224628
853865.BYE1	853865	BYE1	-0.208342	-1.93901	0.0547366	0.224628
850671.YCT1	850671	YCT1	-0.356804	-1.94002	0.0546129	0.224628
854910.COX14	854910	COX14	0.330512	1.93908	0.05474	0.224628
850969.RPS28B	850969	RPS28B	0.260432	1.9355	0.0551707	0.226225
852612.CSE1	852612	CSE1	-0.12119	-1.93502	0.0552292	0.226294
855863.DIP5	855863	DIP5	0.360159	1.93355	0.0554341	0.226962
855988.BEM3	855988	BEM3	-0.194965	-1.93146	0.0556726	0.227767
855414.RPS19B	855414	RPS19B	0.266036	1.93044	0.0558	0.228116
852721.AMS1	852721	AMS1	-0.383751	-1.92897	0.0559892	0.228718
852737.None	852737		-0.171778	-1.92855	0.0560375	0.228743
851530.DBP10	851530	DBP10	0.212922	1.92777	0.0561354	0.22897
855196.HLJ1	855196	HLJ1	-0.200209	-1.92511	0.05647	0.229989
856323.HPA2	856323	HPA2	-0.749766	-1.92533	0.0564422	0.229989
854412.HES1	854412	HES1	-0.988016	-1.9248	0.0565455	0.230124
852277.LDB7	852277	LDB7	-0.263301	-1.92356	0.0566664	0.230443
856615.BAT1	856615	BAT1	-0.285307	-1.92262	0.0567862	0.230758
850420.THR4	850420	THR4	-0.182818	-1.92057	0.0570462	0.23095
852127.SLF1	852127	SLF1	0.212927	1.92081	0.0570161	0.23095
856868.RPS26B	856868	RPS26B	0.349459	1.92138	0.0569433	0.23095
852775.RPL28	852775	RPL28	0.279217	1.92092	0.0570025	0.23095
853311.URA2	853311	URA2	-0.237882	-1.92155	0.0569218	0.23095
852123.SDH7	852123	SDH7	0.408067	1.91908	0.0572507	0.231605
851544.ERP3	851544	ERP3	0.263334	1.91632	0.0575903	0.231991
851698.TRM1	851698	TRM1	0.246281	1.9168	0.0575287	0.231991
851965.ESC2	851965	ESC2	0.203341	1.91789	0.0573892	0.231991
851979.FRQ1	851979	FRQ1	0.243097	1.91595	0.0576375	0.231991
856611.MNL1	856611	MNL1	-0.193362	-1.91689	0.0575168	0.231991
853286.FBP26	853286	FBP26	-0.231628	-1.91708	0.0574932	0.231991
853609.MGM101	853609	MGM101	0.155028	1.91556	0.057688	0.231991
850797.REX3	850797	REX3	-0.269091	-1.91584	0.0576521	0.231991
854201.PEP12	854201	PEP12	-0.27204	-1.91388	0.0579043	0.232689
850551.LOC1	850551	LOC1	0.349541	1.91211	0.0581555	0.233525
852652.BOL2	852652	BOL2	0.2409	1.91048	0.0583442	0.234101
854058.HMI1	854058	HMI1	0.237662	1.91017	0.0583851	0.234101
851763.CDC1	851763	CDC1	-0.143056	-1.90816	0.0586466	0.234112
852636.ADH4	852636	ADH4	-0.205799	-1.90836	0.0586209	0.234112
854685.QDR2	854685	QDR2	-0.643061	-1.90895	0.0585658	0.234112
853498.URB2	853498	URB2	0.162389	1.90925	0.0585051	0.234112
854889.TUB1	854889	TUB1	0.15951	1.90825	0.0586346	0.234112
854350.GAC1	854350	GAC1	-0.25355	-1.90941	0.0584843	0.234112
852559.RIB5	852559	RIB5	-0.307986	-1.90689	0.0588216	0.234638
851218.NTG1	851218	NTG1	0.205598	1.90591	0.0589407	0.234768
854942.OGG1	854942	OGG1	0.216645	1.90613	0.0589115	0.234768
855362.PRE5	855362	PRE5	-0.130503	-1.9041	0.0591784	0.235542
856370.DUR3	856370	DUR3	-0.441194	-1.90334	0.0592784	0.235767
855767.HUB1	855767	HUB1	0.38454	1.90269	0.0593885	0.236032
851251.BOL3	851251	BOL3	0.317141	1.90126	0.0595544	0.23605
854673.RPL16A	854673	RPL16A	0.288895	1.90069	0.0596281	0.23605
850966.YPT6	850966	YPT6	0.244293	1.90152	0.0595184	0.23605
854952.None	854952		0.228269	1.89984	0.0597407	0.23605
854060.TRM10	854060	TRM10	0.165956	1.9	0.0597196	0.23605
854257.PTC5	854257	PTC5	-0.154352	-1.90082	0.0596103	0.23605
854535.SOG2	854535	SOG2	-0.202708	-1.89991	0.0597314	0.23605
856128.DSS4	856128	DSS4	-0.228179	-1.9003	0.0596795	0.23605
855503.MGS1	855503	MGS1	-0.260768	-1.89846	0.0599232	0.236599
856609.None	856609		-0.414063	-1.897	0.060118	0.237195
856088.VTC3	856088	VTC3	-0.23483	-1.89665	0.0601651	0.237209
852635.MNT2	852635	MNT2	-0.170056	-1.89464	0.0604329	0.237437
856423.DAP2	856423	DAP2	-0.162298	-1.89425	0.0604853	0.237437
856518.ORC6	856518	ORC6	0.215941	1.89428	0.0604808	0.237437
856626.IMD2	856626	IMD2	-0.974076	-1.89639	0.0602947	0.237437
853619.None	853619		-0.768855	-1.89458	0.0604534	0.237437
854461.RRP36	854461	RRP36	0.275023	1.89545	0.060324	0.237437
850980.MCM5	850980	MCM5	0.144819	1.89337	0.0606034	0.237728
850435.RSA4	850435	RSA4	0.197484	1.89067	0.0609661	0.238978
851876.MRX10	851876	MRX10	0.267562	1.88942	0.061135	0.238986
852624.VID30	852624	VID30	-0.252837	-1.88978	0.0610855	0.238986
853196.SCW4	853196	SCW4	0.272975	1.89004	0.0610506	0.238986
855041.PEX12	855041	PEX12	0.149135	1.88935	0.061144	0.238986
855621.POL1	855621	POL1	0.281782	1.88888	0.0612083	0.239065
851550.None	851550		-0.25679	-1.8882	0.0612999	0.239215
852074.STP1	852074	STP1	-0.213461	-1.88729	0.0614229	0.239215
853864.RPL14A	853864	RPL14A	0.265512	1.88765	0.0613746	0.239215
855861.ACM1	855861	ACM1	0.310507	1.88737	0.0614127	0.239215
852402.VID24	852402	VID24	0.496318	1.88542	0.0617349	0.240257
852372.SEC18	852372	SEC18	-0.135101	-1.88421	0.0618425	0.240373
856502.KIC1	856502	KIC1	-0.213892	-1.88413	0.0618533	0.240373
851066.None	851066		-0.220115	-1.88205	0.0621366	0.241301
854398.DSC3	854398	DSC3	-0.209721	-1.88173	0.0621809	0.241301
851789.MSS4	851789	MSS4	-0.144351	-1.88036	0.0623689	0.241685
850910.CRR1	850910	CRR1	0.433921	1.88063	0.0623674	0.241685
852388.TIM12	852388	TIM12	0.279233	1.87804	0.0626882	0.241923
850414.BUD23	850414	BUD23	0.286069	1.8773	0.0627904	0.241923
852145.KRE28	852145	KRE28	0.220977	1.877	0.0628314	0.241923
852665.SPT16	852665	SPT16	-0.155993	-1.87731	0.0627892	0.241923
853785.None	853785		-0.124455	-1.87891	0.0625677	0.241923
853937.LAS1	853937	LAS1	0.184919	1.87856	0.0626164	0.241923
850893.PWP1	850893	PWP1	0.241233	1.87851	0.0626236	0.241923
855441.ERG24	855441	ERG24	-0.161356	-1.87919	0.0625299	0.241923
856197.DIB1	856197	DIB1	0.25261	1.8774	0.062776	0.241923
850539.CDC4	850539	CDC4	-0.17768	-1.87576	0.0630031	0.242333
855947.PRM4	855947	PRM4	-0.351093	-1.87574	0.0630271	0.242333
853030.SYF2	853030	SYF2	0.237187	1.87522	0.0630776	0.242345
855477.SUI1	855477	SUI1	0.354818	1.87495	0.0631194	0.242345
855228.SGS1	855228	SGS1	-0.226484	-1.87423	0.0632155	0.242542
856231.RGC1	856231	RGC1	-0.250252	-1.87235	0.0634779	0.243377
852242.MRPL16	852242	MRPL16	0.198781	1.87116	0.0636438	0.243841
851893.BFR2	851893	BFR2	0.206719	1.86972	0.063845	0.244439
852594.CTP1	852594	CTP1	-0.383776	-1.86778	0.0641418	0.244914
850415.ARE1	850415	ARE1	-0.424163	-1.86689	0.0642859	0.244914
852047.GPI19	852047	GPI19	-0.398497	-1.86706	0.0642179	0.244914
856704.UBC8	856704	UBC8	-0.248274	-1.86596	0.0643729	0.244914
856482.KSP1	856482	KSP1	-0.210762	-1.86617	0.0643443	0.244914
854701.SLM1	854701	SLM1	-0.188057	-1.86579	0.0643979	0.244914
854791.RPB3	854791	RPB3	0.145735	1.86704	0.0642215	0.244914
854795.VID28	854795	VID28	-0.240907	-1.86782	0.0641112	0.244914
854809.URM1	854809	URM1	0.216297	1.8685	0.0640161	0.244914
855886.CBP3	855886	CBP3	0.211035	1.86563	0.0644202	0.244914
853700.RPS27A	853700	RPS27A	0.389784	1.8649	0.0645349	0.245178
850351.LDB16	850351	LDB16	0.161267	1.86312	0.0647749	0.245918
851765.ATC1	851765	ATC1	0.239828	1.86137	0.0650234	0.246689
851036.None	851036		0.263476	1.86037	0.0651652	0.247054
851219.SYN8	851219	SYN8	-0.191982	-1.85659	0.0657066	0.248933
851825.None	851825		-0.188644	-1.85555	0.065855	0.249321
856560.LAM1	856560	LAM1	-0.185104	-1.855	0.0659341	0.249447
850733.PDC1	850733	PDC1	0.246709	1.85421	0.0660484	0.249705
852051.APT2	852051	APT2	0.432888	1.85318	0.0662281	0.25021
855881.RPL1A	855881	RPL1A	0.363522	1.85223	0.0663369	0.250447
854185.HSP10	854185	HSP10	0.433649	1.85173	0.066443	0.250673
850361.CIT2	850361	CIT2	-0.505132	-1.85091	0.0665818	0.251023
851638.RTR2	851638	RTR2	0.264564	1.84995	0.066664	0.251158
853679.ZRT3	853679	ZRT3	-0.212225	-1.84573	0.0672801	0.253128
855812.COS10	855812	COS10	-1.61195	-1.84661	0.0672436	0.253128
855390.PFA3	855390	PFA3	0.269197	1.84526	0.0673488	0.253211
850642.COX19	850642	COX19	0.216537	1.84328	0.0676397	0.254129
850928.ECM22	850928	ECM22	-0.194058	-1.84239	0.0677705	0.254444
855588.None	855588		-0.348661	-1.84027	0.0681104	0.255543
851398.None	851398		0.325484	1.83903	0.0682865	0.256027
851643.PAA1	851643	PAA1	0.213174	1.838	0.0684193	0.256348
856459.RPP1	856459	RPP1	0.205616	1.83672	0.0686088	0.256802
854197.HMS1	854197	HMS1	0.419244	1.83674	0.0686352	0.256802
852102.IZH1	852102	IZH1	-0.454092	-1.83439	0.0690134	0.25804
854735.RPN2	854735	RPN2	-0.146445	-1.83115	0.0694422	0.259464
855628.RPS7B	855628	RPS7B	0.390214	1.83063	0.0695398	0.25965
851945.None	851945		-0.478569	-1.82929	0.0697216	0.26015
853859.UFD4	853859	UFD4	-0.162726	-1.82797	0.0699214	0.260717
856888.FTR1	856888	FTR1	0.475285	1.82642	0.0702153	0.261619
855189.AIM36	855189	AIM36	0.209375	1.82573	0.0702597	0.261619
855701.HHF2	855701	HHF2	0.274402	1.82528	0.0703291	0.261697
854040.ZEO1	854040	ZEO1	0.20104	1.82495	0.0703785	0.261702
852921.TIM21	852921	TIM21	0.165435	1.82316	0.0706513	0.262537
851892.ATP5	851892	ATP5	0.257662	1.82102	0.0709769	0.263566
851244.PEX22	851244	PEX22	0.275329	1.81997	0.0711382	0.263869
851894.PRO1	851894	PRO1	0.166297	1.81954	0.0712044	0.263869
852736.HUL5	852736	HUL5	-0.184322	-1.8197	0.0711791	0.263869
855200.MSS11	855200	MSS11	-0.299837	-1.81862	0.0713458	0.264213
856018.YDC1	856018	YDC1	-0.27332	-1.81786	0.0714624	0.264464
851667.DNF2	851667	DNF2	-0.236314	-1.81717	0.0715692	0.264499
854300.VPS17	854300	VPS17	-0.185946	-1.81718	0.0715678	0.264499
852472.SWD3	852472	SWD3	-0.228845	-1.81595	0.0717574	0.264881
856699.NPP2	856699	NPP2	-0.232316	-1.81586	0.0717701	0.264881
851141.DCK1	851141	DCK1	-0.192748	-1.81512	0.0718852	0.265125
854407.MGE1	854407	MGE1	0.265733	1.81358	0.0721231	0.265822
854776.CKA1	854776	CKA1	0.164052	1.81303	0.0722094	0.26596
854018.PEX11	854018	PEX11	-0.200487	-1.80971	0.0727262	0.2675
855964.UME1	855964	UME1	0.174238	1.80983	0.0727075	0.2675
855990.None	855990		-0.415531	-1.80907	0.0728252	0.267683
852241.URA7	852241	URA7	0.193518	1.80752	0.0730674	0.267848
851429.VCX1	851429	VCX1	0.200405	1.80799	0.0729943	0.267848
855368.ADH6	855368	ADH6	-0.177996	-1.80816	0.0729677	0.267848
855424.PUS4	855424	PUS4	0.194757	1.80772	0.0730369	0.267848
851847.SWM1	851847	SWM1	-0.196208	-1.80567	0.0733587	0.268028
852701.BUD13	852701	BUD13	-0.205375	-1.80564	0.0733633	0.268028
854699.PFK26	854699	PFK26	-0.232967	-1.80617	0.0732792	0.268028
854221.NOB1	854221	NOB1	0.188609	1.80668	0.0731992	0.268028
854507.SCD5	854507	SCD5	-0.235523	-1.80637	0.0732486	0.268028
850373.CTO1	850373	CTO1	0.226076	1.80465	0.0735184	0.268061
856810.MRX1	856810	MRX1	0.177481	1.8047	0.0735112	0.268061
852976.RPL11B	852976	RPL11B	0.351191	1.80433	0.0735698	0.268061
851122.RPL31B	851122	RPL31B	0.315806	1.80462	0.0735235	0.268061
851791.None	851791		-0.391277	-1.80266	0.0738648	0.268752
853588.None	853588		-0.176797	-1.80219	0.0739079	0.268752
855028.BUD22	855028	BUD22	0.246993	1.80253	0.0738536	0.268752
850392.RHB1	850392	RHB1	0.16978	1.80129	0.0740496	0.268907
851029.BUD6	851029	BUD6	0.172607	1.80143	0.0740275	0.268907
852557.MTC4	852557	MTC4	-0.193558	-1.80084	0.0741218	0.268989
855135.ILV2	855135	ILV2	-0.19481	-1.80047	0.0741802	0.269021
851660.RRP1	851660	RRP1	0.216028	1.80002	0.0742521	0.269102
855423.MSB3	855423	MSB3	-0.200386	-1.7997	0.0743026	0.269105
854675.FKH1	854675	FKH1	0.226235	1.79892	0.0744263	0.269374
854361.IES4	854361	IES4	0.270142	1.79845	0.0745009	0.269464
853310.AIM23	853310	AIM23	0.273948	1.79671	0.0747787	0.269954
850781.SUL2	850781	SUL2	-0.232468	-1.79636	0.0748352	0.269954
854425.TUM1	854425	TUM1	-0.133353	-1.79644	0.0748214	0.269954
854553.GPB1	854553	GPB1	0.238974	1.79682	0.0747607	0.269954
852531.OM14	852531	OM14	0.381335	1.79533	0.0750111	0.270409
850452.None	850452		0.195092	1.79484	0.0750776	0.270469
854441.HRK1	854441	HRK1	-0.22922	-1.79418	0.0751841	0.270673
855198.INP2	855198	INP2	-0.214292	-1.79368	0.0752639	0.270719
855916.UIP4	855916	UIP4	-0.43976	-1.79348	0.0752966	0.270719
850375.None	850375		0.199243	1.79309	0.0753589	0.270763
853039.TPO2	853039	TPO2	-0.460785	-1.79223	0.0755574	0.270939
855005.YAP1	855005	YAP1	0.148224	1.79206	0.0755243	0.270939
856181.HOS1	856181	HOS1	0.218289	1.79189	0.0755523	0.270939
854098.GPM3	854098	GPM3	0.185113	1.79151	0.0756128	0.270958
854758.GPP1	854758	GPP1	0.408738	1.79126	0.0756766	0.271008
856748.CHO1	856748	CHO1	-0.34713	-1.79009	0.0758704	0.271385
855980.RNY1	855980	RNY1	-0.326011	-1.78985	0.0758817	0.271385
851076.STE11	851076	STE11	-0.165769	-1.78918	0.0759894	0.271591
855879.FMP40	855879	FMP40	-0.329585	-1.78781	0.0762109	0.272203
851928.SKP1	851928	SKP1	-0.178094	-1.78585	0.0765304	0.273061
855925.CBC2	855925	CBC2	0.167433	1.78572	0.0765516	0.273061
856589.GND1	856589	GND1	-0.192267	-1.78465	0.0767253	0.273501
856449.CIC1	856449	CIC1	0.214561	1.78397	0.0768371	0.27372
856098.RQC2	856098	RQC2	-0.19328	-1.78354	0.0769075	0.273791
854541.VTS1	854541	VTS1	0.205703	1.7829	0.0770116	0.273981
856723.NUG1	856723	NUG1	0.204736	1.78081	0.0773549	0.275023
856145.HTS1	856145	HTS1	-0.138509	-1.7779	0.077834	0.276545
851890.MHR1	851890	MHR1	0.180762	1.77645	0.0780736	0.276853
854785.EMC5	854785	EMC5	0.287598	1.77665	0.0780457	0.276853
853686.KKQ8	853686	KKQ8	-0.179075	-1.77672	0.0780294	0.276853
851236.FLO9	851236	FLO9	-0.824695	-1.77636	0.0781649	0.276996
852391.PBY1	852391	PBY1	0.172931	1.77407	0.0784688	0.277258
851367.BRE4	851367	BRE4	-0.139769	-1.77387	0.0785017	0.277258
851658.AFR1	851658	AFR1	-0.258707	-1.77432	0.0784274	0.277258
851822.FMN1	851822	FMN1	-0.219042	-1.77361	0.0785453	0.277258
856509.CTM1	856509	CTM1	0.230449	1.77476	0.0783541	0.277258
853850.None	853850		0.297514	1.7738	0.0785127	0.277258
851943.HXT7	851943	HXT7	0.946262	1.77268	0.078798	0.27787
855739.VPS27	855739	VPS27	-0.202298	-1.77195	0.0788211	0.27787
856441.None	856441		-0.205162	-1.76879	0.0793499	0.279553
851787.EBS1	851787	EBS1	-0.142553	-1.76654	0.0797288	0.279687
853812.MDM35	853812	MDM35	0.301007	1.76772	0.0795442	0.279687
850705.POM34	850705	POM34	0.22608	1.76697	0.0796559	0.279687
855161.RRB1	855161	RRB1	0.14569	1.76786	0.079506	0.279687
854021.NOP8	854021	NOP8	0.201417	1.76685	0.0796762	0.279687
854421.SRL1	854421	SRL1	-0.259438	-1.76642	0.0797487	0.279687
856007.MSY1	856007	MSY1	0.235652	1.76795	0.0794905	0.279687
851582.GCV1	851582	GCV1	0.270502	1.76414	0.0801344	0.280677
855153.PKR1	855153	PKR1	0.267872	1.76427	0.0801106	0.280677
851428.None	851428		0.203572	1.76142	0.0805936	0.282104
852689.TPN1	852689	TPN1	0.267309	1.76013	0.0808129	0.282689
852468.NPL4	852468	NPL4	-0.172762	-1.75803	0.0811718	0.282851
856799.MOT2	856799	MOT2	-0.207849	-1.75869	0.0810593	0.282851
850750.RPL22A	850750	RPL22A	0.385187	1.75809	0.0811628	0.282851
851124.BLS1	851124	BLS1	0.439608	1.75853	0.0810856	0.282851
855266.None	855266		-0.231139	-1.75879	0.0810415	0.282851
855448.TOF1	855448	TOF1	0.229267	1.75921	0.0809697	0.282851
854875.TAF13	854875	TAF13	0.148823	1.75643	0.0814465	0.283626
856490.YNG2	856490	YNG2	0.210133	1.75598	0.0815226	0.283709
854276.INP53	854276	INP53	-0.176111	-1.7556	0.0815888	0.283758
855592.TOM22	855592	TOM22	0.208548	1.75445	0.0817848	0.284257
851494.PEX19	851494	PEX19	0.147488	1.75235	0.0821481	0.285213
853078.None	853078		-0.227888	-1.75225	0.0821649	0.285213
854639.SDL1	854639	SDL1	-0.373981	-1.75096	0.082388	0.285669
855978.KAP120	855978	KAP120	-0.13353	-1.75088	0.0824014	0.285669
854388.SAS5	854388	SAS5	-0.195867	-1.75054	0.0824604	0.285691
856516.COX23	856516	COX23	0.309663	1.74938	0.0826621	0.285842
855151.None	855151		-0.424877	-1.74977	0.0825939	0.285842
855449.SEC2	855449	SEC2	0.171045	1.74956	0.0826295	0.285842
2777172.None	2777172		0.453393	1.74738	0.083037	0.286591
852579.PPS1	852579	PPS1	-0.13315	-1.74737	0.0830115	0.286591
855099.PDS5	855099	PDS5	0.187955	1.74745	0.0829967	0.286591
856815.UTP7	856815	UTP7	0.212567	1.74679	0.0831118	0.286667
853557.RPL43B	853557	RPL43B	0.340833	1.7462	0.0832138	0.28675
854258.TMA46	854258	TMA46	0.1888	1.74605	0.0832414	0.28675
851303.HBT1	851303	HBT1	-0.294367	-1.74515	0.0833973	0.287105
853868.DID4	853868	DID4	0.152452	1.74456	0.083501	0.287279
853804.BLI1	853804	BLI1	-0.342234	-1.74415	0.0835852	0.287387
856296.MET16	856296	MET16	-0.312936	-1.74333	0.0837167	0.287657
853019.MEP1	853019	MEP1	-0.371071	-1.74317	0.0837884	0.287721
852076.RMT2	852076	RMT2	0.185213	1.74224	0.0839084	0.287951
855347.ATM1	855347	ATM1	-0.167502	-1.74148	0.0840418	0.288227
854834.MET28	854834	MET28	-0.499455	-1.74044	0.0842248	0.288589
853674.RPL17A	853674	RPL17A	0.214993	1.74027	0.0842539	0.288589
852856.SCW11	852856	SCW11	0.235964	1.73631	0.0849546	0.290806
852989.ASK10	852989	ASK10	-0.204374	-1.73553	0.0850922	0.291094
851751.HSP42	851751	HSP42	-0.602327	-1.73444	0.085368	0.291853
852664.SIP2	852664	SIP2	0.421122	1.73365	0.0854284	0.291876
850462.GIT1	850462	GIT1	-0.635472	-1.73307	0.0855301	0.291889
851975.XRS2	851975	XRS2	-0.324953	-1.73262	0.0856103	0.291889
856715.GIM4	856715	GIM4	0.265745	1.7326	0.085615	0.291889
854652.IMP2'	854652	IMP2'	-0.352443	-1.73223	0.0857158	0.291889
850871.IDP2	850871	IDP2	-0.383418	-1.73209	0.0857051	0.291889
855931.COX10	855931	COX10	0.226548	1.73182	0.0857547	0.291889
853884.YPT52	853884	YPT52	0.152119	1.73027	0.0860321	0.292649
853406.GYP6	853406	GYP6	-0.159414	-1.72772	0.08649	0.293839
853771.SFH1	853771	SFH1	-0.247412	-1.72784	0.0864681	0.293839
855315.SCS7	855315	SCS7	-0.270206	-1.72723	0.0865792	0.293958
852020.DFM1	852020	DFM1	-0.169497	-1.7263	0.0867458	0.294174
850930.CDC42	850930	CDC42	0.122542	1.72627	0.0867513	0.294174
852463.UBS1	852463	UBS1	-0.207301	-1.7255	0.08689	0.29446
851175.FMP27	851175	FMP27	-0.178904	-1.72473	0.0870298	0.29475
855292.GTO3	855292	GTO3	-0.63073	-1.72441	0.0871089	0.294834
853766.CWP1	853766	CWP1	0.604424	1.72396	0.087262	0.295168
852407.ALG1	852407	ALG1	0.156804	1.72268	0.0874004	0.295453
854557.GDH1	854557	GDH1	0.288457	1.72238	0.0874562	0.295457
854317.PNO1	854317	PNO1	0.165343	1.72057	0.0877855	0.296385
852622.SAP4	852622	SAP4	-0.349819	-1.71841	0.0881784	0.296789
854886.UFO1	854886	UFO1	-0.199029	-1.7191	0.0880526	0.296789
855009.GLO1	855009	GLO1	-0.188412	-1.7187	0.0881267	0.296789
856210.SYT1	856210	SYT1	-0.158855	-1.71911	0.0880513	0.296789
856314.GDB1	856314	GDB1	-0.472819	-1.71894	0.0881287	0.296789
856916.RPH1	856916	RPH1	0.216089	1.71724	0.0883941	0.296911
853747.RAD27	853747	RAD27	0.171552	1.71764	0.0883196	0.296911
853876.MEH1	853876	MEH1	0.169755	1.71702	0.0884333	0.296911
850828.RKM5	850828	RKM5	-0.315429	-1.7176	0.0883267	0.296911
851509.LHP1	851509	LHP1	0.186638	1.71557	0.0886992	0.297156
850521.BUD27	850521	BUD27	0.242542	1.71543	0.0887253	0.297156
851153.CNA1	851153	CNA1	-0.174812	-1.7162	0.0885838	0.297156
854545.PIP2	854545	PIP2	-0.203171	-1.71565	0.0886851	0.297156
853029.UTP8	853029	UTP8	0.165185	1.71423	0.0889463	0.297712
851829.AMD2	851829	AMD2	-0.213635	-1.71365	0.0890542	0.29789
855068.ERB1	855068	ERB1	0.181624	1.71242	0.0892805	0.298463
852292.DSF2	852292	DSF2	-0.198625	-1.71166	0.0894206	0.298747
850470.RDS1	850470	RDS1	-1.34024	-1.70904	0.0900039	0.300142
850666.GTT2	850666	GTT2	-0.378685	-1.70855	0.0899986	0.300142
850790.ERG27	850790	ERG27	-0.166377	-1.70865	0.0899794	0.300142
851497.SYO1	851497	SYO1	0.170829	1.70465	0.0907251	0.301841
851549.SLX5	851549	SLX5	-0.20745	-1.7043	0.0907913	0.301841
852702.XRN1	852702	XRN1	-0.128152	-1.70433	0.0907851	0.301841
854113.PEX15	854113	PEX15	0.208228	1.70528	0.0906076	0.301841
856159.MCM16	856159	MCM16	0.25471	1.70468	0.0907204	0.301841
852897.MSB2	852897	MSB2	0.238136	1.70336	0.0909681	0.302059
855220.RGM1	855220	RGM1	-0.342151	-1.70339	0.0909607	0.302059
851713.YCF1	851713	YCF1	-0.196865	-1.70062	0.091482	0.303024
854682.AYR1	854682	AYR1	-0.178248	-1.70079	0.0914498	0.303024
855317.RCE1	855317	RCE1	0.237175	1.70114	0.0913839	0.303024
855775.ZRG17	855775	ZRG17	-0.181614	-1.70078	0.0914518	0.303024
855132.YKU80	855132	YKU80	0.224772	1.70032	0.0915393	0.303029
852046.PPZ2	852046	PPZ2	-0.205148	-1.6992	0.0917503	0.303357
853669.TRP3	853669	TRP3	-0.187626	-1.69922	0.0917473	0.303357
855530.DUG3	855530	DUG3	-0.225749	-1.69819	0.0919404	0.303801
852508.None	852508		-0.423277	-1.69664	0.0922347	0.304544
851378.None	851378		-0.188498	-1.69642	0.0922775	0.304544
851254.GCV3	851254	GCV3	0.290105	1.69263	0.0930004	0.305072
850342.LEU2	850342	LEU2	-0.407085	-1.69489	0.0926241	0.305072
851983.ATP17	851983	ATP17	0.267796	1.69246	0.0930334	0.305072
852722.CDC43	852722	CDC43	-0.137541	-1.69488	0.092569	0.305072
854693.SDP1	854693	SDP1	-0.442391	-1.6945	0.0926417	0.305072
851010.MET17	851010	MET17	-0.521057	-1.69405	0.0928125	0.305072
854898.BET5	854898	BET5	0.21382	1.69313	0.0929031	0.305072
855096.SDD2	855096	SDD2	-0.216484	-1.69233	0.0930549	0.305072
855624.OCA1	855624	OCA1	0.159645	1.69297	0.092933	0.305072
855638.SNN1	855638	SNN1	0.382362	1.69436	0.0926693	0.305072
1466482.None	1466482		-0.479144	-1.69233	0.0930558	0.305072
852904.None	852904		0.256986	1.69054	0.0933982	0.30601
853338.IME2	853338	IME2	-0.492212	-1.68997	0.0935083	0.306186
853940.CCP1	853940	CCP1	-0.256562	-1.68929	0.0936384	0.306427
850995.MEC3	850995	MEC3	-0.171134	-1.68838	0.0938129	0.306813
852543.None	852543		-0.294179	-1.68754	0.0939749	0.307001
851387.NRP1	851387	NRP1	0.168299	1.68727	0.0940271	0.307001
853678.LST4	853678	LST4	-0.14848	-1.6872	0.09404	0.307001
853692.PIR1	853692	PIR1	0.237316	1.68606	0.0942593	0.307348
854514.KRE5	854514	KRE5	-0.19609	-1.68609	0.0942552	0.307348
855363.None	855363		-0.216672	-1.68444	0.0945736	0.308187
852109.SEC20	852109	SEC20	-0.176751	-1.68274	0.0949026	0.308752
855149.ADE17	855149	ADE17	0.360448	1.68243	0.0949745	0.308752
855318.BUL1	855318	BUL1	-0.172969	-1.68242	0.0949661	0.308752
854229.RPL3	854229	RPL3	0.193713	1.68317	0.0948198	0.308752
853946.SIS2	853946	SIS2	0.269679	1.68161	0.095128	0.308799
854956.RSE1	854956	RSE1	-0.166932	-1.6817	0.0951059	0.308799
856195.TEF1	856195	TEF1	0.258357	1.68142	0.0951596	0.308799
853753.None	853753		-0.492883	-1.68048	0.0953427	0.309209
852931.KSS1	852931	KSS1	-0.200298	-1.67808	0.0958119	0.310461
854381.NOC2	854381	NOC2	0.148523	1.67792	0.0958432	0.310461
850869.DPH5	850869	DPH5	-0.157988	-1.6767	0.0960824	0.31068
851167.None	851167		0.19862	1.67687	0.0960488	0.31068
855913.POS5	855913	POS5	-0.214858	-1.6771	0.0960038	0.31068
853304.GLG2	853304	GLG2	0.244236	1.6753	0.0963573	0.311383
852478.DTR1	852478	DTR1	0.50363	1.6741	0.0965933	0.31196
851663.VTC5	851663	VTC5	0.243353	1.67365	0.0966807	0.312057
852216.KIP1	852216	KIP1	0.206792	1.67255	0.0968984	0.312237
855283.RPL20A	855283	RPL20A	0.248008	1.6725	0.0969092	0.312237
855625.RAS2	855625	RAS2	0.185026	1.67305	0.0967992	0.312237
850943.ARV1	850943	ARV1	0.176907	1.67219	0.0969696	0.312247
853780.RRP14	853780	RRP14	0.230656	1.67099	0.0972068	0.312449
850847.RNH203	850847	RNH203	0.255889	1.67133	0.0971402	0.312449
851106.ECM19	851106	ECM19	0.383734	1.67084	0.0972626	0.312449
856173.ARO7	856173	ARO7	0.191325	1.67109	0.0971868	0.312449
856199.None	856199		0.179507	1.67001	0.0974017	0.312711
852395.MMS4	852395	MMS4	-0.230127	-1.66897	0.0976072	0.313
853016.NUP57	853016	NUP57	0.123174	1.66907	0.097588	0.313
853198.YOR1	853198	YOR1	-0.183246	-1.66768	0.0978641	0.313639
853267.CPS1	853267	CPS1	-0.28291	-1.66684	0.098046	0.314037
853383.COA3	853383	COA3	0.319459	1.66552	0.0983222	0.314735
854346.ALE1	854346	ALE1	-0.19334	-1.66441	0.0985161	0.31517
852342.None	852342		-0.218047	-1.66343	0.098713	0.315614
853319.MTC1	853319	MTC1	0.156311	1.66186	0.0990277	0.316434
854659.SLN1	854659	SLN1	-0.151594	-1.66122	0.099157	0.316661
854864.PML39	854864	PML39	-0.171499	-1.66059	0.0992842	0.316881
853760.HSL1	853760	HSL1	-0.183442	-1.65975	0.0994538	0.317049
855164.ERG29	855164	ERG29	-0.233641	-1.65983	0.0994367	0.317049
852366.PFF1	852366	PFF1	-0.131076	-1.65639	0.100132	0.317903
855049.ARP9	855049	ARP9	0.117025	1.65644	0.100122	0.317903
855077.BUB2	855077	BUB2	0.248812	1.65776	0.0998554	0.317903
854182.PET127	854182	PET127	0.164155	1.65706	0.0999963	0.317903
855859.KAR9	855859	KAR9	-0.219492	-1.65774	0.099858	0.317903
856006.MGR2	856006	MGR2	0.232618	1.65663	0.100084	0.317903
856032.UBP16	856032	UBP16	0.229379	1.65701	0.100007	0.317903
852382.IST2	852382	IST2	-0.13381	-1.65574	0.100264	0.318032
856637.RMD6	856637	RMD6	-0.396435	-1.65475	0.100465	0.318032
850764.RPL10	850764	RPL10	0.226791	1.655	0.100415	0.318032
1466508.None	1466508		-0.480629	-1.65525	0.100364	0.318032
854328.PUP1	854328	PUP1	0.155564	1.6551	0.100394	0.318032
856862.RSP5	856862	RSP5	-0.199791	-1.65438	0.100542	0.318088
850585.CDC14	850585	CDC14	0.164047	1.65326	0.10077	0.318624
852751.SCS3	852751	SCS3	-0.344714	-1.65229	0.101008	0.319191
856652.PCM1	856652	PCM1	-0.150622	-1.65174	0.101079	0.31923
853165.RIE1	853165	RIE1	0.234796	1.65084	0.101263	0.319626
854014.GRE2	854014	GRE2	0.436538	1.65037	0.101411	0.319906
851434.SNA4	851434	SNA4	-0.180294	-1.64838	0.101768	0.320289
856593.KOG1	856593	KOG1	-0.191558	-1.64889	0.101663	0.320289
850880.TOS4	850880	TOS4	0.193984	1.64877	0.101687	0.320289
855880.FLC1	855880	FLC1	-0.209958	-1.6484	0.101764	0.320289
850324.MXR2	850324	MXR2	0.233357	1.64727	0.101996	0.320635
856500.GEP4	856500	GEP4	0.176581	1.64735	0.101979	0.320635
851639.OCA6	851639	OCA6	0.235526	1.64522	0.102418	0.321403
853616.DAN4	853616	DAN4	-0.402651	-1.64536	0.10239	0.321403
850652.DRS1	850652	DRS1	0.225568	1.6456	0.10234	0.321403
853495.None	853495		-0.216508	-1.64442	0.102583	0.321735
854414.ABP140	854414	ABP140	-0.133466	-1.64354	0.102766	0.322123
854988.None	854988		-0.196256	-1.64285	0.102908	0.322382
853361.ALY2	853361	ALY2	-0.170506	-1.64166	0.103155	0.322971
855712.None	855712		-0.38423	-1.63871	0.10377	0.324707
851884.RTT103	851884	RTT103	0.134	1.63835	0.103844	0.324751
855358.None	855358		0.206493	1.63785	0.103949	0.324892
855056.YET2	855056	YET2	-0.475233	-1.63746	0.104091	0.325027
855888.LEA1	855888	LEA1	0.191661	1.63707	0.104112	0.325027
856353.GUT1	856353	GUT1	-0.199451	-1.63631	0.104271	0.325151
855304.None	855304		-0.269474	-1.63636	0.104261	0.325151
854497.HSH49	854497	HSH49	0.18558	1.63552	0.104437	0.325481
853848.SPT23	853848	SPT23	-0.168266	-1.63251	0.105069	0.326976
855150.RPL15B	855150	RPL15B	-0.15914	-1.63238	0.105097	0.326976
855489.CSL4	855489	CSL4	0.150035	1.63266	0.105039	0.326976
1466431.MHF2	1466431	MHF2	0.40727	1.63129	0.105351	0.327048
852007.UTP5	852007	UTP5	0.200256	1.63133	0.105319	0.327048
855711.ARK1	855711	ARK1	-0.225832	-1.63084	0.105421	0.327048
855771.ARC35	855771	ARC35	-0.175619	-1.63144	0.105297	0.327048
854487.NOP58	854487	NOP58	0.18092	1.63097	0.105396	0.327048
856778.HOM3	856778	HOM3	-0.198847	-1.63012	0.105574	0.327333
856801.RNR1	856801	RNR1	0.232305	1.62881	0.105853	0.328011
852847.None	852847		-0.171291	-1.62741	0.106149	0.328742
851483.RXT3	851483	RXT3	0.162963	1.62537	0.106583	0.329147
851651.PET100	851651	PET100	0.330981	1.62577	0.106518	0.329147
853264.SWI3	853264	SWI3	0.166515	1.62538	0.106581	0.329147
855762.CPR8	855762	CPR8	0.186439	1.62578	0.106495	0.329147
856174.JID1	856174	JID1	-0.38793	-1.62593	0.106464	0.329147
851414.BPL1	851414	BPL1	-0.197561	-1.62441	0.106788	0.329172
851542.RPN4	851542	RPN4	-0.265354	-1.62421	0.106834	0.329172
853969.RPL40B	853969	RPL40B	0.297036	1.62472	0.106722	0.329172
856085.RAD1	856085	RAD1	-0.159069	-1.62449	0.106771	0.329172
851267.SEN34	851267	SEN34	0.174021	1.62115	0.107486	0.330358
851938.None	851938		-0.173757	-1.62098	0.107523	0.330358
856684.None	856684		-0.380113	-1.62128	0.10746	0.330358
856820.AIM10	856820	AIM10	0.189436	1.62152	0.107407	0.330358
853452.CYR1	853452	CYR1	-0.159404	-1.6221	0.107283	0.330358
852250.PET9	852250	PET9	0.287975	1.62022	0.107688	0.33049
854881.UTP14	854881	UTP14	0.206607	1.62044	0.107638	0.33049
854954.GAL80	854954	GAL80	-0.167057	-1.61976	0.107786	0.330604
854236.GYP1	854236	GYP1	-0.176229	-1.61879	0.107994	0.331056
854950.CYB2	854950	CYB2	-0.404896	-1.61775	0.108242	0.331627
851196.FUN12	851196	FUN12	0.163581	1.61566	0.10867	0.332313
853326.NCA3	853326	NCA3	0.483889	1.61652	0.108543	0.332313
853682.EBP2	853682	EBP2	0.185548	1.61548	0.10871	0.332313
855622.AVT4	855622	AVT4	-0.167702	-1.61563	0.108678	0.332313
854674.CSM2	854674	CSM2	0.267606	1.61382	0.109069	0.333222
851248.AIM2	851248	AIM2	-0.229732	-1.61215	0.109432	0.33335
853048.ENP2	853048	ENP2	0.207317	1.61249	0.109359	0.33335
854822.PAN1	854822	PAN1	-0.198454	-1.61177	0.109516	0.33335
853952.MSA2	853952	MSA2	0.304557	1.6119	0.109487	0.33335
855008.TRM12	855008	TRM12	-0.171691	-1.61293	0.109262	0.33335
855751.TIM23	855751	TIM23	0.161351	1.61165	0.109541	0.33335
854377.HIS3	854377	HIS3	-0.20178	-1.61167	0.109537	0.33335
850300.MIC10	850300	MIC10	0.279201	1.61129	0.109639	0.333462
856460.PAN5	856460	PAN5	-0.148247	-1.61056	0.109779	0.333516
855425.MID1	855425	MID1	-0.154397	-1.61083	0.109721	0.333516
852993.PCP1	852993	PCP1	0.165056	1.61024	0.10985	0.333542
851739.ACL4	851739	ACL4	0.161474	1.60967	0.109973	0.333666
850977.YCS4	850977	YCS4	0.143425	1.60949	0.110013	0.333666
851321.None	851321		-0.204329	-1.60791	0.110359	0.334327
855480.ZWF1	855480	ZWF1	-0.237116	-1.60765	0.110416	0.334327
854470.UAF30	854470	UAF30	0.231197	1.60769	0.110407	0.334327
850702.BRE2	850702	BRE2	0.14227	1.60613	0.110751	0.335154
853718.CTK1	853718	CTK1	0.145138	1.60569	0.110846	0.335254
856138.None	856138		0.491008	1.60478	0.111061	0.335717
854424.CLP1	854424	CLP1	-0.143267	-1.60356	0.111316	0.336302
856472.OSH3	856472	OSH3	-0.128358	-1.60217	0.111623	0.336853
851077.NMD4	851077	NMD4	-0.210159	-1.60242	0.111568	0.336853
1466518.COA2	1466518	COA2	0.391106	1.60188	0.111744	0.337033
856838.AST2	856838	AST2	0.214534	1.60115	0.111848	0.337159
852177.ATP1	852177	ATP1	0.251257	1.60058	0.111975	0.337168
855112.None	855112		-0.255039	-1.60074	0.111941	0.337168
851289.FLO1	851289	FLO1	-0.729967	-1.59867	0.112477	0.338304
852801.KXD1	852801	KXD1	0.203338	1.59844	0.11245	0.338304
856412.DED81	856412	DED81	-0.222677	-1.59698	0.112776	0.338828
854080.None	854080		0.201422	1.59722	0.112722	0.338828
856746.GCD11	856746	GCD11	-0.105742	-1.59658	0.112865	0.33886
854750.None	854750		0.620781	1.59569	0.113088	0.33886
850875.TFS1	850875	TFS1	-0.457964	-1.59601	0.113052	0.33886
854549.SCP1	854549	SCP1	0.220357	1.59636	0.112916	0.33886
856026.RPL21B	856026	RPL21B	0.266088	1.59554	0.113099	0.33886
854478.None	854478		-0.50441	-1.59502	0.113215	0.33902
851581.None	851581		-0.380249	-1.5939	0.113466	0.339398
853188.EFG1	853188	EFG1	0.227847	1.59412	0.113416	0.339398
854642.NIT1	854642	NIT1	-0.481673	-1.59309	0.113648	0.339602
855529.CHS1	855529	CHS1	-0.270212	-1.59306	0.113659	0.339602
855830.RBD2	855830	RBD2	-0.120419	-1.59255	0.113768	0.339741
854842.INA22	854842	INA22	0.232722	1.59226	0.113833	0.339746
856505.YPT35	856505	YPT35	-0.348776	-1.59162	0.113978	0.339992
853131.CCH1	853131	CCH1	-0.153523	-1.59098	0.114121	0.340046
853986.HRT1	853986	HRT1	-0.181838	-1.59121	0.114069	0.340046
855709.RCM1	855709	RCM1	0.153273	1.59023	0.114291	0.340365
854468.RPS10A	854468	RPS10A	0.323783	1.58989	0.114366	0.340401
852325.SCO1	852325	SCO1	0.219786	1.58887	0.114598	0.340532
850353.None	850353		-0.145337	-1.589	0.114568	0.340532
854548.None	854548		-0.404633	-1.58917	0.11453	0.340532
853602.MET5	853602	MET5	-0.268438	-1.58862	0.114662	0.340535
852397.FES1	852397	FES1	0.179647	1.5876	0.114884	0.341008
852226.TOD6	852226	TOD6	0.211934	1.58477	0.115526	0.341979
851365.MFG1	851365	MFG1	-0.185956	-1.58562	0.115334	0.341979
855364.DIA1	855364	DIA1	-0.369455	-1.5851	0.11551	0.341979
855790.ESF2	855790	ESF2	0.212247	1.58537	0.11539	0.341979
854292.CAT5	854292	CAT5	0.173037	1.58486	0.115507	0.341979
852337.RPS11B	852337	RPS11B	0.227101	1.58431	0.11563	0.342055
856656.RPL12A	856656	RPL12A	0.225836	1.58411	0.115678	0.342055
852504.KTR3	852504	KTR3	0.123448	1.58338	0.115844	0.34236
854741.RPS24B	854741	RPS24B	0.223808	1.58292	0.115947	0.34248
853344.GSH1	853344	GSH1	-0.18587	-1.5809	0.116408	0.343654
852805.MPS2	852805	MPS2	0.214831	1.5804	0.116524	0.34381
853755.AAT1	853755	AAT1	0.172849	1.57944	0.116744	0.344271
852692.MND1	852692	MND1	-0.714937	-1.57811	0.117053	0.344809
853600.TIM8	853600	TIM8	0.370359	1.57844	0.117031	0.344809
850970.NEJ1	850970	NEJ1	0.745817	1.57779	0.117137	0.344867
851173.SST2	851173	SST2	0.36961	1.57554	0.117664	0.346043
854382.RET1	854382	RET1	-0.124682	-1.57563	0.11762	0.346043
853042.VPS62	853042	VPS62	-0.184978	-1.57496	0.117775	0.346182
854937.ORC1	854937	ORC1	0.176311	1.57341	0.118132	0.346945
855144.SPC24	855144	SPC24	0.246359	1.57328	0.118162	0.346945
856543.None	856543		-0.521724	-1.572	0.11846	0.347633
850956.NDL1	850956	NDL1	-0.163168	-1.57148	0.118579	0.347795
850432.ATG15	850432	ATG15	-0.299902	-1.57064	0.118774	0.347803
851589.RPS11A	851589	RPS11A	0.298826	1.57095	0.118703	0.347803
851785.COQ4	851785	COQ4	-0.201071	-1.5709	0.118716	0.347803
852466.PEX32	852466	PEX32	0.188506	1.56912	0.11913	0.347906
851813.SIR4	851813	SIR4	0.198317	1.56985	0.118959	0.347906
855262.FSH2	855262	FSH2	0.182851	1.57	0.118923	0.347906
855264.MRE11	855264	MRE11	0.176727	1.56927	0.119094	0.347906
856254.CTF4	856254	CTF4	0.179363	1.56957	0.119025	0.347906
850306.LRE1	850306	LRE1	-0.156041	-1.56794	0.119404	0.348368
852874.MPO1	852874	MPO1	-0.291759	-1.56789	0.119417	0.348368
852019.STE14	852019	STE14	0.333681	1.56712	0.119597	0.348706
853794.YKG9	853794	YKG9	0.262993	1.56492	0.12011	0.349824
855167.GAT2	855167	GAT2	0.413657	1.56485	0.120174	0.349824
854028.RPS19A	854028	RPS19A	0.197681	1.56512	0.120065	0.349824
856928.SLO1	856928	SLO1	-0.250831	-1.56399	0.12033	0.349891
854744.RNR3	854744	RNR3	-0.769966	-1.56393	0.120381	0.349891
853585.ATP2	853585	ATP2	0.22762	1.56352	0.12044	0.349891
853823.PHD1	853823	PHD1	0.616858	1.56383	0.120454	0.349891
851430.PCL2	851430	PCL2	0.181661	1.56236	0.120713	0.35008
851631.UBC5	851631	UBC5	0.242163	1.56273	0.120627	0.35008
852821.PKP2	852821	PKP2	-0.256318	-1.56261	0.120654	0.35008
851656.RRP8	851656	RRP8	0.166282	1.56132	0.120959	0.350565
851984.LSM6	851984	LSM6	0.229237	1.56055	0.121138	0.350565
855511.MER1	855511	MER1	-0.304082	-1.56074	0.121095	0.350565
855584.SRV2	855584	SRV2	-0.151323	-1.56075	0.121093	0.350565
851797.GCD6	851797	GCD6	-0.104607	-1.55949	0.12139	0.351105
852946.MUP1	852946	MUP1	-0.29811	-1.55862	0.121622	0.351215
851180.NBP1	851180	NBP1	-0.220974	-1.55869	0.121579	0.351215
855898.TPK2	855898	TPK2	-0.160663	-1.5589	0.121528	0.351215
851831.PEX5	851831	PEX5	-0.194716	-1.55682	0.122022	0.352185
850786.HRT3	850786	HRT3	-0.162718	-1.55639	0.122124	0.352292
851924.UTP4	851924	UTP4	0.153919	1.55558	0.122317	0.352661
856770.SPO73	856770	SPO73	-0.317549	-1.55517	0.122415	0.352756
850469.ADH7	850469	ADH7	-1.14065	-1.55523	0.122483	0.352763
853053.CCM1	853053	CCM1	0.147425	1.55413	0.122663	0.353094
854380.GEP3	854380	GEP3	0.163696	1.55208	0.123154	0.35432
850558.YFH7	850558	YFH7	0.199486	1.5505	0.12353	0.354533
852844.None	852844		-0.333488	-1.55002	0.123685	0.354533
853292.DAS1	853292	DAS1	-0.234868	-1.55014	0.123618	0.354533
853640.MST1	853640	MST1	0.221158	1.55147	0.123299	0.354533
850837.RMP1	850837	RMP1	0.224349	1.55027	0.123585	0.354533
855464.SIP3	855464	SIP3	-0.176254	-1.55043	0.123548	0.354533
855811.AIF1	855811	AIF1	-1.41183	-1.55047	0.123643	0.354533
851614.HEM13	851614	HEM13	-0.458098	-1.54941	0.123874	0.35457
852063.PPN1	852063	PPN1	0.122382	1.54925	0.12383	0.35457
853811.DEF1	853811	DEF1	0.175193	1.54899	0.123894	0.35457
853231.None	853231		1.36723	1.54893	0.124018	0.354739
853002.CLB1	853002	CLB1	0.258358	1.54785	0.12418	0.354792
855313.URA10	855313	URA10	-0.405979	-1.54788	0.124161	0.354792
854567.None	854567		-0.377007	-1.54783	0.124233	0.354792
851221.CYS3	851221	CYS3	-0.153775	-1.54728	0.124306	0.354815
855554.SKO1	855554	SKO1	-0.17891	-1.54618	0.12457	0.355381
856759.PHM8	856759	PHM8	-0.319091	-1.54469	0.12493	0.35607
850768.SIC1	850768	SIC1	0.149642	1.54464	0.124942	0.35607
850827.TIS11	850827	TIS11	0.850935	1.54344	0.125336	0.356815
856034.None	856034		-0.193581	-1.54325	0.12528	0.356815
852411.RAD16	852411	RAD16	-0.18525	-1.54238	0.125491	0.356935
856302.None	856302		0.193503	1.5423	0.125509	0.356935
855017.TAF4	855017	TAF4	0.101258	1.54183	0.125624	0.357075
856753.YPT31	856753	YPT31	0.116081	1.54144	0.12572	0.35716
853852.HCS1	853852	HCS1	-0.167141	-1.53964	0.126157	0.358215
854736.SER33	854736	SER33	-0.159402	-1.5386	0.12641	0.358744
853214.IMA5	853214	IMA5	-0.609012	-1.5374	0.12675	0.359523
853150.MIC26	853150	MIC26	0.182591	1.53613	0.127016	0.360088
850996.GUF1	850996	GUF1	0.221493	1.53562	0.12714	0.360249
855764.ALG12	855764	ALG12	-0.14532	-1.53535	0.127205	0.360249
853581.STE24	853581	STE24	-0.149121	-1.53474	0.127357	0.360491
854939.RPS1B	854939	RPS1B	0.203047	1.53442	0.127435	0.360524
852255.LSM2	852255	LSM2	0.285772	1.53303	0.127803	0.36068
850297.MRC1	850297	MRC1	0.170308	1.53153	0.128147	0.36068
851814.PCF11	851814	PCF11	-0.150798	-1.53244	0.127922	0.36068
852707.SUA5	852707	SUA5	0.164673	1.53372	0.127607	0.36068
852930.None	852930		-0.566576	-1.53123	0.128221	0.36068
851007.EXG1	851007	EXG1	0.317883	1.53364	0.127653	0.36068
854893.ATP18	854893	ATP18	0.455646	1.53166	0.128197	0.36068
855183.YIM1	855183	YIM1	-0.246132	-1.53124	0.128218	0.36068
855466.GIS2	855466	GIS2	0.141101	1.53227	0.127964	0.36068
855468.TEX1	855468	TEX1	0.164199	1.5317	0.128105	0.36068
856135.YME1	856135	YME1	-0.194078	-1.53165	0.128116	0.36068
852054.None	852054		0.159389	1.53025	0.128464	0.361142
856087.ULP1	856087	ULP1	-0.151842	-1.53003	0.128518	0.361142
854970.YMD8	854970	YMD8	-0.155962	-1.52828	0.128951	0.362171
855440.HCH1	855440	HCH1	0.22458	1.52779	0.129072	0.362322
852002.SHE9	852002	SHE9	0.160651	1.52743	0.129161	0.362385
852951.ERG25	852951	ERG25	-0.20658	-1.52707	0.129252	0.3624
850686.DNM1	850686	DNM1	0.149053	1.52687	0.1293	0.3624
851206.SAW1	851206	SAW1	0.168293	1.52429	0.129944	0.363267
851450.KIN28	851450	KIN28	0.166012	1.52506	0.129753	0.363267
851770.SLY1	851770	SLY1	-0.123438	-1.52457	0.129873	0.363267
855278.DFG5	855278	DFG5	-0.166959	-1.52446	0.129902	0.363267
854460.RDL2	854460	RDL2	0.23202	1.52521	0.129715	0.363267
853803.MSN4	853803	MSN4	0.329478	1.52397	0.130053	0.363386
854637.CSS1	854637	CSS1	0.585998	1.52377	0.130173	0.363533
855157.SAS2	855157	SAS2	0.186003	1.5228	0.130316	0.363747
856501.BIG1	856501	BIG1	-0.20747	-1.5212	0.130716	0.364308
3799977.None	3799977		0.353906	1.52163	0.130608	0.364308
855175.FDO1	855175	FDO1	0.205796	1.52119	0.130719	0.364308
850992.CTS1	850992	CTS1	-0.158591	-1.51998	0.131023	0.364969
854479.CPA1	854479	CPA1	-0.198422	-1.51964	0.131108	0.365019
850981.SMD2	850981	SMD2	0.18178	1.51932	0.131189	0.365058
855242.ERG2	855242	ERG2	-0.203585	-1.51836	0.131431	0.365542
851535.MRX9	851535	MRX9	-0.165345	-1.5177	0.131597	0.365815
855053.MSN2	855053	MSN2	0.214597	1.51743	0.131664	0.365815
855496.CNM67	855496	CNM67	0.17914	1.51643	0.131917	0.366331
855406.ZIM17	855406	ZIM17	0.167349	1.51607	0.132008	0.366397
853663.JEN1	853663	JEN1	-0.527486	-1.51515	0.13228	0.366963
855607.DMA2	855607	DMA2	-0.260286	-1.51406	0.132515	0.367429
850334.KCC4	850334	KCC4	0.245444	1.51303	0.132778	0.367782
855420.MON2	855420	MON2	-0.147862	-1.51321	0.132731	0.367782
855710.HDA1	855710	HDA1	0.150887	1.51251	0.132909	0.367958
853713.RPC25	853713	RPC25	0.148072	1.5121	0.133014	0.368016
850672.None	850672		0.178854	1.51189	0.133066	0.368016
855656.FKH2	855656	FKH2	0.207703	1.5116	0.13314	0.368034
850735.None	850735		-0.631348	-1.51074	0.133461	0.368577
855361.TGL3	855361	TGL3	-0.170489	-1.5103	0.133472	0.368577
852058.RPS17B	852058	RPS17B	0.307205	1.50999	0.133551	0.368607
855336.TDA1	855336	TDA1	-0.31818	-1.5097	0.133624	0.36862
854409.RPL33B	854409	RPL33B	0.417972	1.50952	0.133719	0.368695
853144.SMI1	853144	SMI1	0.117822	1.50878	0.13386	0.368709
856114.ICL2	856114	ICL2	-0.451206	-1.50897	0.133819	0.368709
855623.MIC27	855623	MIC27	0.203272	1.50754	0.134177	0.369396
853445.NOP9	853445	NOP9	0.130327	1.50683	0.134359	0.369708
855705.SAM50	855705	SAM50	-0.124687	-1.50605	0.134557	0.370066
851404.RPC53	851404	RPC53	0.148524	1.50431	0.135005	0.370332
851911.OMS1	851911	OMS1	0.177353	1.5039	0.135111	0.370332
1466401.None	1466401		-0.363732	-1.50413	0.135051	0.370332
853792.None	853792		-0.308989	-1.50439	0.134985	0.370332
851177.PDP3	851177	PDP3	0.161444	1.50461	0.134928	0.370332
855271.PEP5	855271	PEP5	-0.135953	-1.50412	0.135054	0.370332
855569.GIM3	855569	GIM3	0.135565	1.50382	0.135131	0.370332
855508.RRG9	855508	RRG9	0.154475	1.50207	0.135582	0.37138
852492.MED8	852492	MED8	0.133932	1.50138	0.135759	0.371677
855856.PBI1	855856	PBI1	-0.503857	-1.50053	0.136026	0.37222
851516.FAD1	851516	FAD1	-0.179442	-1.49945	0.13626	0.372486
853957.NUP133	853957	NUP133	0.133899	1.49948	0.136252	0.372486
856223.RPN7	856223	RPN7	-0.0994268	-1.49911	0.136348	0.372537
851821.PRP42	851821	PRP42	-0.188662	-1.49844	0.136523	0.372828
852498.KTR4	852498	KTR4	-0.138165	-1.49798	0.13664	0.37296
1466418.None	1466418		-0.542884	-1.49763	0.136733	0.373026
851977.CTS2	851977	CTS2	0.168625	1.49413	0.137643	0.374708
856664.FRD1	856664	FRD1	-0.212077	-1.49442	0.137568	0.374708
852672.ARO8	852672	ARO8	-0.205781	-1.49393	0.137694	0.374708
853587.RPS5	853587	RPS5	0.216205	1.49457	0.137528	0.374708
850941.VPS34	850941	VPS34	-0.17316	-1.49402	0.137673	0.374708
856477.None	856477		-0.168941	-1.49361	0.13778	0.374752
853482.BNA1	853482	BNA1	0.313805	1.49289	0.137995	0.374809
854944.HUG1	854944	HUG1	-0.867978	-1.493	0.138008	0.374809
855408.KRI1	855408	KRI1	0.197255	1.49314	0.137902	0.374809
[truncated: 3,430 more rows]

## Sheet: RNAseq-POS_vs_NEG
gene	Entrez	Symbol	logFC	t	P.Value	adj.P.Val
851281.None	851281	YAR029W	-2.25375	-3.92867	0.000141025	0.00689753
852637.ZRT1	852637	ZRT1	-2.05895	-4.17277	5.7e-05	0.00403556
853626.COS5	853626	COS5	-1.98197	-4.44156	1.98e-05	0.00195764
856239.THI22	856239	THI22	-1.75626	-4.00982	0.000104056	0.00570627
855369.FET4	855369	FET4	-1.67578	-3.83431	0.000201376	0.00840977
853127.RTA1	853127	RTA1	-1.39351	-3.96869	0.000122805	0.00641856
855020.PLB1	855020	PLB1	-0.968371	-4.63811	8.75e-06	0.00118745
851433.None	851433	YDL124W	-0.959881	-4.06884	8.36e-05	0.0051302
856411.ARG4	856411	ARG4	-0.924296	-3.92284	0.000144577	0.00700812
854275.LEU9	854275	LEU9	-0.888259	-5.59295	1.33e-07	0.000178768
853869.MET14	853869	MET14	-0.878064	-3.7877	0.000236541	0.00904355
853573.CPA2	853573	CPA2	-0.843694	-4.74442	5.61e-06	0.000974313
850891.NCW2	850891	NCW2	-0.813285	-4.3038	3.34e-05	0.00274906
852412.LYS2	852412	LYS2	-0.763981	-4.44735	1.9e-05	0.00190697
856268.ASN1	856268	ASN1	-0.751984	-3.93989	0.000134344	0.00675327
855513.None	855513	YNL208W	-0.745654	-3.75423	0.000264829	0.00971458
855084.ARG7	855084	ARG7	-0.730805	-4.72641	6.01e-06	0.000974313
854397.ODC2	854397	ODC2	-0.730098	-4.89086	3e-06	0.000740768
850327.HIS4	850327	HIS4	-0.71961	-4.49701	1.55e-05	0.00164655
854394.STE13	854394	STE13	-0.711218	-4.56264	1.18e-05	0.00136671
852304.None	852304	YBR016W	-0.686748	-4.06613	8.39e-05	0.0051302
856612.SCH9	856612	SCH9	-0.67015	-3.81687	0.00021161	0.00849379
856804.ALD5	856804	ALD5	-0.666321	-4.72629	6.02e-06	0.000974313
855786.LYS9	855786	LYS9	-0.643699	-4.03618	9.38e-05	0.00541958
856615.BAT1	856615	BAT1	-0.641144	-4.31735	3.17e-05	0.00271152
855753.ARE2	855753	ARE2	-0.628796	-3.82253	0.000206613	0.00843384
853230.ACO2	853230	ACO2	-0.586926	-3.93405	0.000137223	0.00677259
854690.HIS5	854690	HIS5	-0.586627	-4.1374	6.38e-05	0.00438178
856782.HIS1	856782	HIS1	-0.544569	-3.78663	0.000235271	0.00904355
851736.HOM2	851736	HOM2	-0.537591	-4.40168	2.27e-05	0.00208568
852858.TRP5	852858	TRP5	-0.476485	-4.45016	1.87e-05	0.00190697
852401.YMC2	852401	YMC2	-0.458618	-4.06136	8.52e-05	0.0051302
856824.TRP2	856824	TRP2	-0.442408	-4.78731	4.66e-06	0.000921965
853553.JSN1	853553	JSN1	-0.425135	-3.88391	0.000165103	0.00753232
855949.PEP4	855949	PEP4	-0.4144	-3.88045	0.00016721	0.00756484
850420.THR4	850420	THR4	-0.412915	-4.34921	2.79e-05	0.00248536
852264.PEP1	852264	PEP1	-0.378476	-3.76761	0.000251952	0.00936883
851705.ARO1	851705	ARO1	-0.376463	-3.75154	0.000266922	0.00972565
850314.PDI1	850314	PDI1	-0.364477	-4.1989	5.03e-05	0.00367659
852233.EDE1	852233	EDE1	-0.358208	-4.01239	0.000102454	0.00570627
852202.ILS1	852202	ILS1	-0.355889	-4.4982	1.54e-05	0.00164655
851392.ENT1	851392	ENT1	-0.337434	-4.19645	5.08e-05	0.00367659
852665.SPT16	852665	SPT16	-0.334994	-4.06125	8.52e-05	0.0051302
852296.IPP1	852296	IPP1	-0.322987	-3.96104	0.000124139	0.00641856
856145.HTS1	856145	HTS1	-0.313139	-4.0426	9.14e-05	0.00539605
853183.FOL2	853183	FOL2	-0.304935	-3.93555	0.000136465	0.00677259
856681.SPF1	856681	SPF1	-0.279974	-3.83333	0.000198634	0.00835956
852491.RIM2	852491	RIM2	0.327097	3.76804	0.000251566	0.00936883
855985.MRP51	855985	MRP51	0.331946	4.13832	6.35e-05	0.00438178
853939.PAM17	853939	PAM17	0.367594	3.7591	0.000259774	0.00959395
855727.MRP7	855727	MRP7	0.37093	3.79001	0.000232415	0.00901273
852771.RMD9	852771	RMD9	0.384065	4.03878	9.28e-05	0.00541555
851890.MHR1	851890	MHR1	0.384645	3.77925	0.000241612	0.0091728
855585.NAM9	855585	NAM9	0.385911	3.94005	0.000134207	0.00675327
852041.CYM1	852041	CYM1	0.405274	3.87816	0.000168622	0.0075657
851981.BCS1	851981	BCS1	0.414072	3.77412	0.000246118	0.00927899
853081.MSM1	853081	MSM1	0.415348	3.87008	0.000173689	0.00772917
852553.MRPS5	852553	MRPS5	0.431047	3.83602	0.000196702	0.00834295
850694.PAM18	850694	PAM18	0.437182	4.57114	1.14e-05	0.00136671
855469.MRPL17	855469	MRPL17	0.438385	4.40301	2.25e-05	0.00208568
852975.MRP13	852975	MRP13	0.442551	3.89883	0.000156284	0.00737799
852002.SHE9	852002	SHE9	0.451487	4.21823	4.67e-05	0.00363381
855189.AIM36	855189	AIM36	0.45395	3.89458	0.000158754	0.00742994
855039.MRPL3	855039	MRPL3	0.457264	4.25326	4.07e-05	0.00325173
852242.MRPL16	852242	MRPL16	0.457577	4.30361	3.34e-05	0.00274906
851921.MRPL35	851921	MRPL35	0.468071	4.51962	1.41e-05	0.00159429
854359.TUF1	854359	TUF1	0.478103	3.94811	0.00013025	0.00667103
853135.MRPL9	853135	MRPL9	0.487303	3.80005	0.00022413	0.0088174
852614.HAP2	852614	HAP2	0.488613	3.99127	0.000110897	0.00596096
852953.COX18	852953	COX18	0.498231	3.82466	0.000204997	0.00843126
850563.MIC19	850563	MIC19	0.499227	3.85047	0.000186603	0.00802475
855643.SWS2	855643	SWS2	0.499366	4.20011	5.01e-05	0.00367659
853543.AIM24	853543	AIM24	0.502073	5.11053	1.16e-06	0.000484748
855410.MRPS18	855410	MRPS18	0.506596	3.81513	0.000212219	0.00849379
854321.MRPL23	854321	MRPL23	0.512382	3.88665	0.000163447	0.00751996
851694.MRPL1	851694	MRPL1	0.517076	4.69501	6.85e-06	0.00103351
851911.OMS1	851911	OMS1	0.517082	4.31503	3.2e-05	0.00271152
856027.ATP4	856027	ATP4	0.517356	4.07754	8.01e-05	0.00511713
850606.None	850606	YFR045W	0.523701	3.7955	0.000227853	0.00889936
852734.MRF1	852734	MRF1	0.523748	4.36272	2.65e-05	0.00239503
852105.RSM28	852105	RSM28	0.527154	4.48333	1.63e-05	0.00170474
853377.None	853377	YJL068C	0.53044	4.93991	2.43e-06	0.000695286
851937.MRPS28	851937	MRPS28	0.535725	4.51171	1.46e-05	0.00161272
854983.YML6	854983	YML6	0.538194	4.79584	4.49e-06	0.000921965
853798.YNK1	853798	YNK1	0.539722	3.8653	0.00017676	0.00780188
856000.MSD1	856000	MSD1	0.541326	3.84884	0.000187722	0.00802475
852443.MRPS9	852443	MRPS9	0.542462	4.60394	9.99e-06	0.00129101
855931.COX10	855931	COX10	0.543728	4.02028	9.95e-05	0.00563272
851160.MRPL4	851160	MRPL4	0.544024	4.12683	6.64e-05	0.00439591
852748.RSM23	852748	RSM23	0.55088	5.19852	7.88e-07	0.000388814
855436.MRPL10	855436	MRPL10	0.552304	4.67775	7.36e-06	0.00108033
852419.MRPL36	852419	MRPL36	0.555494	4.78234	4.76e-06	0.000921965
855930.MRPL40	855930	MRPL40	0.556354	5.06061	1.44e-06	0.000493296
855202.MME1	855202	MME1	0.557464	3.85212	0.000185486	0.00802475
853775.CYT2	853775	CYT2	0.557728	4.12988	6.56e-05	0.00439591
851325.MRPL11	851325	MRPL11	0.560514	4.76521	5.11e-06	0.000924757
856660.RML2	856660	RML2	0.568759	4.76649	5.08e-06	0.000924757
854329.PET123	854329	PET123	0.571152	5.07871	1.33e-06	0.000493296
855265.MRPL44	855265	MRPL44	0.575156	4.00855	0.000103942	0.00570627
856214.MRPL51	856214	MRPL51	0.576714	4.66985	7.61e-06	0.00108699
851892.ATP5	851892	ATP5	0.585164	4.21728	4.69e-05	0.00363381
853382.MRPL8	853382	MRPL8	0.58634	4.41452	2.15e-05	0.00205082
852483.MBA1	852483	MBA1	0.587088	4.08679	7.73e-05	0.00499917
852014.MRP20	852014	MRP20	0.589139	3.85366	0.000184451	0.00802475
852188.MRP21	852188	MRP21	0.589265	5.059	1.45e-06	0.000493296
850359.MRPL32	850359	MRPL32	0.589769	3.82582	0.000204139	0.00843126
853875.MRPL13	853875	MRPL13	0.594476	5.43521	2.73e-07	0.000231748
852073.MRPL28	852073	MRPL28	0.596339	4.62015	9.34e-06	0.00123718
854124.MSE1	854124	MSE1	0.598523	4.72287	6.1e-06	0.000974313
853009.SHY1	853009	SHY1	0.598913	4.32732	3.05e-05	0.00266652
855231.MRPL24	855231	MRPL24	0.600347	4.96291	2.2e-06	0.000664808
851755.RSM24	851755	RSM24	0.603787	5.41495	2.99e-07	0.000231748
854715.RSM25	854715	RSM25	0.612989	4.71131	6.4e-06	0.000993256
853259.ATP12	853259	ATP12	0.614362	4.80727	4.28e-06	0.000921965
855536.MRPL19	855536	MRPL19	0.62608	4.00481	0.000105413	0.00572289
851948.MRP1	851948	MRP1	0.626911	5.13631	1.04e-06	0.00046895
852811.MNP1	852811	MNP1	0.638114	5.00706	1.82e-06	0.000581758
850434.IMG2	850434	IMG2	0.639056	4.1655	5.72e-05	0.00403556
854536.MSC6	854536	MSC6	0.641516	4.85249	3.53e-06	0.000834334
855857.ATP15	855857	ATP15	0.644584	4.10663	7.17e-05	0.00469129
851823.MRPL7	851823	MRPL7	0.652916	5.61763	1.18e-07	0.000178768
855190.MRPS8	855190	MRPS8	0.658921	4.05887	8.6e-05	0.0051302
853853.ATP7	853853	ATP7	0.664939	3.96247	0.000123775	0.00641856
853075.MRPS35	853075	MRPS35	0.668135	5.19994	7.83e-07	0.000388814
854978.RCF1	854978	RCF1	0.681803	4.19783	5.05e-05	0.00367659
851922.TIM11	851922	TIM11	0.69764	4.57869	1.11e-05	0.00136671
850901.QRI5	850901	QRI5	0.699799	6.13771	1.01e-08	5.46e-05
851022.MRPL15	851022	MRPL15	0.701467	4.89387	2.96e-06	0.000740768
855226.MRPS17	855226	MRPS17	0.711493	4.42437	2.07e-05	0.00200874
856279.TPO3	856279	TPO3	0.739871	4.8159	4.13e-06	0.000921965
855287.COA6	855287	COA6	0.747838	4.12853	6.6e-05	0.00439591
853578.RSM7	853578	RSM7	0.749372	5.20488	7.66e-07	0.000388814
853614.None	853614	YJR149W	0.760131	3.89045	0.000161182	0.00747914
854740.MAM33	854740	MAM33	0.778591	5.23387	6.73e-07	0.000388814
855309.PPA2	855309	PPA2	0.78557	5.5456	1.65e-07	0.000178768
853960.MRPL20	853960	MRPL20	0.801375	4.90028	2.89e-06	0.000740768
853565.RSM26	853565	RSM26	0.835115	5.71567	7.49e-08	0.000178768
852417.CBP6	852417	CBP6	0.876284	4.56856	1.16e-05	0.00136671
856616.CRG1	856616	CRG1	0.898923	3.91424	0.000148684	0.00708073
854357.GSP2	854357	GSP2	0.961917	4.30099	3.39e-05	0.00274906
855167.GAT2	855167	GAT2	1.19836	3.97675	0.000118104	0.00628614
854848.DCG1	854848	DCG1	1.22635	4.01991	9.96e-05	0.00563272
851347.INH1	851347	INH1	1.26303	4.57302	1.16e-05	0.00136671
855850.FEX2	855850	FEX2	1.60631	3.8112	0.000216173	0.00856643
856330.ARR2	856330	ARR2	1.86096	4.06744	8.37e-05	0.0051302
852389.PHO3	852389	PHO3	1.91783	3.81918	0.000212775	0.00849379
855349.ADH2	855349	ADH2	2.11388	3.91823	0.000148275	0.00708073
855818.None	855818	YPL257W	2.54434	4.64611	8.52e-06	0.00118606
851187.YRF1-4	851187	YRF1-4	2.92584	4.21745	4.79e-05	0.0036641
850714.AAT2	850714	AAT2	-0.304415	-3.73473	0.000283476	0.0102599
855831.None	855831	YPL245W	-0.539532	-3.72456	0.000293966	0.0105317
850538.WWM1	850538	WWM1	-0.503648	-3.7233	0.000295288	0.0105317
851855.None	851855	YDR262W	-0.496815	-3.71822	0.000300685	0.0105317
850860.MAS1	850860	MAS1	0.342771	3.72184	0.000296823	0.0105317
855641.SAL1	855641	SAL1	0.371238	3.71921	0.000299625	0.0105317
850616.IRC7	850616	IRC7	-1.04926	-3.70584	0.000317899	0.0107895
850811.YPS1	850811	YPS1	-0.589158	-3.70256	0.000317919	0.0107895
853334.GZF3	853334	GZF3	-0.42019	-3.699	0.000321957	0.0107895
854372.MCA1	854372	MCA1	-0.346776	-3.69974	0.00032111	0.0107895
851015.UBC12	851015	UBC12	0.487439	3.70217	0.000318356	0.0107895
850830.SLS1	850830	SLS1	0.508513	3.70597	0.000314082	0.0107895
855772.MRPS12	855772	MRPS12	0.520327	3.707	0.000312932	0.0107895
856331.ARR3	856331	ARR3	1.60512	3.69415	0.000328197	0.0109312
855754.ATP23	855754	ATP23	0.481541	3.67486	0.000350705	0.0116096
856131.ATP20	856131	ATP20	0.826992	3.67139	0.000357875	0.0117752
851221.CYS3	851221	CYS3	-0.3626	-3.6609	0.000368425	0.0120493
854649.COA1	854649	COA1	0.420281	3.65515	0.000375968	0.0122223
854297.ORT1	854297	ORT1	-0.502009	-3.64958	0.000383399	0.0122253
853569.ADO1	853569	ADO1	-0.429477	-3.64858	0.000384759	0.0122253
852729.ARO2	852729	ARO2	-0.414655	-3.65303	0.000378774	0.0122253
851778.CBS2	851778	CBS2	0.357135	3.64835	0.000385068	0.0122253
854813.BET1	854813	BET1	0.375729	3.63882	0.000398184	0.0125683
854083.SDH5	854083	SDH5	0.479912	3.62259	0.000421491	0.0131919
856552.MRPL6	856552	MRPL6	0.501637	3.6217	0.000422803	0.0131919
855162.JLP2	855162	JLP2	0.539838	3.61599	0.000431335	0.0133812
856776.RSM18	856776	RSM18	0.426408	3.60634	0.000446111	0.013761
851611.RSM10	851611	RSM10	0.484127	3.5919	0.000469132	0.0143894
855971.COX11	855971	COX11	0.487627	3.5882	0.000475195	0.0144934
854303.IDH2	854303	IDH2	0.634848	3.57111	0.000505779	0.0153401
856398.ERG11	856398	ERG11	-0.516929	-3.55868	0.000526404	0.0153684
856876.GDI1	856876	GDI1	-0.236091	-3.55735	0.000528821	0.0153684
854761.PCL7	854761	PCL7	0.429453	3.55618	0.000530975	0.0153684
856007.MSY1	856007	MSY1	0.484061	3.5594	0.000525085	0.0153684
853640.MST1	853640	MST1	0.528324	3.56587	0.000513473	0.0153684
853349.MRPL49	853349	MRPL49	0.591071	3.55935	0.000525956	0.0153684
853684.MRPL38	853684	MRPL38	0.593146	3.56394	0.00051757	0.0153684
856456.FYV4	856456	FYV4	0.720776	3.5564	0.000532191	0.0153684
852669.None	852669	YGL204C	1.0917	3.56437	0.000516145	0.0153684
850838.SPE4	850838	SPE4	0.309203	3.5423	0.000557005	0.0159999
855401.ATP11	855401	ATP11	0.423463	3.53888	0.000563609	0.0161044
853707.MCR1	853707	MCR1	0.577237	3.53034	0.000581249	0.0165021
854568.PHR1	854568	PHR1	0.665784	3.52874	0.000583607	0.0165021
855796.MNT4	855796	MNT4	-0.498552	-3.52631	0.000588501	0.0165543
852295.HHT1	852295	HHT1	0.486935	3.52268	0.000595892	0.0166758
852225.None	852225	YBL055C	-0.37245	-3.5206	0.000600156	0.016709
852250.PET9	852250	PET9	0.609654	3.51751	0.000606719	0.0168055
851634.LCB2	851634	LCB2	-0.28458	-3.51046	0.000621368	0.0169822
854135.IFM1	854135	IFM1	0.440064	3.5111	0.000620013	0.0169822
855601.None	855601	YNL122C	0.672803	3.51071	0.000622483	0.0169822
856351.SBP1	856351	SBP1	-0.296747	-3.50415	0.000634921	0.0172349
856067.ISM1	856067	ISM1	0.360644	3.47004	0.000713187	0.0192631
855544.MRPL22	855544	MRPL22	0.449755	3.46678	0.000721125	0.0193811
851983.ATP17	851983	ATP17	0.540982	3.4637	0.000728914	0.019494
851002.ATP14	851002	ATP14	0.46651	3.45932	0.000739593	0.0196826
856696.EAF5	856696	EAF5	-0.32082	-3.44875	0.000766539	0.0201041
851105.STE23	851105	STE23	-0.303935	-3.44936	0.000764957	0.0201041
853555.FIP1	853555	FIP1	0.463918	3.45136	0.000759787	0.0201041
852393.None	852393	YBR096W	-0.598667	-3.44781	0.000770616	0.0201138
851956.TRP4	851956	TRP4	-0.353177	-3.43714	0.000797179	0.020609
853807.TOA2	853807	TOA2	0.356942	3.43773	0.000795594	0.020609
852324.CSG2	852324	CSG2	-0.288979	-3.43345	0.000807163	0.0207682
856820.AIM10	856820	AIM10	0.413734	3.42897	0.000819421	0.0209841
855135.ILV2	855135	ILV2	-0.368543	-3.42554	0.000828944	0.0211283
854936.SMA2	854936	SMA2	-1.4149	-3.42429	0.00083807	0.0211716
854384.NPT1	854384	NPT1	-0.584078	-3.42226	0.00083844	0.0211716
853777.MDH1	853777	MDH1	0.553403	3.4097	0.000875368	0.0220017
854128.None	854128	YOL029C	-0.519613	-3.40313	0.000893719	0.0223594
854036.SKM1	854036	SKM1	-0.414878	-3.39893	0.000906356	0.0225716
854995.UBX2	854995	UBX2	-0.306306	-3.39474	0.000919156	0.0227858
853661.COS9	853661	COS9	-0.690192	-3.39174	0.000932069	0.0228969
852904.None	852904	YGR021W	0.522479	3.39058	0.000932011	0.0228969
853401.AIM22	853401	AIM22	0.414383	3.3869	0.000943551	0.0230745
856497.None	856497	YHR097C	-0.849243	-3.38192	0.000966068	0.0233101
856778.HOM3	856778	HOM3	-0.409137	-3.38026	0.000964674	0.0233101
856160.MSF1	856160	MSF1	0.417947	3.37983	0.000966055	0.0233101
850312.EMC1	850312	EMC1	-0.195597	-3.37668	0.000976248	0.0234516
854563.FRE3	854563	FRE3	0.875004	3.37414	0.000987877	0.0236264
856413.None	856413	YHR020W	-0.325675	-3.36538	0.00101365	0.0240463
852585.MRPL27	852585	MRPL27	0.523763	3.36519	0.0010143	0.0240463
853095.QCR9	853095	QCR9	0.746875	3.35881	0.00104165	0.0245875
856470.ERG7	856470	ERG7	-0.388723	-3.35528	0.0010482	0.0246349
853159.LSC2	853159	LSC2	0.49952	3.34721	0.00107663	0.025194
855619.LEU4	855619	LEU4	-0.48546	-3.34272	0.00109272	0.0252986
854736.SER33	854736	SER33	-0.34281	-3.34175	0.00109625	0.0252986
852531.OM14	852531	OM14	0.762052	3.34118	0.00109974	0.0252986
851609.ENA2	851609	ENA2	1.81537	3.34567	0.00108888	0.0252986
853701.RSM22	853701	RSM22	0.419356	3.33751	0.00111169	0.0254657
852081.UGO1	852081	UGO1	0.265082	3.32724	0.00115	0.0261229
856903.None	856903	YER158C	0.631516	3.32816	0.00114823	0.0261229
850342.LEU2	850342	LEU2	-0.788778	-3.32776	0.00115484	0.0261235
856626.IMD2	856626	IMD2	-1.73549	-3.32534	0.00116968	0.0262406
852571.MRPL37	852571	MRPL37	0.492528	3.3221	0.00116964	0.0262406
853303.TIF2	853303	TIF2	-0.61043	-3.31714	0.0011889	0.0265619
850758.MEF1	850758	MEF1	0.509054	3.31491	0.00119774	0.0266497
852875.LEU1	852875	LEU1	-0.606549	-3.30888	0.00122478	0.0268458
851064.ORM2	851064	ORM2	-0.303599	-3.30648	0.00123128	0.0268458
856829.AIM11	856829	AIM11	0.479201	3.30666	0.00123055	0.0268458
856295.MRP2	856295	MRP2	0.619745	3.30889	0.00122475	0.0268458
1466518.COA2	1466518	COA2	0.826936	3.30958	0.00122578	0.0268458
850388.SLM5	850388	SLM5	0.401648	3.30251	0.00124743	0.0270891
854698.None	854698	YIL108W	-0.416967	-3.29794	0.00126625	0.0272461
851824.SEC26	851824	SEC26	-0.236187	-3.2971	0.00126971	0.0272461
851560.ATP16	851560	ATP16	0.465031	3.29769	0.00126729	0.0272461
856081.SKS1	856081	SKS1	0.551483	3.29511	0.00127935	0.0273449
852616.MTO1	852616	MTO1	0.567547	3.29209	0.00129105	0.0273794
852967.MRPL25	852967	MRPL25	0.740628	3.29359	0.00128846	0.0273794
854818.MPH1	854818	MPH1	-0.572355	-3.28638	0.00131503	0.0277794
855750.ACC1	855750	ACC1	-0.371509	-3.27672	0.00135714	0.0285578
855886.CBP3	855886	CBP3	0.369957	3.2715	0.00138046	0.0289363
855492.URE2	855492	URE2	-0.297519	-3.26695	0.00140104	0.0292549
853025.ASN2	853025	ASN2	-0.346157	-3.26187	0.00142436	0.0295146
851775.MSS116	851775	MSS116	0.287693	3.26224	0.00142268	0.0295146
856078.SUV3	856078	SUV3	0.391035	3.25985	0.00143377	0.0295968
855732.CIT1	855732	CIT1	0.564279	3.24607	0.00150193	0.0308863
852536.ARC40	852536	ARC40	-0.264835	-3.24096	0.00152431	0.0311108
853585.ATP2	853585	ATP2	0.462642	3.24166	0.00152085	0.0311108
853088.ATF2	853088	ATF2	-0.644405	-3.23691	0.00154875	0.0314913
856050.SUR1	856050	SUR1	-0.307991	-3.23052	0.00157661	0.0318194
854919.NDI1	854919	NDI1	0.65392	3.23251	0.00157171	0.0318194
854479.CPA1	854479	CPA1	-0.417899	-3.22614	0.00159902	0.0320334
851514.NPC2	851514	NPC2	0.318179	3.22715	0.00159385	0.0320334
856523.EPT1	856523	EPT1	-0.533403	-3.22428	0.00160919	0.0321188
850345.BUD3	850345	BUD3	-0.42113	-3.21869	0.00163786	0.0325712
856098.RQC2	856098	RQC2	-0.345197	-3.21636	0.0016502	0.0325779
850516.CAF16	850516	CAF16	-0.296876	-3.21658	0.00164904	0.0325779
856692.URA3	856692	URA3	-0.532139	-3.21454	0.00166086	0.0326695
853310.AIM23	853310	AIM23	0.509941	3.21254	0.00167062	0.032743
851707.SAC6	851707	SAC6	-0.465675	-3.2025	0.00172535	0.0336939
856695.MMS21	856695	MMS21	0.582209	3.19222	0.00178313	0.0346976
853945.DRE2	853945	DRE2	-0.427604	-3.18587	0.0018197	0.0352827
855352.SCW10	855352	SCW10	-0.478592	-3.18301	0.00183641	0.0353542
852639.HXK2	852639	HXK2	-0.350647	-3.18337	0.00183429	0.0353542
851248.AIM2	851248	AIM2	-0.449416	-3.18107	0.00184781	0.0354479
854179.RTS1	854179	RTS1	-0.276279	-3.17864	0.0018622	0.0354733
856673.UTR4	856673	UTR4	0.417417	3.17953	0.00185693	0.0354733
850940.LIP2	850940	LIP2	0.343248	3.17484	0.00188491	0.0357146
853720.MRPL31	853720	MRPL31	0.738115	3.17517	0.00189223	0.0357146
856325.None	856325		1.05066	3.17323	0.0018946	0.0357146
856605.AIM18	856605	AIM18	0.468121	3.17173	0.00190365	0.0357611
850727.COX12	850727	COX12	0.635615	3.16455	0.00195374	0.0365754
854542.PDE2	854542	PDE2	0.370402	3.16026	0.00197439	0.0368192
853129.RSM27	853129	RSM27	0.46322	3.15932	0.00198033	0.0368192
850504.ACT1	850504	ACT1	-0.278542	-3.14968	0.00204186	0.0378337
855968.ISU1	855968	ISU1	-0.395549	-3.14613	0.00206496	0.0378799
853669.TRP3	853669	TRP3	-0.34416	-3.14608	0.00206529	0.0378799
856503.SBE22	856503	SBE22	-0.278582	-3.14662	0.0020617	0.0378799
853126.SLI1	853126	SLI1	-0.652369	-3.14511	0.00207545	0.037888
851865.GLO2	851865	GLO2	0.315857	3.14388	0.00207969	0.037888
854501.PRO2	854501	PRO2	-0.242421	-3.1364	0.00212952	0.0385453
856402.DIA4	856402	DIA4	0.542671	3.13633	0.00212997	0.0385453
855845.FAS2	855845	FAS2	-0.493477	-3.11717	0.00226263	0.0408101
855206.ALD2	855206	ALD2	-1.49486	-3.1136	0.00229534	0.0412628
853812.MDM35	853812	MDM35	0.526499	3.10391	0.00236158	0.0423136
853351.KHA1	853351	KHA1	-0.369878	-3.09798	0.00240311	0.0429161
851095.SEC61	851095	SEC61	-0.235991	-3.09101	0.00245611	0.0436346
852198.PET112	852198	PET112	0.403085	3.09058	0.00245942	0.0436346
852566.MIC12	852566	MIC12	0.579629	3.08588	0.00250115	0.0442305
850588.MET10	850588	MET10	-0.600905	-3.08094	0.00253874	0.0447494
854945.SML1	854945	SML1	-0.423556	-3.07439	0.00258686	0.0452591
853653.FAS1	853653	FAS1	-0.32876	-3.07526	0.00257992	0.0452591
854509.VMA4	854509	VMA4	-0.216006	-3.07367	0.00259266	0.0452591
853593.EFM3	853593	EFM3	0.3605	3.07137	0.00261133	0.0454388
854852.LYS1	854852	LYS1	-0.728691	-3.07064	0.00262681	0.0455397
853936.TFA2	853936	TFA2	0.212243	3.0686	0.00263391	0.0455397
855021.ADI1	855021	ADI1	-0.437109	-3.06423	0.00267001	0.0457271
855630.APP1	855630	APP1	-0.322989	-3.06463	0.00266669	0.0457271
854414.ABP140	854414	ABP140	-0.246561	-3.06517	0.00266222	0.0457271
856917.ADK2	856917	ADK2	0.484333	3.06291	0.00268099	0.0457707
851481.MDH3	851481	MDH3	0.229838	3.05747	0.00272663	0.0462281
856384.MRP4	856384	MRP4	0.431894	3.057	0.00273064	0.0462281
855077.BUB2	855077	BUB2	0.473901	3.05668	0.00273332	0.0462281
854883.RPM2	854883	RPM2	0.653345	3.05558	0.00275071	0.0463777
850749.FRS1	850749	FRS1	-0.176855	-3.05233	0.00277046	0.0465661
851820.LYS4	851820	LYS4	-0.388659	-3.04439	0.00283935	0.0475767
851726.KGD2	851726	KGD2	0.31941	3.04305	0.00285122	0.0476285
853839.MAE1	853839	MAE1	-0.86812	-3.03952	0.00289618	0.0482312
854007.ENB1	854007	ENB1	-3.63982	-3.03849	0.00291558	0.0484057
852857.CWH41	852857	CWH41	-0.290376	-3.03058	0.00296313	0.0489419
855176.NDE1	855176	NDE1	0.600561	3.03095	0.0029659	0.0489419
855182.IMP1	855182	IMP1	0.40846	3.02642	0.00300131	0.0493761
856121.None	856121	YPR011C	0.315488	3.02297	0.00303342	0.0497535
852415.TEF2	852415	TEF2	0.887299	3.02064	0.00306295	0.0500866
852262.APN2	852262	APN2	0.358878	3.01391	0.00311913	0.0508521
851770.SLY1	851770	SLY1	-0.241108	-3.00728	0.00318325	0.0517422
853664.URA1	853664	URA1	-0.520942	-3.00244	0.00323199	0.0523776
856358.RIM101	856358	RIM101	-0.343856	-2.9979	0.003276	0.0529327
850561.GCN20	850561	GCN20	-0.207074	-2.99447	0.00331055	0.0533323
852763.SNF4	852763	SNF4	0.201513	2.98416	0.00341642	0.0547131
850996.GUF1	850996	GUF1	0.44512	2.98456	0.00341228	0.0547131
851935.MSN5	851935	MSN5	-0.24793	-2.97459	0.00351747	0.0559344
850846.ACS2	850846	ACS2	-0.411698	-2.97306	0.00353389	0.0559344
855019.None	855019		-1.01326	-2.97615	0.00351518	0.0559344
855798.None	855798		-0.399024	-2.97369	0.00352711	0.0559344
852994.GTF1	852994	GTF1	0.300231	2.96445	0.00362756	0.05725
856892.PEA2	856892	PEA2	-0.31095	-2.95171	0.00377028	0.05933
855771.ARC35	855771	ARC35	-0.314188	-2.94357	0.00386427	0.0606333
852327.ATP3	852327	ATP3	0.363116	2.93417	0.00397536	0.0620713
854565.FIT3	854565	FIT3	-2.47069	-2.93632	0.00397878	0.0620713
851500.RAD59	851500	RAD59	-0.444706	-2.93039	0.00402091	0.0625025
853968.PTR2	853968	PTR2	0.549431	2.92942	0.0040398	0.0625025
854925.VAN1	854925	VAN1	-0.238623	-2.92779	0.00405247	0.0625025
855123.ATP25	855123	ATP25	0.297516	2.92811	0.00404862	0.0625025
855869.APM1	855869	APM1	-0.230608	-2.92675	0.00406522	0.0625215
855651.MSK1	855651	MSK1	0.365927	2.92564	0.00407878	0.0625528
850917.CCC1	850917	CCC1	0.33184	2.92144	0.00413057	0.0631686
854390.AIM41	854390	AIM41	0.411094	2.91427	0.00422043	0.0641813
854428.SEC63	854428	SEC63	-0.194025	-2.91448	0.00421778	0.0641813
853311.URA2	853311	URA2	-0.357357	-2.91037	0.00426998	0.0645731
850698.LOT6	850698	LOT6	0.416604	2.91123	0.00425901	0.0645731
856756.None	856756		-0.489422	-2.90486	0.00434107	0.0654657
852288.COQ1	852288	COQ1	0.33492	2.90166	0.00438274	0.065548
850463.None	850463		-1.19481	-2.90265	0.00436975	0.065548
853721.CMC1	853721	CMC1	0.583103	2.90304	0.00437228	0.065548
856434.MSC7	856434	MSC7	-0.296589	-2.89813	0.00442915	0.0658791
855002.MRPL39	855002	MRPL39	0.539856	2.89895	0.00442587	0.0658791
856277.PIN3	856277	PIN3	-0.367683	-2.89427	0.00448052	0.066461
855920.CTI6	855920	CTI6	-0.223827	-2.89262	0.00450259	0.0666065
853687.MRP49	853687	MRP49	0.482927	2.88981	0.0045406	0.0669812
854129.YAP7	854129	YAP7	-0.546105	-2.88892	0.0045526	0.0669812
853053.CCM1	853053	CCM1	0.273646	2.88698	0.00457899	0.0671874
856468.PCL5	856468	PCL5	-0.593381	-2.88507	0.00461689	0.0675608
853733.YPK1	853733	YPK1	-0.253568	-2.87882	0.0046915	0.0677398
850746.MNL2	850746	MNL2	-0.309068	-2.8797	0.00467916	0.0677398
854006.CSS3	854006	CSS3	-2.3551	-2.88061	0.00469091	0.0677398
854266.KTR1	854266	KTR1	-0.241154	-2.88085	0.00466322	0.0677398
855824.YAH1	855824	YAH1	0.379495	2.88217	0.00464505	0.0677398
852612.CSE1	852612	CSE1	-0.178229	-2.87477	0.00474824	0.068218
1466416.RRT15	1466416	RRT15	2.17348	2.87684	0.00474975	0.068218
855429.SEC21	855429	SEC21	-0.232488	-2.87197	0.00478787	0.0685841
856461.SSZ1	856461	SSZ1	-0.294903	-2.86191	0.00493275	0.0701164
853994.MDH2	853994	MDH2	-0.578533	-2.86296	0.00491899	0.0701164
856032.UBP16	856032	UBP16	0.409042	2.86185	0.00493359	0.0701164
853671.STE6	853671	STE6	-0.772152	-2.85433	0.0050562	0.0716713
852986.VAS1	852986	VAS1	-0.302559	-2.85072	0.00509855	0.0718936
853538.HOC1	853538	HOC1	-0.252172	-2.85154	0.00508627	0.0718936
854056.WRS1	854056	WRS1	-0.186151	-2.84986	0.00511161	0.0718936
850464.None	850464		-1.53412	-2.84659	0.00517046	0.0725334
851383.GLT1	851383	GLT1	-0.476265	-2.84341	0.00521424	0.0725849
853931.RPS21A	853931	RPS21A	0.388922	2.84383	0.00520327	0.0725849
851157.DIF1	851157	DIF1	-0.520299	-2.84471	0.00519278	0.0725849
851777.CAB5	851777	CAB5	0.31555	2.84064	0.00525242	0.0729294
850452.None	850452		0.30576	2.83106	0.00540245	0.0743213
852104.MZM1	852104	MZM1	0.523058	2.83093	0.00540742	0.0743213
854970.YMD8	854970	YMD8	-0.286107	-2.83191	0.00538896	0.0743213
854564.FIT2	854564	FIT2	-3.63888	-2.83517	0.00537231	0.0743213
854676.ASG1	854676	ASG1	0.341087	2.82796	0.00545178	0.0747417
853086.ERG1	853086	ERG1	-0.416835	-2.82666	0.00547256	0.0748376
853750.KTI12	853750	KTI12	-0.311963	-2.8253	0.00549448	0.0749486
855756.MRPL50	855756	MRPL50	0.493956	2.8232	0.00553311	0.0752864
853732.PGM1	853732	PGM1	-0.235125	-2.82115	0.00556169	0.075486
853739.OAC1	853739	OAC1	-0.425079	-2.81995	0.0055813	0.0755633
853268.TOH1	853268	TOH1	-0.573716	-2.81898	0.00560492	0.0756943
852457.CDC28	852457	CDC28	0.255858	2.81681	0.00563288	0.0758832
852325.SCO1	852325	SCO1	0.395504	2.81579	0.00564964	0.0759205
853662.SRY1	853662	SRY1	-0.715151	-2.81496	0.00568248	0.0761733
856448.COX6	856448	COX6	0.45358	2.81197	0.00571444	0.076228
850900.MSS51	850900	MSS51	0.266773	2.8102	0.00574273	0.076228
854504.MYO2	854504	MYO2	-0.226928	-2.8103	0.00574106	0.076228
856088.VTC3	856088	VTC3	-0.344523	-2.81023	0.00574221	0.076228
855299.PET111	855299	PET111	0.360138	2.80794	0.00578077	0.0765458
850827.TIS11	850827	TIS11	-1.28451	-2.8087	0.00580149	0.0766333
852503.LDH1	852503	LDH1	0.392974	2.8021	0.00588014	0.0774837
853867.MRP17	853867	MRP17	0.476235	2.79724	0.0059674	0.0784432
854839.MRS1	854839	MRS1	0.357236	2.79597	0.0059859	0.0784963
853273.QCR8	853273	QCR8	0.539534	2.79461	0.00601713	0.0787157
852332.TCM62	852332	TCM62	0.283689	2.79245	0.00604761	0.0787562
852602.MAL32	852602	MAL32	-1.56053	-2.79265	0.00605402	0.0787562
856800.ARG5%2C6	856800	ARG5%2C6	-0.457374	-2.79158	0.00606375	0.0787562
850558.YFH7	850558	YFH7	0.367844	2.7891	0.00610681	0.0791262
856590.SSP1	856590	SSP1	0.664153	2.77675	0.00632946	0.0815737
854954.GAL80	854954	GAL80	-0.283472	-2.77637	0.00633652	0.0815737
854955.AIM32	854955	AIM32	0.439302	2.77613	0.00634078	0.0815737
852519.PYC2	852519	PYC2	-0.301512	-2.77209	0.00641538	0.0823383
856746.GCD11	856746	GCD11	-0.181815	-2.7711	0.00643376	0.0823795
853340.PAM16	853340	PAM16	0.284474	2.77011	0.00645222	0.0824214
856554.SKG6	856554	SKG6	-0.280627	-2.76705	0.00650952	0.0829581
856390.QCR10	856390	QCR10	0.704311	2.76666	0.00654013	0.0829588
851069.ILV5	851069	ILV5	-0.486077	-2.76593	0.00653056	0.0829588
855644.EOS1	855644	EOS1	-0.290759	-2.76038	0.00663618	0.0839809
852594.CTP1	852594	CTP1	-0.559953	-2.75739	0.00670317	0.0846314
853716.SDH3	853716	SDH3	0.490918	2.75649	0.00671908	0.0846355
854444.VPH1	854444	VPH1	-0.184612	-2.75509	0.00673803	0.0846777
856931.FMP10	856931	FMP10	0.389126	2.75195	0.00679925	0.0852498
856763.GLN3	856763	GLN3	-0.418229	-2.74888	0.00685955	0.0858076
850803.HOG1	850803	HOG1	-0.200359	-2.74753	0.00688616	0.0859424
850686.DNM1	850686	DNM1	0.26767	2.74655	0.0069056	0.0859874
856280.TDA6	856280	TDA6	0.879607	2.74489	0.00693851	0.0861994
852920.GSC2	852920	GSC2	-0.599789	-2.74164	0.00701575	0.086762
856433.RRF1	856433	RRF1	0.471462	2.74106	0.00701524	0.086762
856767.ERG28	856767	ERG28	-0.643228	-2.73917	0.00707039	0.0868442
855665.ARP5	855665	ARP5	-0.232143	-2.7389	0.00705899	0.0868442
856118.SUT2	856118	SUT2	-0.373044	-2.73925	0.00705191	0.0868442
851880.None	851880		0.489597	2.73174	0.00720527	0.0881449
852720.ARI1	852720	ARI1	-0.332325	-2.73118	0.00721677	0.0881449
853935.KTR2	853935	KTR2	-0.429357	-2.73083	0.00722499	0.0881449
853491.PET191	853491	PET191	0.482703	2.72905	0.00726092	0.0883846
1466467.None	1466467		-0.871952	-2.72738	0.00729567	0.0884112
856133.SDD4	856133	SDD4	0.242996	2.72784	0.00728604	0.0884112
852551.ARO4	852551	ARO4	-0.35046	-2.72595	0.00732541	0.0885738
852221.None	852221		0.415105	2.72072	0.00743579	0.0892251
852286.NTH2	852286	NTH2	0.437541	2.72052	0.00743996	0.0892251
852477.FZO1	852477	FZO1	0.297104	2.72064	0.0074374	0.0892251
856337.COS8	856337	COS8	1.27195	2.72138	0.00746144	0.0892251
850955.MCP2	850955	MCP2	0.32882	2.71983	0.00745461	0.0892251
855776.None	855776		0.403753	2.7154	0.00754935	0.0900779
855871.USV1	855871	USV1	0.757832	2.71127	0.0076388	0.0909453
851750.None	851750		1.25868	2.71076	0.00767484	0.0909754
851048.NUP2	851048	NUP2	-0.285391	-2.7103	0.00765994	0.0909754
851692.MRX14	851692	MRX14	0.564875	2.70586	0.00777226	0.0919294
851120.SEI1	851120	SEI1	0.339609	2.70161	0.00785147	0.0926645
854904.COG8	854904	COG8	-0.276647	-2.6994	0.00790072	0.0930434
1466443.None	1466443		-0.67774	-2.69838	0.00794605	0.0933746
850769.EMP46	850769	EMP46	0.60417	2.69483	0.00800391	0.0938515
853668.SAC1	853668	SAC1	-0.201942	-2.69348	0.00803457	0.0940079
850756.PET309	850756	PET309	0.272261	2.69235	0.00806024	0.0941054
854516.None	854516		0.777649	2.6925	0.00808213	0.0941585
856397.STP2	856397	STP2	-0.416977	-2.69042	0.00810444	0.0942163
851608.ENA5	851608	ENA5	0.824625	2.68857	0.00817871	0.0946742
855844.SSO1	855844	SSO1	-0.210546	-2.68795	0.00816128	0.0946742
851549.SLX5	851549	SLX5	-0.323156	-2.68394	0.00825434	0.0953464
852915.MSP1	852915	MSP1	0.334043	2.67879	0.00837539	0.0963347
854032.RRI2	854032	RRI2	0.438353	2.67903	0.00836958	0.0963347
853287.VPS35	853287	VPS35	-0.285289	-2.67703	0.00841716	0.0966105
850300.MIC10	850300	MIC10	0.45959	2.67416	0.00849296	0.0972748
850903.ENT2	850903	ENT2	-0.259795	-2.67285	0.00851674	0.0973419
856810.MRX1	856810	MRX1	0.263112	2.6671	0.00865583	0.0987237
852260.HAP3	852260	HAP3	0.292909	2.66589	0.00868546	0.0987729
854057.COQ3	854057	COQ3	0.269563	2.66543	0.00869653	0.0987729
855683.YIP3	855683	YIP3	-0.495263	-2.66078	0.00881992	0.0999652
856069.MET31	856069	MET31	0.320688	2.65633	0.00892171	0.100908
855511.MER1	855511	MER1	-0.506441	-2.65281	0.00901027	0.101698
852664.SIP2	852664	SIP2	0.665577	2.65202	0.0090302	0.101712
853304.GLG2	853304	GLG2	0.394232	2.65079	0.00906139	0.101852
854540.HAP5	854540	HAP5	0.426176	2.64699	0.00915837	0.102729
853466.MET3	853466	MET3	-0.680643	-2.64433	0.00924713	0.103511
854324.PDR5	854324	PDR5	-0.570912	-2.63867	0.00938907	0.104883
852127.SLF1	852127	SLF1	0.293996	2.63417	0.00949218	0.105601
854460.RDL2	854460	RDL2	0.398389	2.63471	0.00947805	0.105601
851989.None	851989		0.443229	2.63313	0.00951968	0.10569
855788.POP2	855788	POP2	-0.286032	-2.63046	0.00959092	0.106264
856825.MET6	856825	MET6	-0.771858	-2.63086	0.00961459	0.106309
853751.HAP4	853751	HAP4	0.580366	2.62958	0.00963539	0.106322
851511.KNH1	851511	KNH1	0.715543	2.62683	0.00968821	0.106472
855639.MKT1	855639	MKT1	-0.202732	-2.62692	0.00968583	0.106472
853528.ARP3	853528	ARP3	-0.203234	-2.62523	0.00973148	0.106732
850685.SDH2	850685	SDH2	0.531379	2.62422	0.00977253	0.106751
853991.VPS68	853991	VPS68	-0.330013	-2.62394	0.00976643	0.106751
850360.YCP4	850360	YCP4	0.226131	2.61553	0.00999729	0.108834
853473.ILV3	853473	ILV3	-0.383254	-2.61531	0.0100034	0.108834
856887.UBP5	856887	UBP5	-0.331784	-2.61197	0.0100965	0.109627
850308.None	850308		0.898197	2.60879	0.0102236	0.110786
856814.SER3	856814	SER3	-0.636812	-2.60277	0.0103843	0.112085
854068.ADH1	854068	ADH1	-0.408899	-2.6018	0.0103847	0.112085
852235.COR1	852235	COR1	0.48538	2.60038	0.0104355	0.112312
852636.ADH4	852636	ADH4	-0.277689	-2.59912	0.0104619	0.112312
1466422.None	1466422		0.332398	2.59891	0.0104679	0.112312
850307.APA1	850307	APA1	-0.221353	-2.59714	0.0105192	0.112641
852063.PPN1	852063	PPN1	0.203044	2.5962	0.0105466	0.112712
856838.AST2	856838	AST2	0.354282	2.59419	0.0106052	0.112893
850537.AUA1	850537	AUA1	-0.789994	-2.59456	0.0105988	0.112893
855405.SKP2	855405	SKP2	-0.330949	-2.59266	0.0106499	0.113147
852089.SNM1	852089	SNM1	0.287513	2.59071	0.0107073	0.113314
855923.PPQ1	855923	PPQ1	0.264567	2.5914	0.0106871	0.113314
851424.CDC53	851424	CDC53	-0.23086	-2.58947	0.0107439	0.11348
855530.DUG3	855530	DUG3	-0.340833	-2.5882	0.0107816	0.113657
852361.TAT1	852361	TAT1	0.700794	2.58584	0.0108852	0.114085
852448.APD1	852448	APD1	0.349059	2.5851	0.0108741	0.114085
853868.DID4	853868	DID4	0.224315	2.58479	0.0108834	0.114085
854237.NRT1	854237	NRT1	-0.572638	-2.58267	0.010965	0.114699
851218.NTG1	851218	NTG1	0.280652	2.58092	0.0109999	0.114843
856197.DIB1	856197	DIB1	0.346827	2.57811	0.0110851	0.115511
851276.None	851276		0.507609	2.57413	0.0112067	0.116554
851651.PET100	851651	PET100	0.536874	2.57158	0.0112951	0.117156
853181.MES1	853181	MES1	-0.205161	-2.57086	0.0113077	0.117156
854142.TLG2	854142	TLG2	0.245048	2.56852	0.0113803	0.117683
852887.PEX31	852887	PEX31	-0.29246	-2.56593	0.0114613	0.118071
854216.ETT1	854216	ETT1	-0.240909	-2.56602	0.0114586	0.118071
854186.SFM1	854186	SFM1	0.199042	2.56485	0.0114952	0.118196
855807.PDR18	855807	PDR18	0.439623	2.56191	0.011588	0.118925
853057.None	853057		0.522269	2.56088	0.0116209	0.119037
852173.ECM21	852173	ECM21	-0.360184	-2.55485	0.0118137	0.120608
852094.KRE2	852094	KRE2	-0.230165	-2.55469	0.0118187	0.120608
851847.SWM1	851847	SWM1	-0.274658	-2.55003	0.0119698	0.121453
856693.TIM9	856693	TIM9	0.4969	2.55037	0.0119722	0.121453
856819.ILV1	856819	ILV1	-0.27118	-2.54938	0.011991	0.121453
850877.SAM1	850877	SAM1	-0.296175	-2.55139	0.0119255	0.121453
854837.None	854837		-0.647587	-2.54826	0.0120277	0.121598
853301.RPB4	853301	RPB4	0.233861	2.54654	0.0120843	0.121944
854145.IRC10	854145	IRC10	-0.683123	-2.54583	0.0121076	0.121952
856141.APL4	856141	APL4	-0.179193	-2.54336	0.0121893	0.122548
854772.TED1	854772	TED1	-0.154206	-2.54209	0.0122312	0.122742
856412.DED81	856412	DED81	-0.351145	-2.53797	0.0123691	0.123668
851098.NAM2	851098	NAM2	0.324056	2.53835	0.0123562	0.123668
852795.LCL3	852795	LCL3	0.304198	2.53625	0.0124269	0.124018
851345.None	851345		0.637937	2.53169	0.0125814	0.124961
853118.ADE3	853118	ADE3	-0.443462	-2.53162	0.0125844	0.124961
850862.PUS5	850862	PUS5	0.41237	2.53143	0.0125905	0.124961
855016.MVP1	855016	MVP1	-0.231224	-2.5302	0.0126325	0.12515
853342.MEF2	853342	MEF2	0.405495	2.52651	0.0127593	0.125303
853639.MIA40	853639	MIA40	0.276478	2.52651	0.0127594	0.125303
851013.ACO1	851013	ACO1	0.551868	2.52706	0.0127635	0.125303
854377.HIS3	854377	HIS3	-0.313438	-2.52826	0.012699	0.125303
854421.SRL1	854421	SRL1	-0.367997	-2.52763	0.0127208	0.125303
855255.GAS3	855255	GAS3	-0.310485	-2.52477	0.0128195	0.125626
854709.FMC1	854709	FMC1	0.411772	2.52366	0.0128581	0.125778
854018.PEX11	854018	PEX11	-0.277034	-2.52241	0.0129016	0.125976
850844.PCD1	850844	PCD1	0.453809	2.52022	0.012978	0.126495
851245.ACS1	851245	ACS1	0.359751	2.51522	0.0131546	0.126625
852590.None	852590		-0.311496	-2.5159	0.0131303	0.126625
852599.PHO89	852599	PHO89	-2.09611	-2.52059	0.0130185	0.126625
851936.MRX8	851936	MRX8	0.336011	2.51766	0.0130683	0.126625
853309.None	853309		0.534685	2.5165	0.013109	0.126625
854167.TSR3	854167	TSR3	0.236769	2.51595	0.0131287	0.126625
855943.CDC60	855943	CDC60	-0.196982	-2.51536	0.0131495	0.126625
853165.RIE1	853165	RIE1	0.360061	2.51411	0.013194	0.126779
854836.FLO11	854836	FLO11	-1.98855	-2.51473	0.0132282	0.126883
851018.IMH1	851018	IMH1	-0.219382	-2.50868	0.0133885	0.128195
852177.ATP1	852177	ATP1	0.386732	2.5067	0.0134601	0.128427
854154.COQ10	854154	COQ10	0.273521	2.50673	0.0134588	0.128427
852159.None	852159		-1.06228	-2.49972	0.0137683	0.131137
852466.PEX32	852466	PEX32	0.306873	2.49034	0.0140645	0.131196
850331.HBN1	850331	HBN1	-1.39161	-2.49579	0.0139025	0.131196
851394.DHH1	851394	DHH1	-0.343471	-2.4968	0.0138229	0.131196
851782.SPC19	851782	SPC19	0.308546	2.49639	0.0138382	0.131196
852113.SAM2	852113	SAM2	-0.661585	-2.49522	0.0139125	0.131196
852733.ROG1	852733	ROG1	-0.27928	-2.49599	0.013853	0.131196
852786.PAN2	852786	PAN2	-0.230391	-2.4919	0.0140057	0.131196
854685.QDR2	854685	QDR2	-0.825245	-2.49269	0.0139887	0.131196
853803.MSN4	853803	MSN4	0.550313	2.49288	0.0139846	0.131196
855015.AIM34	855015	AIM34	0.421732	2.49113	0.0140348	0.131196
855691.IDH1	855691	IDH1	0.401476	2.4929	0.0139738	0.131196
855837.YAR1	855837	YAR1	-0.292512	-2.49076	0.0140488	0.131196
855054.CCS1	855054	CCS1	-0.267489	-2.48861	0.0141298	0.13158
852095.VPS52	852095	VPS52	0.258323	2.48423	0.0142965	0.132903
855330.MRPL33	855330	MRPL33	0.525448	2.48202	0.0144037	0.133672
855899.AFT2	855899	AFT2	-0.199384	-2.47903	0.0144963	0.134301
851330.ASF2	851330	ASF2	-0.377274	-2.47671	0.0145866	0.134907
855623.MIC27	855623	MIC27	0.332286	2.47473	0.0146636	0.135389
855918.RTC6	855918	RTC6	0.510023	2.4731	0.0147448	0.135907
852092.PHO8	852092	PHO8	-0.250865	-2.47155	0.0147886	0.13608
850651.COX17	850651	COX17	0.664678	2.47148	0.0148293	0.136224
856573.MTG2	856573	MTG2	0.293016	2.46587	0.0150137	0.137642
856589.GND1	856589	GND1	-0.263097	-2.46535	0.0150344	0.137642
855264.MRE11	855264	MRE11	0.281329	2.46311	0.0151244	0.138233
850821.ZRT2	850821	ZRT2	-0.350175	-2.46013	0.0152444	0.13848
855622.AVT4	855622	AVT4	-0.252966	-2.46049	0.01523	0.13848
854427.NAT5	854427	NAT5	0.272282	2.45991	0.0152534	0.13848
856171.YMC1	856171	YMC1	-0.197196	-2.46065	0.0152236	0.13848
853085.CBP4	853085	CBP4	0.421323	2.45649	0.0153926	0.13951
854990.None	854990		-0.206786	-2.45536	0.0154389	0.139696
853390.ZAP1	853390	ZAP1	-0.503035	-2.45414	0.015489	0.139916
856555.PEX28	856555	PEX28	-0.314184	-2.45037	0.0156441	0.140646
853789.LHS1	853789	LHS1	-0.218295	-2.45029	0.0156475	0.140646
855305.SAP30	855305	SAP30	0.377061	2.45089	0.0156226	0.140646
853575.PXP2	853575	PXP2	-0.303036	-2.44799	0.0157431	0.141272
853462.POL31	853462	POL31	0.212507	2.44704	0.0157828	0.141394
853133.CRM1	853133	CRM1	-0.18186	-2.44386	0.0159159	0.142351
856649.PRB1	856649	PRB1	-0.419877	-2.43983	0.0160862	0.142467
856381.None	856381		0.599325	2.44183	0.0160017	0.142467
853725.None	853725		0.493069	2.44042	0.0160612	0.142467
855695.None	855695		-0.2272	-2.44073	0.016048	0.142467
854144.CMK2	854144	CMK2	-0.612566	-2.44098	0.0160646	0.142467
854193.CIN5	854193	CIN5	0.803108	2.44038	0.0160628	0.142467
854395.RCN2	854395	RCN2	-0.464162	-2.4395	0.0161172	0.142509
852688.COX4	852688	COX4	0.471427	2.43738	0.016206	0.142929
852810.RPB9	852810	RPB9	0.215376	2.43614	0.0162437	0.142929
854046.WSC3	854046	WSC3	-0.332112	-2.43628	0.0162377	0.142929
854310.LSC1	854310	LSC1	0.213149	2.43472	0.0163046	0.143232
852402.VID24	852402	VID24	0.643041	2.43455	0.016348	0.14328
854900.HMG1	854900	HMG1	-0.336494	-2.43337	0.0163628	0.14328
852283.HTA2	852283	HTA2	0.336483	2.43165	0.0164371	0.143699
856181.HOS1	856181	HOS1	0.300512	2.42889	0.0165568	0.144513
851722.MKC7	851722	MKC7	-0.248881	-2.42452	0.0167483	0.145949
851243.GPB2	851243	GPB2	0.390122	2.42268	0.0168293	0.146377
854819.AIM21	854819	AIM21	-0.234959	-2.42219	0.0168513	0.146377
852822.RAD6	852822	RAD6	-0.24716	-2.42023	0.0169382	0.146897
851943.HXT7	851943	HXT7	1.39993	2.41865	0.0170681	0.147787
856851.SPR6	856851	SPR6	-0.321125	-2.41593	0.0171301	0.148088
852948.LST7	852948	LST7	-0.263615	-2.41488	0.0171775	0.148262
850518.STE2	850518	STE2	-1.59504	-2.41341	0.0173034	0.149112
853418.KAR2	853418	KAR2	-0.25921	-2.41127	0.0173404	0.149194
856366.OPI1	856366	OPI1	-0.451444	-2.41024	0.0174005	0.149473
1466463.None	1466463		0.403779	2.40875	0.0174552	0.149706
856937.None	856937		1.31659	2.40723	0.0175804	0.150344
854672.FLX1	854672	FLX1	0.299191	2.40484	0.0176347	0.150344
853962.OMA1	853962	OMA1	0.271253	2.40427	0.0176611	0.150344
855055.SUB1	855055	SUB1	-0.227497	-2.40412	0.017668	0.150344
854445.FSF1	854445	FSF1	-0.241541	-2.40431	0.0176592	0.150344
855444.MET2	855444	MET2	-0.359195	-2.40314	0.0177134	0.150494
854483.MCH5	854483	MCH5	-0.341501	-2.39873	0.0179181	0.151996
853292.DAS1	853292	DAS1	-0.359087	-2.39456	0.0181141	0.153419
851886.SRP101	851886	SRP101	-0.171824	-2.39362	0.0181586	0.153556
853898.BCH2	853898	BCH2	0.187325	2.39005	0.0183279	0.154747
856645.AVT2	856645	AVT2	0.323778	2.38781	0.0184351	0.155079
852983.PRP31	852983	PRP31	0.227174	2.38795	0.0184283	0.155079
853613.BAT2	853613	BAT2	0.517969	2.38804	0.0184529	0.155079
856643.None	856643		-0.587954	-2.38676	0.0184854	0.155111
850869.DPH5	850869	DPH5	-0.222546	-2.38584	0.0185297	0.155197
855532.SRP1	855532	SRP1	-0.178541	-2.38536	0.0185528	0.155197
855716.PUB1	855716	PUB1	-0.253072	-2.38051	0.018788	0.156923
850348.ILV6	850348	ILV6	-0.262573	-2.37824	0.018899	0.157366
850809.APT1	850809	APT1	0.269571	2.37853	0.0188846	0.157366
852709.PMR1	852709	PMR1	-0.215944	-2.37642	0.0189883	0.157867
852606.GUS1	852606	GUS1	-0.161052	-2.37552	0.0190327	0.157994
853886.MIC60	853886	MIC60	0.273155	2.3744	0.0190875	0.158208
854016.DCP1	854016	DCP1	0.226802	2.37147	0.0192331	0.159171
854731.AIR1	854731	AIR1	-0.215989	-2.36835	0.0193891	0.160218
854910.COX14	854910	COX14	0.401405	2.36687	0.0194709	0.16065
854506.PDR10	854506	PDR10	-0.354081	-2.36422	0.0195969	0.161444
852380.AAC3	852380	AAC3	-0.636274	-2.36097	0.0197768	0.162188
852468.NPL4	852468	NPL4	-0.230108	-2.36147	0.0197365	0.162188
853186.YTA7	853186	YTA7	-0.252239	-2.36117	0.0197518	0.162188
855633.NST1	855633	NST1	-0.286725	-2.3579	0.0199188	0.163106
852832.TYW3	852832	TYW3	0.207245	2.357	0.0199649	0.163237
851515.MRP10	851515	MRP10	0.308825	2.35526	0.0200548	0.163594
853863.SFT1	853863	SFT1	0.381924	2.355	0.0200688	0.163594
853620.AAD10	853620	AAD10	0.974601	2.35229	0.0202452	0.164784
855653.LAT1	855653	LAT1	-0.185187	-2.34967	0.0203454	0.165105
855811.AIF1	855811	AIF1	-2.08995	-2.35138	0.0203216	0.165105
851355.None	851355		-0.826008	-2.34883	0.0203894	0.165215
850450.ABP1	850450	ABP1	-0.267724	-2.34456	0.0206142	0.166491
852649.COG1	852649	COG1	-0.268244	-2.34409	0.0206389	0.166491
856329.ARR1	856329	ARR1	1.36225	2.34621	0.0205932	0.166491
852823.GEP7	852823	GEP7	0.300857	2.34311	0.020691	0.166664
852572.SDH8	852572	SDH8	0.343629	2.34158	0.0207722	0.166823
851628.TGL2	851628	TGL2	0.330895	2.34194	0.0207529	0.166823
854108.GSH2	854108	GSH2	-0.138896	-2.34032	0.0208396	0.167117
851426.STF1	851426	STF1	0.500321	2.33496	0.0211465	0.168472
855503.MGS1	855503	MGS1	-0.318706	-2.33584	0.02108	0.168472
855509.VID27	855509	VID27	-0.191898	-2.33451	0.0211515	0.168472
854471.None	854471		0.221579	2.33479	0.0211365	0.168472
856061.ELC1	856061	ELC1	0.416577	2.33372	0.0211947	0.168472
5142379.None	5142379		0.687018	2.33525	0.0211647	0.168472
852993.PCP1	852993	PCP1	0.240494	2.33103	0.021341	0.169387
856094.MRPS16	856094	MRPS16	0.322597	2.32933	0.0214335	0.169872
853529.TOR1	853529	TOR1	-0.312701	-2.32852	0.021478	0.169977
850713.SED5	850713	SED5	-0.229529	-2.32656	0.0215856	0.17058
855678.SFB2	855678	SFB2	-0.191705	-2.32268	0.0218006	0.172028
851939.FCF1	851939	FCF1	0.200282	2.3202	0.0219385	0.172217
856655.POL5	856655	POL5	-0.207561	-2.32063	0.021915	0.172217
851119.SFP1	851119	SFP1	-0.243019	-2.31997	0.0219514	0.172217
854273.VAM3	854273	VAM3	-0.212694	-2.32057	0.0219181	0.172217
855797.FRE4	855797	FRE4	-0.811139	-2.31982	0.0220215	0.172518
853312.TRK1	853312	TRK1	-0.210419	-2.31764	0.0220824	0.172746
855675.COX5A	855675	COX5A	0.444954	2.31201	0.0224165	0.175106
851606.EHD3	851606	EHD3	0.63025	2.30922	0.0225998	0.17578
854887.AIM33	854887	AIM33	0.514027	2.30961	0.0225378	0.17578
855474.None	855474		-0.235794	-2.30859	0.0225958	0.17578
853345.LSB6	853345	LSB6	-0.341319	-2.30745	0.0226616	0.176008
856786.PET117	856786	PET117	0.477582	2.30594	0.0227484	0.17643
852565.SHM1	852565	SHM1	-0.203551	-2.30515	0.0227942	0.176533
856606.AIM46	856606	AIM46	-0.320445	-2.30173	0.0229924	0.177815
855812.COS10	855812	COS10	-1.96525	-2.30216	0.0230331	0.177876
854038.MDY2	854038	MDY2	-0.234529	-2.30022	0.0230805	0.177989
854645.None	854645		0.284849	2.29829	0.0231936	0.178354
856296.MET16	856296	MET16	-0.409793	-2.29851	0.0231807	0.178354
855273.TRI1	855273	TRI1	0.23423	2.29657	0.023295	0.17888
853612.HMS2	853612	HMS2	0.415202	2.29479	0.0234006	0.179265
853943.MET1	853943	MET1	-0.316774	-2.2946	0.0234111	0.179265
852144.CAB1	852144	CAB1	-0.183122	-2.29009	0.0236795	0.181065
854123.SMC5	854123	SMC5	-0.208801	-2.28808	0.0238	0.18173
854210.TOM6	854210	TOM6	0.34411	2.28686	0.0238731	0.181998
855988.BEM3	855988	BEM3	-0.228938	-2.28638	0.0239021	0.181998
853131.CCH1	853131	CCH1	-0.218959	-2.2852	0.0239733	0.182284
853688.TPK3	853688	TPK3	-0.208683	-2.28269	0.0241255	0.183185
853367.PRY3	853367	PRY3	0.541421	2.28027	0.0243131	0.18415
855076.STV1	855076	STV1	-0.21661	-2.27906	0.0243465	0.18415
856321.QCR2	856321	QCR2	0.485146	2.27938	0.0243543	0.18415
852979.CTT1	852979	CTT1	0.786484	2.27723	0.0244753	0.184551
851027.TAD3	851027	TAD3	0.249678	2.27722	0.0244594	0.184551
854921.NGL3	854921	NGL3	-0.564954	-2.27514	0.0245878	0.184885
854090.MET22	854090	MET22	-0.250449	-2.27537	0.0245735	0.184885
852696.TOS3	852696	TOS3	0.509082	2.27457	0.0246229	0.184893
855166.GID8	855166	GID8	0.274874	2.27322	0.0247065	0.185265
853506.ANB1	853506	ANB1	-2.51193	-2.27249	0.0248236	0.185886
852584.DUG2	852584	DUG2	-0.300226	-2.26623	0.0251436	0.186756
850515.CAK1	850515	CAK1	0.246384	2.26591	0.0251636	0.186756
852697.MPT5	852697	MPT5	-0.287037	-2.26688	0.0251026	0.186756
853332.MDV1	853332	MDV1	0.261941	2.26539	0.0251969	0.186756
850692.SSK1	850692	SSK1	-0.3813	-2.26522	0.0252149	0.186756
855310.PRP24	855310	PRP24	0.270884	2.26619	0.0251463	0.186756
855584.SRV2	855584	SRV2	-0.217551	-2.26649	0.0251274	0.186756
855711.ARK1	855711	ARK1	-0.311161	-2.26838	0.0250085	0.186756
852944.None	852944		0.672303	2.26425	0.0252686	0.186898
854802.PDR11	854802	PDR11	0.342781	2.26273	0.0253648	0.187355
855645.TPM1	855645	TPM1	-0.210085	-2.26098	0.0254762	0.187921
851210.PMT2	851210	PMT2	-0.248894	-2.25761	0.0256921	0.189257
853058.GTO1	853058	GTO1	1.02611	2.25754	0.0257675	0.18945
854183.ROD1	854183	ROD1	-0.235674	-2.25611	0.0257881	0.18945
851887.SSD1	851887	SSD1	-0.297134	-2.25269	0.0260094	0.190817
851412.CCT4	851412	CCT4	-0.157865	-2.24969	0.0262046	0.19199
852474.ECM31	852474	ECM31	-0.279612	-2.24829	0.0262963	0.192402
854478.None	854478		-0.699107	-2.24694	0.0263852	0.192793
852152.FDC1	852152	FDC1	-0.533868	-2.2459	0.026493	0.192877
852886.CUL3	852886	CUL3	-0.218962	-2.24544	0.0264838	0.192877
855385.AAD14	855385	AAD14	-0.428804	-2.24514	0.0265033	0.192877
852623.SHE10	852623	SHE10	-0.174048	-2.24445	0.0265488	0.19295
856689.RIP1	856689	RIP1	0.487292	2.24323	0.026663	0.193521
852303.MNN2	852303	MNN2	-0.151994	-2.24072	0.0267966	0.193971
853050.NAT2	853050	NAT2	0.206382	2.24095	0.0267811	0.193971
853138.HSV2	853138	HSV2	-0.303808	-2.23981	0.0268571	0.194151
855605.DCP2	855605	DCP2	-0.173099	-2.2388	0.0269248	0.194381
852196.ALG3	852196	ALG3	-0.342554	-2.23754	0.0270088	0.194728
853854.PUT3	853854	PUT3	-0.279446	-2.23409	0.027241	0.196142
853586.IBA57	853586	IBA57	0.308108	2.233	0.0273148	0.196153
853697.ELF1	853697	ELF1	0.210372	2.23347	0.0272828	0.196153
853283.FAR1	853283	FAR1	-0.580756	-2.23241	0.0273967	0.196482
851274.CDC15	851274	CDC15	-0.277486	-2.22764	0.02768	0.196763
852205.AAR2	852205	AAR2	-0.386103	-2.22805	0.0276522	0.196763
850392.RHB1	850392	RHB1	0.209993	2.22644	0.0277622	0.196763
852672.ARO8	852672	ARO8	-0.304013	-2.22834	0.0276323	0.196763
853925.None	853925		0.242203	2.23025	0.0275017	0.196763
853933.TIF1	853933	TIF1	0.44299	2.22928	0.0275761	0.196763
850992.CTS1	850992	CTS1	-0.230003	-2.22677	0.0277396	0.196763
854454.FSH3	854454	FSH3	0.235642	2.22874	0.0276051	0.196763
854513.ALA1	854513	ALA1	-0.178767	-2.22733	0.0277014	0.196763
852377.TEC1	852377	TEC1	-0.611007	-2.22093	0.0281753	0.199431
851551.GRX6	851551	GRX6	-0.39393	-2.21869	0.0283072	0.200104
850876.None	850876		-0.586124	-2.21715	0.028447	0.20083
856921.GRX4	856921	GRX4	0.349494	2.21377	0.0286454	0.201969
855594.NRK1	855594	NRK1	-0.317915	-2.21318	0.0286865	0.201996
851724.SWI5	851724	SWI5	-0.343871	-2.21052	0.0288748	0.203059
850376.CWH43	850376	CWH43	-0.185588	-2.20792	0.0290607	0.203838
856103.LSP1	856103	LSP1	0.328111	2.20808	0.0290491	0.203838
856933.TOG1	856933	TOG1	-0.564525	-2.20746	0.0291365	0.204106
852294.HHF1	852294	HHF1	0.307859	2.20628	0.0291777	0.204131
856658.AFG1	856658	AFG1	0.257702	2.20438	0.0293141	0.204822
850399.SNT1	850399	SNT1	-0.258893	-2.20189	0.0294939	0.205036
850636.SSA2	850636	SSA2	-0.443593	-2.20333	0.0293902	0.205036
851010.MET17	851010	MET17	-0.670989	-2.20274	0.0294959	0.205036
856247.SCD6	856247	SCD6	-0.228758	-2.20206	0.029482	0.205036
855420.MON2	855420	MON2	-0.213218	-2.20121	0.0295436	0.205105
852891.STF2	852891	STF2	0.701111	2.20137	0.0295946	0.205197
851748.SEC7	851748	SEC7	-0.187719	-2.1967	0.0298723	0.206858
851132.PUN1	851132	PUN1	-0.363973	-2.19594	0.0299297	0.206991
850648.YEH1	850648	YEH1	-0.249549	-2.19508	0.0299906	0.207149
852388.TIM12	852388	TIM12	0.324926	2.19262	0.0301723	0.207612
856935.None	856935		0.694322	2.19422	0.0301104	0.207612
856161.TAH18	856161	TAH18	-0.261403	-2.19268	0.0301679	0.207612
854713.PRK1	854713	PRK1	-0.242121	-2.19191	0.0302248	0.207709
853333.CCT7	853333	CCT7	-0.161158	-2.19083	0.0303048	0.207996
853298.TIM17	853298	TIM17	0.158179	2.18981	0.0303805	0.208253
851381.PAR32	851381	PAR32	-0.259308	-2.1886	0.0304704	0.208605
856766.SAH1	856766	SAH1	-0.246389	-2.18714	0.030579	0.208636
856422.RPN1	856422	RPN1	-0.235736	-2.18584	0.0306768	0.208636
856579.ENO2	856579	ENO2	-0.271524	-2.18555	0.030698	0.208636
851135.VPS36	851135	VPS36	-0.301512	-2.18494	0.030744	0.208636
855082.SAM37	855082	SAM37	0.219373	2.18776	0.0305333	0.208636
855179.OSW5	855179	OSW5	0.225223	2.18683	0.0306025	0.208636
855499.SSU72	855499	SSU72	0.373661	2.18512	0.0307307	0.208636
850549.SPB4	850549	SPB4	-0.166262	-2.18422	0.0307983	0.208728
853204.IMA1	853204	IMA1	-0.554232	-2.18327	0.0308728	0.208728
854133.LAG2	854133	LAG2	0.273078	2.18341	0.0308593	0.208728
853185.HUA1	853185	HUA1	-0.342548	-2.17922	0.0311762	0.210517
853344.GSH1	853344	GSH1	-0.253475	-2.17708	0.0313394	0.211356
853260.PFD1	853260	PFD1	0.30829	2.17417	0.0315621	0.211785
853383.COA3	853383	COA3	0.415282	2.17411	0.0315874	0.211785
853695.None	853695		0.397207	2.17418	0.0315611	0.211785
851170.FPR4	851170	FPR4	-0.247965	-2.174	0.0315748	0.211785
855018.PLB2	855018	PLB2	-0.708043	-2.1746	0.0315981	0.211785
853217.None	853217		-0.918321	-2.17346	0.0316948	0.212171
853724.OCT1	853724	45566	0.273768	2.17103	0.0318043	0.212642
854953.SUR7	854953	SUR7	0.247898	2.17052	0.0318437	0.212644
853602.MET5	853602	MET5	-0.363129	-2.1696	0.0319206	0.212896
851517.MTF2	851517	MTF2	0.251553	2.16811	0.0320308	0.213107
855262.FSH2	855262	FSH2	0.252707	2.16848	0.0320016	0.213107
856595.GPI16	856595	GPI16	-0.228975	-2.16753	0.0320757	0.213145
856809.None	856809		-0.347304	-2.1663	0.0321715	0.213519
856083.RMI1	856083	RMI1	0.416238	2.16309	0.0324317	0.214984
852816.MRH4	852816	MRH4	0.284575	2.16158	0.0325423	0.215454
850943.ARV1	850943	ARV1	0.229585	2.15874	0.0327667	0.216675
852550.HIS7	852550	HIS7	-0.261116	-2.1579	0.0328329	0.216849
853941.GPT2	853941	GPT2	0.288147	2.15691	0.0329121	0.217108
856318.MLC2	856318	MLC2	0.250889	2.15463	0.0330938	0.218042
851817.COX20	851817	COX20	0.384491	2.15139	0.0333559	0.219502
855169.CIN4	855169	CIN4	-0.296033	-2.14953	0.0335041	0.219944
854376.MRM1	854376	MRM1	0.235897	2.14991	0.0334735	0.219944
851483.RXT3	851483	RXT3	0.214735	2.14893	0.0335532	0.220001
851595.MIX14	851595	MIX14	0.540403	2.14548	0.0338514	0.221688
855254.SCJ1	855254	SCJ1	-0.239018	-2.14358	0.0339884	0.221782
854051.TPT1	854051	TPT1	0.229219	2.14407	0.0339485	0.221782
854096.ARG1	854096	ARG1	-0.551948	-2.14479	0.0339391	0.221782
851878.DPP1	851878	DPP1	0.317629	2.14221	0.0341011	0.22225
850433.CPR4	850433	CPR4	-0.255264	-2.1403	0.0342582	0.223007
852442.ADH5	852442	ADH5	-0.414647	-2.13955	0.034336	0.223246
851720.PEX7	851720	PEX7	0.252439	2.13583	0.0346287	0.224462
850705.POM34	850705	POM34	0.271517	2.13561	0.0346471	0.224462
855417.TRF5	855417	TRF5	-0.271773	-2.13566	0.0346428	0.224462
852220.CMC2	852220	CMC2	0.412975	2.13368	0.0348191	0.224505
852109.SEC20	852109	SEC20	-0.222561	-2.13372	0.0348043	0.224505
854781.SSM4	854781	SSM4	-0.15414	-2.13378	0.0347994	0.224505
855223.RTP1	855223	RTP1	-0.221552	-2.13456	0.0347345	0.224505
854077.ATP19	854077	ATP19	0.53536	2.13283	0.0349294	0.224949
852742.RPL1B	852742	RPL1B	0.343286	2.13124	0.0350129	0.225219
853783.SMY1	853783	SMY1	0.211456	2.13034	0.035088	0.225435
852844.None	852844		-0.45335	-2.12848	0.0352753	0.226104
856370.DUR3	856370	DUR3	-0.491323	-2.12829	0.0352609	0.226104
851036.None	851036		0.303878	2.12487	0.0355512	0.227603
853561.None	853561		0.297659	2.12085	0.0358949	0.229533
855704.CRZ1	855704	CRZ1	-0.263692	-2.11864	0.036085	0.230477
855787.BRE5	855787	BRE5	-0.312847	-2.11648	0.0362716	0.231397
850389.PMP1	850389	PMP1	-0.294815	-2.11431	0.0364599	0.231566
850401.RRP43	850401	RRP43	0.173391	2.11434	0.0364581	0.231566
850413.IMG1	850413	IMG1	0.495124	2.11426	0.0365114	0.231566
856832.SHC1	856832	SHC1	-0.778797	-2.11474	0.0364233	0.231566
856049.PDR12	856049	PDR12	-0.542056	-2.11472	0.0364779	0.231566
854930.COQ5	854930	COQ5	0.195367	2.11117	0.0367344	0.232437
855186.RIM13	855186	RIM13	0.234046	2.11152	0.0367034	0.232437
854764.SYG1	854764	SYG1	-0.266595	-2.11008	0.0368303	0.232712
853458.MPP10	853458	MPP10	-0.218878	-2.1097	0.0368635	0.232712
850593.QCR6	850593	QCR6	0.335614	2.10838	0.0369792	0.233171
851110.CST9	851110	CST9	0.239924	2.10663	0.0371342	0.233606
854467.None	854467		0.246289	2.10665	0.0371325	0.233606
855515.RTT106	855515	RTT106	-0.185691	-2.10533	0.0372495	0.234059
850924.ADY4	850924	ADY4	0.197223	2.10192	0.0375525	0.235691
852391.PBY1	852391	PBY1	0.203595	2.09747	0.0379517	0.237225
850444.TRX3	850444	TRX3	0.305008	2.09807	0.0378977	0.237225
852797.SCY1	852797	SCY1	0.209364	2.09724	0.0379717	0.237225
853949.AIM29	853949	AIM29	0.310834	2.09837	0.03787	0.237225
853374.ARG2	853374	ARG2	-0.277935	-2.09656	0.0380337	0.237339
856652.PCM1	856652	PCM1	-0.18902	-2.09472	0.0381998	0.237556
852872.ERG4	852872	ERG4	0.330062	2.09544	0.0381353	0.237556
853212.COS6	853212	COS6	1.20043	2.09601	0.0381672	0.237556
852354.None	852354		0.256577	2.09355	0.038306	0.237944
851758.SDH4	851758	SDH4	0.430678	2.09242	0.0384381	0.238492
853917.SHB17	853917	SHB17	0.371466	2.08887	0.0387496	0.24015
850351.LDB16	850351	LDB16	0.179952	2.08762	0.0388473	0.240481
853793.None	853793		-0.363181	-2.08711	0.0388949	0.240502
855057.ARA2	855057	ARA2	0.323777	2.08457	0.0391285	0.241479
854449.RIM20	854449	RIM20	-0.213625	-2.08443	0.0391419	0.241479
1466494.None	1466494		-0.47778	-2.08219	0.0393498	0.242486
856508.GGA2	856508	GGA2	-0.159915	-2.0802	0.0395346	0.243348
850506.TUB2	850506	TUB2	-0.208301	-2.07864	0.0396809	0.243972
850352.PGS1	850352	PGS1	0.221313	2.07725	0.0398106	0.244493
852045.PPM1	852045	PPM1	-0.295607	-2.07545	0.0399804	0.244981
1466465.None	1466465		0.733486	2.07569	0.0399794	0.244981
851214.FUN30	851214	FUN30	-0.199392	-2.07368	0.0401472	0.245173
852276.SLA1	852276	SLA1	-0.179213	-2.07441	0.0400785	0.245173
856278.NCA2	856278	NCA2	0.264059	2.07402	0.0401149	0.245173
851462.PMT1	851462	PMT1	-0.17659	-2.07194	0.040312	0.245853
852666.CHC1	852666	CHC1	-0.19854	-2.07152	0.0403514	0.245853
856338.ARN2	856338	ARN2	1.53599	2.07155	0.0404396	0.245853
855268.MTF1	855268	MTF1	0.265089	2.07101	0.0404	0.245853
852522.PDB1	852522	PDB1	-0.153549	-2.06922	0.0405708	0.246375
852108.ITR1	852108	ITR1	-0.501865	-2.06734	0.040797	0.246926
850759.XYL2	850759	XYL2	0.467957	2.0669	0.0407927	0.246926
854373.BFR1	854373	BFR1	-0.154349	-2.06684	0.040798	0.246926
852459.TOS1	852459	TOS1	-0.278777	-2.06605	0.0408741	0.247111
850969.RPS28B	850969	RPS28B	0.274512	2.06487	0.040987	0.247518
852496.None	852496		0.360743	2.06265	0.0412015	0.247583
856507.CDC12	856507	CDC12	-0.171858	-2.06394	0.0410772	0.247583
855207.EAR1	855207	EAR1	0.274804	2.06294	0.0411731	0.247583
855212.PAI3	855212	PAI3	0.632087	2.06202	0.0412621	0.247583
855421.MRX6	855421	MRX6	0.232365	2.06146	0.041317	0.247583
854098.GPM3	854098	GPM3	0.212202	2.06325	0.0411435	0.247583
855855.SAM4	855855	SAM4	-0.329522	-2.06183	0.0412831	0.247583
856476.NMD2	856476	NMD2	-0.184632	-2.05954	0.0415029	0.248423
855261.FMP42	855261	FMP42	-0.165666	-2.05722	0.0417298	0.249231
855528.None	855528		-0.265891	-2.05731	0.0417202	0.249231
853675.COY1	853675	COY1	-0.169493	-2.05459	0.041987	0.250492
855235.ICY1	855235	ICY1	0.668704	2.05355	0.0421154	0.250982
856613.SKN7	856613	SKN7	-0.263003	-2.05189	0.0422525	0.251523
855347.ATM1	855347	ATM1	-0.195723	-2.05056	0.0423841	0.25203
851224.SPO7	851224	SPO7	0.239725	2.04875	0.0425637	0.252684
852554.DUT1	852554	DUT1	0.230077	2.04726	0.042712	0.252684
856691.GEA2	856691	GEA2	-0.164533	-2.04735	0.0427037	0.252684
856764.YEN1	856764	YEN1	-0.257279	-2.04694	0.0427442	0.252684
853908.CAF4	853908	CAF4	-0.241081	-2.0482	0.0426189	0.252684
851143.SPP382	851143	SPP382	-0.232853	-2.04665	0.0427733	0.252684
851373.SHS1	851373	SHS1	-0.190786	-2.04551	0.0428871	0.252851
852153.IRC4	852153	IRC4	0.555131	2.04543	0.0428947	0.252851
850362.None	850362		0.481035	2.04358	0.0430806	0.253128
856912.PAB1	856912	PAB1	-0.240447	-2.04417	0.0430212	0.253128
854214.RSB1	854214	RSB1	0.419975	2.04357	0.0430817	0.253128
852579.PPS1	852579	PPS1	-0.154296	-2.0419	0.0432494	0.253291
854913.ERG13	854913	ERG13	-0.24351	-2.04252	0.0431867	0.253291
855593.CPT1	855593	CPT1	-0.336591	-2.0422	0.0432297	0.253291
852179.BNA4	852179	BNA4	0.356672	2.04141	0.043317	0.253414
854828.STS1	854828	STS1	0.141642	2.03904	0.0435391	0.254165
854025.ARG8	854025	ARG8	-0.294526	-2.03929	0.043513	0.254165
851360.GUD1	851360	GUD1	0.419028	2.03806	0.0436385	0.254472
852142.QCR7	852142	QCR7	0.499673	2.03707	0.0437877	0.254795
854797.BAR1	854797	BAR1	-1.09363	-2.03744	0.0437591	0.254795
851544.ERP3	851544	ERP3	0.278855	2.03462	0.043989	0.25518
856731.PRE1	856731	PRE1	-0.180896	-2.0346	0.0439911	0.25518
854674.CSM2	854674	CSM2	0.341343	2.03456	0.043995	0.25518
850735.None	850735		-0.838715	-2.03042	0.0445059	0.257868
852492.MED8	852492	MED8	0.180943	2.02609	0.0448676	0.258859
851846.YAP6	851846	YAP6	0.42983	2.02753	0.0447281	0.258859
856510.ERP5	856510	ERP5	0.245694	2.02659	0.0448162	0.258859
854097.None	854097		-0.159097	-2.0261	0.0448669	0.258859
852365.RDH54	852365	RDH54	-0.557072	-2.02382	0.0451447	0.259576
851447.RRP42	851447	RRP42	0.15857	2.02261	0.0452309	0.259576
851610.ENA1	851610	ENA1	-0.919302	-2.02362	0.0451848	0.259576
855282.YHM2	855282	YHM2	-0.253777	-2.02363	0.0451242	0.259576
856272.NCE102	856272	NCE102	0.490452	2.02414	0.0451205	0.259576
855615.HUF	855615	HUF	-0.207734	-2.02028	0.0454752	0.260702
852323.PDX3	852323	PDX3	-0.178632	-2.01733	0.0457863	0.262209
856559.RTT107	856559	RTT107	-0.326178	-2.0155	0.0459807	0.263045
856567.MPC2	856567	MPC2	-0.269948	-2.01451	0.0460855	0.26309
850720.RSC58	850720	RSC58	0.159853	2.01481	0.0460535	0.26309
854842.INA22	854842	INA22	0.296147	2.01346	0.0461981	0.263179
854011.ZPS1	854011	ZPS1	0.422997	2.01365	0.0461773	0.263179
856460.PAN5	856460	PAN5	-0.183692	-2.01247	0.0463038	0.263505
851644.IPT1	851644	IPT1	-0.201365	-2.01166	0.0463901	0.263633
855422.RIM21	855422	RIM21	-0.177031	-2.01135	0.0464235	0.263633
850630.FRA1	850630	FRA1	-0.209261	-2.01067	0.0464958	0.263768
856597.ERG9	856597	ERG9	-0.192989	-2.00935	0.0466381	0.264299
852924.CAX4	852924	CAX4	-0.189748	-2.00883	0.046694	0.264339
854227.CKA2	854227	CKA2	-0.163069	-2.00737	0.0468507	0.264951
852418.GRS1	852418	GRS1	-0.154451	-2.00597	0.0470025	0.265532
853240.MBB1	853240	MBB1	0.418135	2.00333	0.0472881	0.266626
853503.SSC1	853503	SSC1	0.257546	2.00285	0.0473404	0.266626
855529.CHS1	855529	CHS1	-0.336092	-2.00288	0.0473433	0.266626
855037.MSS1	855037	MSS1	0.311756	2.0023	0.0474005	0.266671
854714.LYS12	854714	LYS12	-0.34241	-2.0013	0.0475217	0.267076
853942.BET3	853942	BET3	0.175848	2.00021	0.0476284	0.267399
852467.SSE2	852467	SSE2	0.310767	1.99949	0.0477078	0.267568
855298.COX7	855298	COX7	0.613975	1.99814	0.0479302	0.268538
852559.RIB5	852559	RIB5	-0.319289	-1.99657	0.048036	0.268576
855937.ATG29	855937	ATG29	-0.485095	-1.9967	0.0480136	0.268576
852984.DBF2	852984	DBF2	-0.192112	-1.99377	0.0483375	0.269984
851604.None	851604		-1.01961	-1.99364	0.0484357	0.270254
854721.AVT7	854721	AVT7	0.218639	1.99042	0.0487104	0.271229
850665.MMP1	850665	MMP1	-0.66961	-1.99115	0.0486977	0.271229
852642.RMR1	852642	RMR1	0.244735	1.98992	0.0487661	0.271262
851158.CAR2	851158	CAR2	0.68556	1.98968	0.0488614	0.271513
855341.None	855341		-0.167333	-1.98848	0.0489273	0.271601
850780.GEP5	850780	GEP5	0.25014	1.98782	0.049001	0.271733
852446.ARA1	852446	ARA1	-0.27435	-1.98622	0.0491806	0.272451
855292.GTO3	855292	GTO3	-0.721426	-1.98549	0.0492814	0.272731
854252.OST3	854252	OST3	-0.149359	-1.98463	0.049359	0.272882
856183.MED1	856183	MED1	-0.168487	-1.9832	0.0495206	0.273497
856148.VMA13	856148	VMA13	-0.122212	-1.98229	0.0496235	0.273787
855278.DFG5	855278	DFG5	-0.214512	-1.9793	0.0499636	0.274547
855710.HDA1	855710	HDA1	-0.193841	-1.97958	0.0499322	0.274547
854382.RET1	854382	RET1	-0.154961	-1.97962	0.0499266	0.274547
855889.PUS1	855889	PUS1	-0.158536	-1.97949	0.0499419	0.274547
850949.IRC20	850949	IRC20	-0.24849	-1.9752	0.0504325	0.276087
855030.SOK2	855030	SOK2	-0.279001	-1.97507	0.0504473	0.276087
854331.MTR10	854331	MTR10	-0.219652	-1.97559	0.0503881	0.276087
856234.MRI1	856234	MRI1	-0.150792	-1.97555	0.0503927	0.276087
850743.OSW2	850743	OSW2	-0.725111	-1.97422	0.050558	0.276415
854508.MIP1	854508	MIP1	-0.267754	-1.97354	0.0506238	0.276496
851797.GCD6	851797	GCD6	-0.130845	-1.97202	0.0507983	0.27717
853535.NPA3	853535	NPA3	-0.178495	-1.97105	0.0509109	0.277235
850768.SIC1	850768	SIC1	0.189683	1.97104	0.0509124	0.277235
855775.ZRG17	855775	ZRG17	-0.20941	-1.96994	0.0510402	0.277375
856079.ERG10	856079	ERG10	-0.228605	-1.97028	0.0510004	0.277375
851197.MTW1	851197	MTW1	0.298213	1.96557	0.051549	0.278089
851216.PSK1	851216	PSK1	0.26611	1.96579	0.0515227	0.278089
852447.TBS1	852447	TBS1	-0.326003	-1.96519	0.0515937	0.278089
856925.PDA1	856925	PDA1	-0.152969	-1.96485	0.0516326	0.278089
852728.INO80	852728	INO80	-0.198459	-1.96793	0.0512732	0.278089
854659.SLN1	854659	SLN1	-0.178134	-1.96725	0.0513531	0.278089
854692.POR2	854692	POR2	-0.244631	-1.96575	0.0515279	0.278089
853530.YAE1	853530	YAE1	0.280415	1.96712	0.0513683	0.278089
853540.MIR1	853540	MIR1	0.262749	1.96581	0.0515208	0.278089
853604.HOM6	853604	HOM6	-0.137225	-1.96189	0.0519806	0.279686
853368.ICS3	853368	ICS3	-0.649417	-1.9609	0.0520975	0.279832
854472.TIM18	854472	TIM18	0.231887	1.96079	0.052111	0.279832
853106.TDH3	853106	TDH3	-0.243214	-1.95755	0.052495	0.281616
851207.DRS2	851207	DRS2	-0.160924	-1.95632	0.0526408	0.28212
851631.UBC5	851631	UBC5	0.307959	1.95451	0.0528566	0.282996
851437.YFH1	851437	YFH1	0.217133	1.95378	0.0529436	0.283183
854737.SPO22	854737	SPO22	-0.279927	-1.95278	0.0530642	0.283549
854735.RPN2	854735	RPN2	-0.153997	-1.95151	0.0532157	0.284079
851425.LYS21	851425	LYS21	-0.345056	-1.95077	0.0533252	0.284384
854119.PRE6	854119	PRE6	-0.140155	-1.94712	0.0537466	0.286349
856812.None	856812		0.517505	1.94465	0.0540461	0.287663
851562.NHP10	851562	NHP10	0.153899	1.94379	0.0541514	0.287898
853527.CCT5	853527	CCT5	-0.117535	-1.94321	0.0542219	0.287898
854182.PET127	854182	PET127	0.193022	1.94298	0.0542494	0.287898
852344.PRP6	852344	PRP6	0.15708	1.93763	0.0549066	0.289032
851944.HXT6	851944	HXT6	1.09854	1.93842	0.0548795	0.289032
856576.ATG7	856576	ATG7	0.318155	1.93822	0.0548334	0.289032
853269.ASG7	853269	ASG7	-0.57937	-1.93934	0.0546961	0.289032
850970.NEJ1	850970	NEJ1	-0.788488	-1.93744	0.0549422	0.289032
851124.BLS1	851124	BLS1	0.489729	1.93985	0.0546331	0.289032
854322.RPB2	854322	RPB2	-0.161916	-1.93996	0.05462	0.289032
855947.PRM4	855947	PRM4	-0.360619	-1.94059	0.0545626	0.289032
856018.YDC1	856018	YDC1	0.290625	1.93838	0.0548141	0.289032
851323.RTN2	851323	RTN2	-0.442403	-1.93454	0.0552898	0.289261
850494.ALR2	850494	ALR2	-0.342875	-1.93372	0.055392	0.289261
852878.PMC1	852878	PMC1	-0.339857	-1.9348	0.0552759	0.289261
856617.None	856617		-0.792862	-1.93431	0.0553396	0.289261
854832.RPR2	854832	RPR2	-0.301292	-1.93415	0.0553377	0.289261
853634.MNN4	853634	MNN4	0.331813	1.93238	0.0555716	0.289261
853871.PAP1	853871	PAP1	0.189005	1.93317	0.0554599	0.289261
853876.MEH1	853876	MEH1	0.190003	1.93292	0.055491	0.289261
854430.TRE2	854430	TRE2	-0.169424	-1.93227	0.0555718	0.289261
855917.MRN1	855917	MRN1	-0.182899	-1.93478	0.05526	0.289261
856091.SWI1	856091	SWI1	-0.279898	-1.93369	0.0553943	0.289261
851518.PRP11	851518	PRP11	0.215646	1.93069	0.0557687	0.290008
856458.GIC1	856458	GIC1	-0.35005	-1.92817	0.0560851	0.291374
854666.AXL2	854666	AXL2	-0.2798	-1.92769	0.0561456	0.291409
853059.CYS4	853059	CYS4	0.249395	1.92686	0.056249	0.291668
856726.SEC3	856726	SEC3	-0.149539	-1.92604	0.0563531	0.291928
851329.GGC1	851329	GGC1	-0.232097	-1.92458	0.0565371	0.292324
850977.YCS4	850977	YCS4	0.171011	1.92463	0.056531	0.292324
851193.CDC19	851193	CDC19	-0.243804	-1.92151	0.0569273	0.293103
851282.PRM9	851282	PRM9	-1.07636	-1.9227	0.0568086	0.293103
852209.AST1	852209	AST1	0.269858	1.92136	0.0569465	0.293103
852346.None	852346		-0.267016	-1.92008	0.0571095	0.293103
851974.YPR1	851974	YPR1	-0.183607	-1.91873	0.0572816	0.293103
856404.ARD1	856404	ARD1	-0.179124	-1.91889	0.0572609	0.293103
856517.TOM71	856517	TOM71	-0.173743	-1.91991	0.0571306	0.293103
853570.ECM27	853570	ECM27	-0.31673	-1.91891	0.0572585	0.293103
853581.STE24	853581	STE24	-0.184766	-1.92019	0.0570946	0.293103
854392.RFC1	854392	RFC1	-0.161503	-1.92017	0.0570979	0.293103
855945.AIM44	855945	AIM44	0.259617	1.91969	0.0571591	0.293103
850890.UPS1	850890	UPS1	0.273521	1.91663	0.0575501	0.293922
856112.AIM45	856112	AIM45	0.149559	1.91676	0.0575337	0.293922
852691.STR3	852691	STR3	-0.784366	-1.91476	0.0577913	0.294605
854875.TAF13	854875	TAF13	0.161423	1.91475	0.0577923	0.294605
853002.CLB1	853002	CLB1	0.317579	1.91439	0.057849	0.294618
854469.RRS1	854469	RRS1	-0.248459	-1.9128	0.0580439	0.295333
854163.ALG6	854163	ALG6	-0.135034	-1.91166	0.0581916	0.295808
855172.None	855172		-0.503862	-1.9109	0.0582909	0.296035
851493.IDP1	851493	IDP1	-0.18494	-1.90969	0.0584472	0.296247
851905.SUM1	851905	SUM1	-0.212013	-1.90882	0.0585601	0.296247
854771.APQ12	854771	APQ12	0.281813	1.90972	0.0584432	0.296247
853433.BBC1	853433	BBC1	-0.259191	-1.90848	0.0586055	0.296247
853973.UBP11	853973	UBP11	0.352089	1.90866	0.0585813	0.296247
854980.TSA1	854980	TSA1	-0.306975	-1.90669	0.058839	0.29715
852035.SNX41	852035	SNX41	-0.225817	-1.90617	0.0589069	0.297217
853137.PET54	853137	PET54	0.245442	1.90413	0.0591739	0.298287
851803.RAD9	851803	RAD9	-0.302567	-1.90287	0.0593406	0.298438
856524.NDT80	856524	NDT80	-0.295559	-1.90265	0.0593687	0.298438
853611.None	853611		0.454588	1.90275	0.0593562	0.298438
856491.MSR1	856491	MSR1	0.245089	1.90168	0.0594976	0.298809
852647.VRG4	852647	VRG4	-0.155961	-1.90101	0.0595857	0.298893
852680.GCN1	852680	GCN1	-0.168818	-1.90072	0.0596245	0.298893
855248.ERG12	855248	ERG12	-0.275238	-1.89948	0.0597885	0.299439
851977.CTS2	851977	CTS2	0.214642	1.89853	0.0599145	0.299794
853336.PRM10	853336	PRM10	-0.388014	-1.89821	0.0599791	0.29984
853885.None	853885		-0.28407	-1.89578	0.0602809	0.301047
854529.PYK2	854529	PYK2	0.389682	1.89498	0.0603869	0.301047
855953.None	855953		-0.168366	-1.89503	0.0603812	0.301047
851419.RPL35B	851419	RPL35B	0.270472	1.89176	0.0608186	0.302644
852000.None	852000		0.343372	1.89218	0.0607849	0.302644
851712.None	851712		0.504253	1.8865	0.0615836	0.304579
851727.NUM1	851727	NUM1	-0.192945	-1.88661	0.0615157	0.304579
851788.UME6	851788	UME6	-0.257029	-1.88751	0.0613926	0.304579
856846.KAP123	856846	KAP123	-0.196794	-1.88652	0.0615273	0.304579
856852.SLX8	856852	SLX8	-0.281223	-1.88624	0.0615654	0.304579
850657.SFI1	850657	SFI1	0.184368	1.88708	0.0614513	0.304579
853983.BSC6	853983	BSC6	0.230097	1.88598	0.0616003	0.304579
852003.RPT3	852003	RPT3	-0.125452	-1.88409	0.0618577	0.305574
856180.ISA2	856180	ISA2	0.219437	1.88329	0.0619672	0.305836
851459.BUG1	851459	BUG1	-0.145356	-1.88209	0.0621316	0.306369
852586.SSH1	852586	SSH1	-0.102781	-1.88146	0.0622176	0.306515
856436.BCD1	856436	BCD1	-0.204419	-1.88011	0.0624033	0.306869
853365.SCP160	853365	SCP160	-0.177616	-1.8797	0.062459	0.306869
855739.VPS27	855739	VPS27	-0.213067	-1.88035	0.0623708	0.306869
854511.MRS2	854511	MRS2	0.243759	1.87714	0.0628127	0.308328
856788.FCY21	856788	FCY21	0.321599	1.87473	0.0631463	0.309685
856473.QNS1	856473	QNS1	-0.235587	-1.87389	0.0632635	0.309924
851087.ELO3	851087	ELO3	-0.164037	-1.87356	0.0633092	0.309924
851204.MYO4	851204	MYO4	-0.176544	-1.87151	0.063595	0.311043
851342.VMA1	851342	VMA1	-0.150491	-1.86882	0.0639707	0.312599
852251.None	852251		0.390059	1.86687	0.0642621	0.312709
852424.VMA2	852424	VMA2	-0.163028	-1.86737	0.0641741	0.312709
852879.COG7	852879	COG7	0.192536	1.86661	0.0642812	0.312709
853274.HAL5	853274	HAL5	-0.232479	-1.86713	0.0642089	0.312709
851067.BUD8	851067	BUD8	-0.183118	-1.86676	0.064261	0.312709
856914.BCK2	856914	BCK2	-0.19872	-1.86451	0.0645786	0.313229
853455.OST1	853455	OST1	-0.157684	-1.86422	0.064619	0.313229
850674.AQY2	850674	AQY2	0.848319	1.86537	0.0645526	0.313229
850797.REX3	850797	REX3	-0.260316	-1.8651	0.0644951	0.313229
1466457.None	1466457		-0.31584	-1.86375	0.0646859	0.313274
852083.TRS31	852083	TRS31	0.147968	1.86234	0.0648858	0.313962
851957.SPC110	851957	SPC110	-0.213201	-1.85958	0.0652791	0.315583
854437.DSE3	854437	DSE3	0.19425	1.85744	0.0655838	0.316775
855402.DAL82	855402	DAL82	-0.252367	-1.85684	0.0656698	0.316908
852214.SEF1	852214	SEF1	0.310914	1.85502	0.0659312	0.317887
851380.DLD1	851380	DLD1	0.344881	1.85388	0.0661197	0.318513
851313.NOP6	851313	NOP6	-0.182677	-1.85303	0.0662191	0.318709
855679.ALG11	855679	ALG11	0.168805	1.8514	0.0664538	0.319555
853718.CTK1	853718	CTK1	0.166627	1.85065	0.0665625	0.319794
856774.ISD11	856774	ISD11	0.227587	1.84879	0.0668331	0.32081
850795.SEN2	850795	SEN2	0.174352	1.84807	0.0669378	0.32103
852239.PRE7	852239	PRE7	-0.140569	-1.84759	0.0670081	0.321083
855480.ZWF1	855480	ZWF1	-0.269062	-1.84598	0.067244	0.321929
851819.RTN1	851819	RTN1	-0.214477	-1.84379	0.0675645	0.32214
852657.CLG1	852657	CLG1	-0.197245	-1.84284	0.0677035	0.32214
856614.SET5	856614	SET5	-0.185218	-1.84376	0.0675692	0.32214
850847.RNH203	850847	RNH203	0.281968	1.84295	0.0676871	0.32214
855425.MID1	855425	MID1	-0.175439	-1.84348	0.0676095	0.32214
855866.FUM1	855866	FUM1	0.180655	1.84333	0.0676317	0.32214
856037.None	856037		-0.255576	-1.8432	0.0676502	0.32214
853146.PHB2	853146	PHB2	0.141697	1.84147	0.0679061	0.322369
853272.ERG20	853272	ERG20	-0.237714	-1.84131	0.0679297	0.322369
855779.MVD1	855779	MVD1	-0.195273	-1.84165	0.0678795	0.322369
852485.GDT1	852485	GDT1	0.766007	1.84007	0.0682095	0.323414
854447.TPO4	854447	TPO4	-0.567138	-1.83936	0.0682996	0.323559
852773.ARC1	852773	ARC1	-0.15205	-1.83799	0.0684202	0.323848
851979.FRQ1	851979	FRQ1	0.23125	1.83641	0.0686553	0.324113
854719.None	854719		-0.346875	-1.83698	0.0685709	0.324113
855338.HER2	855338	HER2	0.251772	1.83665	0.0686196	0.324113
850865.UPS2	850865	UPS2	0.437381	1.83631	0.0687244	0.324157
852308.GAL1	852308	GAL1	0.559982	1.82946	0.0696955	0.324664
852390.PHO5	852390	PHO5	-0.5566	-1.83219	0.0693121	0.324664
851522.PRM7	851522	PRM7	-0.853113	-1.83219	0.069384	0.324664
851978.VPS74	851978	VPS74	-0.129054	-1.8289	0.06978	0.324664
856644.SIT1	856644	SIT1	-0.835276	-1.83042	0.06965	0.324664
856712.YEA6	856712	YEA6	0.157254	1.83003	0.0696104	0.324664
856722.YND1	856722	YND1	-0.15219	-1.83373	0.0690554	0.324664
852842.HEM2	852842	HEM2	0.186424	1.82879	0.0697973	0.324664
856359.None	856359		-0.237029	-1.83421	0.0689827	0.324664
853386.BNA3	853386	BNA3	-0.221011	-1.82908	0.0697527	0.324664
850673.None	850673		0.876041	1.83278	0.0692954	0.324664
850646.EMC6	850646	EMC6	0.238536	1.83154	0.0693836	0.324664
850721.SMF3	850721	SMF3	-0.27766	-1.82845	0.0698484	0.324664
855324.GPI12	855324	GPI12	-0.247437	-1.83211	0.0692978	0.324664
854332.PNS1	854332	PNS1	0.389309	1.83261	0.0692375	0.324664
856221.ISR1	856221	ISR1	0.304742	1.82966	0.0696656	0.324664
856302.None	856302		0.229655	1.83256	0.0692297	0.324664
856478.IRE1	856478	IRE1	-0.221826	-1.82796	0.0699231	0.324733
854664.CCT2	854664	CCT2	-0.158106	-1.82655	0.0701365	0.325136
850753.PER33	850753	PER33	-0.182483	-1.82646	0.0701489	0.325136
854401.ISU2	854401	ISU2	-0.498375	-1.82654	0.0701897	0.325136
851633.None	851633		0.156177	1.82476	0.0704075	0.325867
855297.GFD1	855297	GFD1	-0.171781	-1.82258	0.0707388	0.327122
853902.SPO14	853902	SPO14	0.213978	1.82172	0.07087	0.327449
856934.PUG1	856934	PUG1	-0.839904	-1.8205	0.0711082	0.328271
854205.GLO4	854205	GLO4	-0.243785	-1.81724	0.0715585	0.330069
856682.ECM10	856682	ECM10	0.231059	1.81655	0.0716645	0.330277
854351.SYC1	854351	SYC1	0.221125	1.81544	0.0718363	0.330788
853858.CCE1	853858	CCE1	0.227985	1.81473	0.0719448	0.330904
850823.USB1	850823	USB1	-0.533489	-1.81448	0.0719833	0.330904
851372.GCS1	851372	GCS1	-0.138706	-1.81075	0.0725636	0.332638
852694.GTS1	852694	GTS1	-0.164281	-1.81048	0.0726057	0.332638
850701.PPR1	850701	PPR1	-0.212395	-1.81113	0.0725046	0.332638
855081.SEN15	855081	SEN15	0.296868	1.81163	0.0724264	0.332638
856927.ISC10	856927	ISC10	-0.210279	-1.80917	0.0728091	0.333289
851225.FUN14	851225	FUN14	0.249988	1.80742	0.0730836	0.334173
853121.CIR1	853121	CIR1	0.178327	1.80715	0.0731254	0.334173
851553.None	851553		-0.510743	-1.80477	0.073525	0.334872
851729.CTH1	851729	CTH1	-0.234509	-1.80473	0.0735067	0.334872
852702.XRN1	852702	XRN1	-0.134183	-1.8053	0.0734161	0.334872
856107.CIT3	856107	CIT3	0.333342	1.8052	0.0734328	0.334872
852184.ROX3	852184	ROX3	0.157366	1.80089	0.0741128	0.336702
852356.None	852356		-0.237552	-1.80157	0.0740047	0.336702
853459.MRX12	853459	MRX12	-0.145652	-1.80093	0.0741075	0.336702
854345.MED4	854345	MED4	0.156012	1.79998	0.0742572	0.337075
851701.INO2	851701	INO2	-0.279595	-1.79834	0.0745193	0.337983
850963.HSP60	850963	HSP60	0.292638	1.79725	0.0746927	0.338486
855589.FYV6	855589	FYV6	0.30124	1.79625	0.0748527	0.338929
850704.MEU1	850704	MEU1	-0.127897	-1.79449	0.0751342	0.339794
855008.TRM12	855008	TRM12	-0.190365	-1.7939	0.075228	0.339794
855652.RNH201	855652	RNH201	0.266674	1.79388	0.0752316	0.339794
850490.AQY3	850490	AQY3	0.900627	1.79249	0.0755125	0.340779
853359.EXO70	853359	EXO70	0.185699	1.79125	0.0756557	0.340859
850919.UTP13	850919	UTP13	-0.170042	-1.79136	0.0756366	0.340859
855200.MSS11	855200	MSS11	-0.294786	-1.78881	0.0760491	0.342347
851174.RIF2	851174	RIF2	0.256518	1.78834	0.0761254	0.342407
851374.None	851374		0.176622	1.78603	0.0765002	0.34354
856465.DYS1	856465	DYS1	-0.204716	-1.78601	0.076504	0.34354
851873.RNH202	851873	RNH202	0.145505	1.78472	0.0767147	0.343576
856487.RTC3	856487	RTC3	0.912058	1.78454	0.0768304	0.343576
853267.CPS1	853267	CPS1	-0.299928	-1.78411	0.0768274	0.343576
850779.XDJ1	850779	XDJ1	0.243849	1.78363	0.0768917	0.343576
855107.ADH3	855107	ADH3	-0.157167	-1.78462	0.0767311	0.343576
854554.NDD1	854554	NDD1	-0.227724	-1.78537	0.0766087	0.343576
851884.RTT103	851884	RTT103	0.14511	1.78177	0.0771968	0.344656
855821.HFI1	855821	HFI1	0.138512	1.78072	0.0773688	0.34514
851488.BDF2	851488	BDF2	-0.209465	-1.77981	0.0775183	0.345291
853097.TYS1	853097	TYS1	-0.138875	-1.77974	0.0775298	0.345291
856403.VPS29	856403	VPS29	-0.177853	-1.77889	0.0776696	0.345347
856212.None	856212		-0.159977	-1.77923	0.077615	0.345347
851882.NSE3	851882	NSE3	0.184373	1.77801	0.0778149	0.345427
856395.TIM10	856395	TIM10	0.308072	1.77817	0.0777925	0.345427
1466441.YBL039W-A	1466441	YBL039W-A	-0.397956	-1.77759	0.0779121	0.345576
851753.ARG82	851753	ARG82	0.236806	1.77701	0.0779811	0.345599
855075.STB2	855075	STB2	-0.295601	-1.77601	0.0781456	0.346046
856447.SMF2	856447	SMF2	-0.185994	-1.77542	0.0782436	0.346101
853241.PHO90	853241	PHO90	-0.240275	-1.77517	0.0782856	0.346101
852226.TOD6	852226	TOD6	-0.233619	-1.77361	0.0785439	0.34675
853805.FBA1	853805	FBA1	-0.176542	-1.77325	0.0786045	0.34675
854446.YTM1	854446	YTM1	-0.164145	-1.77313	0.078624	0.34675
852088.SNF1	852088	SNF1	0.145725	1.77005	0.0791387	0.348107
850570.None	850570		-0.194975	-1.77055	0.079055	0.348107
856484.STE12	856484	STE12	-0.312486	-1.76982	0.0791835	0.348107
854808.FAA3	854808	FAA3	0.294252	1.76953	0.0792378	0.348107
853470.GPI14	853470	GPI14	0.191396	1.76937	0.0792522	0.348107
853901.GMH1	853901	GMH1	0.169346	1.76858	0.0793856	0.348411
855201.PAH1	855201	PAH1	-0.232752	-1.76793	0.0794946	0.348607
852416.MUD1	852416	MUD1	0.20323	1.76753	0.0795611	0.348617
854789.YKE4	854789	YKE4	0.170933	1.76499	0.0799887	0.350008
854822.PAN1	854822	PAN1	-0.215072	-1.76488	0.0800074	0.350008
852577.CHK1	852577	CHK1	0.138279	1.76365	0.080216	0.350074
853683.NNK1	853683	NNK1	0.215191	1.76393	0.0801686	0.350074
856057.MNN9	856057	MNN9	-0.121181	-1.76419	0.080125	0.350074
851680.STE5	851680	STE5	-0.500403	-1.76227	0.0804616	0.350654
853699.APE2	853699	APE2	-0.172025	-1.76182	0.0805265	0.350654
850747.SHM2	850747	SHM2	-0.28926	-1.76172	0.0805426	0.350654
856918.RAD3	856918	RAD3	0.126512	1.76081	0.0806975	0.350729
856513.APE4	856513	APE4	-0.143019	-1.76103	0.08066	0.350729
851061.KAP95	851061	KAP95	-0.188508	-1.76048	0.0807537	0.350729
850767.BOS1	850767	BOS1	0.184305	1.7598	0.0808706	0.350931
855178.None	855178		0.392418	1.75945	0.0809293	0.350931
854943.NTE1	854943	NTE1	-0.23753	-1.75856	0.0810808	0.351307
1466398.None	1466398		-0.248991	-1.75701	0.081346	0.351335
851733.CPR1	851733	CPR1	-0.239468	-1.75752	0.0812582	0.351335
850956.NDL1	850956	NDL1	-0.181952	-1.75761	0.081244	0.351335
856233.None	856233		-0.190606	-1.75712	0.0813274	0.351335
852313.OLA1	852313	OLA1	-0.135077	-1.75439	0.0817959	0.352157
851460.SNU23	851460	SNU23	0.250176	1.75473	0.0817382	0.352157
851550.None	851550		-0.237176	-1.75472	0.0817394	0.352157
850624.GRC3	850624	GRC3	-0.1795	-1.755	0.0816906	0.352157
851814.PCF11	851814	PCF11	-0.171803	-1.75365	0.081924	0.352429
850643.DPS1	850643	DPS1	-0.142819	-1.7514	0.0823115	0.353536
851024.CDC3	851024	CDC3	-0.146877	-1.75176	0.0822501	0.353536
852862.STT3	852862	STT3	-0.172152	-1.75035	0.0824924	0.354033
852199.NUP170	852199	NUP170	-0.141129	-1.7472	0.0830402	0.356102
856566.YAP1801	856566	YAP1801	-0.202102	-1.74667	0.0831334	0.356221
855637.TCB2	855637	TCB2	-0.200825	-1.74578	0.0832871	0.356598
851246.FLC2	851246	FLC2	-0.229457	-1.74459	0.0834964	0.356768
856794.ICL1	856794	ICL1	-0.317392	-1.74425	0.083555	0.356768
853646.HYM1	853646	HYM1	0.19043	1.74491	0.0834399	0.356768
850812.YPS3	850812	YPS3	-0.307443	-1.74417	0.0835899	0.356768
855035.MAC1	855035	MAC1	0.138463	1.74242	0.0838754	0.357145
855105.ISF1	855105	ISF1	0.415996	1.74288	0.0838141	0.357145
855974.TAF14	855974	TAF14	-0.110193	-1.74245	0.0838706	0.357145
854505.SNC2	854505	SNC2	-0.200074	-1.73731	0.084778	0.360705
851416.SCM3	851416	SCM3	-0.294118	-1.73689	0.0848515	0.360735
854433.RPT4	854433	RPT4	-0.110072	-1.73602	0.0850061	0.360827
856006.MGR2	856006	MGR2	0.242196	1.73627	0.0849607	0.360827
856854.SHO1	856854	SHO1	-0.14544	-1.73229	0.0856705	0.362231
856498.SFB3	856498	SFB3	-0.169762	-1.73244	0.0856429	0.362231
855196.HLJ1	855196	HLJ1	-0.17897	-1.73315	0.0855166	0.362231
854440.PNT1	854440	PNT1	0.231729	1.73273	0.0855918	0.362231
856203.SRP54	856203	SRP54	-0.102426	-1.7329	0.085562	0.362231
852740.SEC27	852740	SEC27	-0.136918	-1.73169	0.0857777	0.362402
851667.DNF2	851667	DNF2	-0.222796	-1.72884	0.0862874	0.363286
851695.TMA64	851695	TMA64	-0.160642	-1.72837	0.0863734	0.363286
856744.PRO3	856744	PRO3	-0.108095	-1.72857	0.0863362	0.363286
856496.HXT5	856496	HXT5	0.341812	1.72791	0.0864552	0.363286
853609.MGM101	853609	MGM101	0.13868	1.728	0.0864393	0.363286
855331.DSS1	855331	DSS1	0.192066	1.72856	0.0863378	0.363286
854066.DUF1	854066	DUF1	-0.242133	-1.72869	0.086316	0.363286
855954.ATG5	855954	ATG5	-0.203818	-1.72633	0.0867395	0.364199
852963.UPF3	852963	UPF3	-0.200133	-1.72534	0.0869186	0.364387
850766.FMP25	850766	FMP25	0.189991	1.72538	0.086912	0.364387
856374.None	856374		-0.36386	-1.72442	0.0870857	0.364461
853636.PEX1	853636	PEX1	0.192741	1.72413	0.0871378	0.364461
850772.EMP70	850772	EMP70	-0.0930678	-1.72479	0.087018	0.364461
850454.MSH3	850454	MSH3	-0.190277	-1.72353	0.0872467	0.364636
854211.DBP5	854211	DBP5	-0.109763	-1.72278	0.0873824	0.364922
850728.RIC1	850728	RIC1	0.153194	1.72182	0.0875565	0.365368
855975.TBF1	855975	TBF1	-0.173739	-1.71846	0.0881703	0.367647
852532.SWC5	852532	SWC5	-0.197586	-1.71519	0.0887706	0.368452
856535.NSG1	856535	NSG1	-0.168335	-1.71696	0.0884439	0.368452
853617.DAL5	853617	DAL5	0.599407	1.7165	0.0885549	0.368452
850664.MHT1	850664	MHT1	-0.396302	-1.71595	0.0886456	0.368452
854075.REX4	854075	REX4	-0.20001	-1.71545	0.0887228	0.368452
854383.PTP2	854383	PTP2	-0.246867	-1.71616	0.0885921	0.368452
853532.HAM1	853532	HAM1	0.139736	1.71431	0.0889326	0.368843
851364.GYP7	851364	GYP7	-0.281256	-1.71222	0.089329	0.370044
855120.SNO1	855120	SNO1	-0.43068	-1.712	0.0893586	0.370044
851719.DOP1	851719	DOP1	-0.16148	-1.71148	0.0894539	0.370157
852222.SHP1	852222	SHP1	-0.12489	-1.70953	0.0898157	0.371154
850421.CTR86	850421	CTR86	0.163245	1.70944	0.0898316	0.371154
853628.EMC3	853628	EMC3	0.181705	1.70835	0.0900357	0.371714
853618.PGU1	853618	PGU1	0.834864	1.70669	0.0904019	0.372942
852087.None	852087		-0.250505	-1.70599	0.0904758	0.372964
855471.RAD50	855471	RAD50	-0.201646	-1.70376	0.0908915	0.374393
853393.PEP8	853393	PEP8	-0.186616	-1.70316	0.091004	0.374572
851367.BRE4	851367	BRE4	-0.132832	-1.70236	0.0911545	0.374907
854342.LCB4	854342	LCB4	-0.169524	-1.70188	0.0912459	0.374999
852351.AKL1	852351	AKL1	-0.202776	-1.70126	0.0913625	0.375194
851876.MRX10	851876	MRX10	0.240551	1.69959	0.0916761	0.376198
853041.CBF2	853041	CBF2	0.189494	1.69831	0.0919181	0.376906
853282.CIS3	853282	CIS3	-0.213136	-1.69634	0.0922914	0.378151
854560.AMF1	854560	AMF1	0.308802	1.69532	0.0924856	0.378661
1466418.None	1466418		-0.61521	-1.69432	0.0926751	0.378865
855041.PEX12	855041	PEX12	0.132879	1.69454	0.0926334	0.378865
853096.UBR1	853096	UBR1	-0.148937	-1.6935	0.0928331	0.379225
853149.YHB1	853149	YHB1	-1.55493	-1.6926	0.0931136	0.380085
852610.KAP114	852610	KAP114	-0.13353	-1.68954	0.0935895	0.380312
852785.VPS45	852785	VPS45	-0.135852	-1.69055	0.0933969	0.380312
853152.None	853152		-0.355955	-1.69057	0.0934355	0.380312
853202.ZUO1	853202	ZUO1	-0.164925	-1.69023	0.0934577	0.380312
853680.TPO5	853680	TPO5	-0.174824	-1.68983	0.0935345	0.380312
855229.SPG5	855229	SPG5	0.212999	1.69078	0.0933525	0.380312
856866.SAK1	856866	SAK1	-0.171906	-1.68827	0.0938348	0.381024
851861.MSW1	851861	MSW1	0.208854	1.68778	0.0939277	0.381116
851309.TIM22	851309	TIM22	0.169863	1.68565	0.09434	0.382263
854700.MOB1	854700	MOB1	-0.219756	-1.68559	0.0943511	0.382263
853773.MIF2	853773	MIF2	0.200688	1.68494	0.0944774	0.382489
853441.VTC4	853441	VTC4	-0.172486	-1.68387	0.0946841	0.382898
850958.HAP1	850958	HAP1	-0.326953	-1.68384	0.0947196	0.382898
852716.AIM14	852716	AIM14	-0.18506	-1.68258	0.0949338	0.383479
851265.SWD1	851265	SWD1	-0.149687	-1.68019	0.0953997	0.384503
852661.NCS6	852661	NCS6	0.138399	1.68035	0.0953678	0.384503
854739.PCI8	854739	PCI8	0.195532	1.68072	0.0952967	0.384503
855804.DSE4	855804	DSE4	0.310841	1.67919	0.0956187	0.385099
856188.TKL1	856188	TKL1	-0.164303	-1.67847	0.0957352	0.385283
850610.YMR31	850610	YMR31	0.256765	1.67707	0.09601	0.385644
850902.HMX1	850902	HMX1	-0.427727	-1.67721	0.096038	0.385644
854231.CYT1	854231	CYT1	0.411615	1.67727	0.0960305	0.385644
852139.RBA50	852139	RBA50	-0.136671	-1.67633	0.0961552	0.385683
853965.PXL1	853965	PXL1	-0.194426	-1.67615	0.09619	0.385683
854285.RTC5	854285	RTC5	-0.125282	-1.67555	0.0963073	0.385869
855640.END3	855640	END3	-0.144584	-1.67517	0.0963817	0.385882
854804.TIR3	854804	TIR3	0.570651	1.67267	0.0969677	0.387657
854894.TDA9	854894	TDA9	-0.16245	-1.67248	0.0969118	0.387657
856923.ECM32	856923	ECM32	-0.157879	-1.66917	0.0975679	0.389196
850539.CDC4	850539	CDC4	-0.157106	-1.66977	0.0974492	0.389196
850971.PDR8	850971	PDR8	0.22664	1.66919	0.0975632	0.389196
855545.TDA7	855545	TDA7	-0.178663	-1.6667	0.0980594	0.390483
854405.WTM1	854405	WTM1	-0.307767	-1.66674	0.0980577	0.390483
855916.UIP4	855916	UIP4	-0.409042	-1.66646	0.0981061	0.390483
851167.None	851167		0.197334	1.6652	0.0983587	0.391201
852432.CKS1	852432	CKS1	-0.195679	-1.66384	0.0986309	0.391744
852074.STP1	852074	STP1	-0.186965	-1.66344	0.0987118	0.391744
853011.SPT6	853011	SPT6	-0.139161	-1.66376	0.0986474	0.391744
852884.EFM5	852884	EFM5	-0.170553	-1.66139	0.0991235	0.393091
856714.YEA4	856714	YEA4	0.227377	1.66021	0.0993606	0.393456
854556.ALD4	854556	ALD4	0.597217	1.66081	0.0993179	0.393456
851401.MSH5	851401	MSH5	0.316823	1.65953	0.0994976	0.393712
854572.FEX1	854572	FEX1	-0.359049	-1.65916	0.0995834	0.393764
856519.SET1	856519	SET1	-0.143397	-1.65874	0.0996573	0.39377
853864.RPL14A	853864	RPL14A	0.230922	1.65799	0.0998083	0.39408
856293.MMS1	856293	MMS1	-0.201716	-1.6569	0.100028	0.39466
853173.MTM1	853173	MTM1	0.152693	1.65603	0.100206	0.394968
850639.SPA2	850639	SPA2	-0.203117	-1.6558	0.100252	0.394968
852971.TWF1	852971	TWF1	0.170021	1.65494	0.100427	0.395373
852652.BOL2	852652	BOL2	0.206637	1.65363	0.100693	0.395846
852951.ERG25	852951	ERG25	-0.221107	-1.65399	0.100621	0.395846
851637.RRG1	851637	RRG1	0.209456	1.65289	0.100844	0.396151
855729.PET8	855729	PET8	-0.173907	-1.65137	0.101154	0.397084
855746.URK1	855746	URK1	-0.21248	-1.64913	0.101613	0.398598
852704.ROK1	852704	ROK1	-0.161238	-1.64573	0.102314	0.39988
853453.SYS1	853453	SYS1	0.175415	1.6466	0.102133	0.39988
853588.None	853588		-0.160186	-1.64504	0.102456	0.39988
850788.ICT1	850788	ICT1	-0.257699	-1.64519	0.102427	0.39988
851111.COX8	851111	COX8	0.367049	1.64592	0.102321	0.39988
855764.ALG12	855764	ALG12	-0.154508	-1.6458	0.102297	0.39988
854246.ATX2	854246	ATX2	0.198007	1.64643	0.102168	0.39988
851190.CDC24	851190	CDC24	-0.148486	-1.64026	0.103446	0.400032
851532.ARP2	851532	ARP2	-0.14807	-1.64307	0.102863	0.400032
851841.CHL4	851841	CHL4	-0.199735	-1.64241	0.102999	0.400032
852080.SDC1	852080	SDC1	0.19727	1.64107	0.103279	0.400032
852098.RIB3	852098	RIB3	-0.188643	-1.64343	0.102789	0.400032
852923.None	852923		-0.656361	-1.64083	0.103366	0.400032
853363.IML2	853363	IML2	-0.249596	-1.64087	0.10332	0.400032
850736.FRE8	850736	FRE8	-0.214744	-1.64149	0.103191	0.400032
854156.TOP1	854156	TOP1	-0.157578	-1.64023	0.103453	0.400032
854434.GCD1	854434	GCD1	-0.134615	-1.64251	0.102979	0.400032
855830.RBD2	855830	RBD2	-0.122942	-1.64376	0.10272	0.400032
855964.UME1	855964	UME1	0.157062	1.64185	0.103116	0.400032
856132.AGC1	856132	AGC1	0.17712	1.64075	0.103344	0.400032
850462.GIT1	850462	GIT1	-0.603027	-1.6386	0.103792	0.400202
851903.SRB7	851903	SRB7	0.261891	1.63883	0.103745	0.400202
851161.SEC39	851161	SEC39	0.212532	1.63912	0.103683	0.400202
855171.SIP5	855171	SIP5	-0.230475	-1.63944	0.103618	0.400202
851787.EBS1	851787	EBS1	-0.130646	-1.63677	0.104174	0.401392
854651.GUT2	854651	GUT2	0.335841	1.63563	0.104414	0.402032
851492.COX9	851492	COX9	0.37314	1.63481	0.104641	0.402492
851580.KCS1	851580	KCS1	-0.152465	-1.63435	0.104682	0.402492
852021.RRP17	852021	RRP17	0.171281	1.63305	0.104956	0.402973
855126.MUB1	855126	MUB1	-0.185614	-1.63335	0.104892	0.402973
850837.RMP1	850837	RMP1	0.238342	1.63268	0.105033	0.402987
856899.BEM2	856899	BEM2	-0.139158	-1.63102	0.105385	0.403865
855403.EMW1	855403	EMW1	-0.213062	-1.63089	0.105411	0.403865
851386.SFA1	851386	SFA1	0.263306	1.63041	0.105525	0.404015
853872.OSH6	853872	OSH6	-0.165262	-1.62984	0.105634	0.404149
855565.IGO1	855565	IGO1	-0.169862	-1.62903	0.105806	0.404523
852535.DAD3	852535	DAD3	0.253695	1.62783	0.10606	0.404851
856438.NCP1	856438	NCP1	-0.246912	-1.62757	0.106116	0.404851
850781.SUL2	850781	SUL2	-0.21104	-1.62819	0.105984	0.404851
852597.SUL1	852597	SUL1	-0.456429	-1.62514	0.106653	0.406614
852252.None	852252		0.302131	1.62354	0.106975	0.406702
850430.RAD18	850430	RAD18	0.222786	1.62434	0.106804	0.406702
851410.COP1	851410	COP1	-0.120435	-1.62413	0.106849	0.406702
852885.SWC4	852885	SWC4	0.139036	1.62353	0.106976	0.406702
853417.TAD2	853417	TAD2	-0.264573	-1.62306	0.107078	0.406805
852353.TRM7	852353	TRM7	0.156902	1.62224	0.107254	0.406904
851725.EKI1	851725	EKI1	-0.213917	-1.62257	0.107183	0.406904
852277.LDB7	852277	LDB7	-0.220001	-1.62083	0.107555	0.407762
852271.SCT1	852271	SCT1	0.137931	1.61792	0.108181	0.409851
851430.PCL2	851430	PCL2	0.187539	1.61641	0.108507	0.410513
855736.ATO2	855736	ATO2	-0.348148	-1.61661	0.108466	0.410513
854987.UNG1	854987	UNG1	-0.139739	-1.61552	0.1087	0.410956
855650.MLF3	855650	MLF3	-0.180724	-1.61429	0.108968	0.411405
856119.RPA135	856119	RPA135	-0.215747	-1.61428	0.10897	0.411405
852407.ALG1	852407	ALG1	0.1456	1.61186	0.109496	0.412062
851639.OCA6	851639	OCA6	0.230171	1.6112	0.109639	0.412062
852015.PDR15	852015	PDR15	0.222986	1.61034	0.109827	0.412062
853027.None	853027		-0.394402	-1.61069	0.109752	0.412062
855333.ABZ2	855333	ABZ2	0.167902	1.61161	0.10955	0.412062
854095.GPD2	854095	GPD2	-0.327562	-1.6109	0.109743	0.412062
854146.None	854146		-0.387361	-1.61159	0.109615	0.412062
854530.PUT4	854530	PUT4	-0.416146	-1.61034	0.109827	0.412062
856287.KRE6	856287	KRE6	-0.176467	-1.61112	0.109656	0.412062
851704.SWF1	851704	SWF1	-0.253734	-1.60978	0.109949	0.412101
850841.None	850841		0.384521	1.6096	0.10999	0.412101
852845.OCH1	852845	OCH1	-0.194528	-1.60851	0.110227	0.412705
851848.EXG2	851848	EXG2	-0.185312	-1.60569	0.110847	0.413599
850514.AGX1	850514	AGX1	0.293587	1.60685	0.110591	0.413599
852783.TOS8	852783	TOS8	0.358167	1.60584	0.110813	0.413599
853113.PMT6	853113	PMT6	0.126946	1.60603	0.110772	0.413599
855660.AQR1	855660	AQR1	0.385578	1.60618	0.110799	0.413599
852359.TIP1	852359	TIP1	-0.466694	-1.60436	0.111196	0.414619
853870.VPS1	853870	VPS1	-0.110112	-1.6035	0.111329	0.414654
855408.KRI1	855408	KRI1	-0.212222	-1.60337	0.111359	0.414654
3799978.None	3799978		-0.476539	-1.6031	0.111482	0.41483
855086.AEP1	855086	AEP1	0.146792	1.60153	0.111765	0.415596
853079.PUS6	853079	PUS6	0.176241	1.5999	0.112127	0.416572
853955.MTD1	853955	MTD1	0.266523	1.59971	0.112181	0.416572
856298.JIP5	856298	JIP5	-0.107406	-1.59879	0.112373	0.417001
854769.PKP1	854769	PKP1	0.328506	1.59653	0.112876	0.418581
852192.None	852192		-0.238038	-1.59592	0.113012	0.418632
855967.GIP3	855967	GIP3	-0.181557	-1.59578	0.113044	0.418632
850883.EMG1	850883	EMG1	0.143254	1.59538	0.113133	0.418676
853648.FAT3	853648	FAT3	0.278906	1.59358	0.113537	0.419884
851368.PTP1	851368	PTP1	0.232831	1.59188	0.113919	0.42087
856684.None	856684		-0.377158	-1.5917	0.113958	0.42087
856771.SAP1	856771	SAP1	0.191782	1.59103	0.11411	0.421146
856512.None	856512		-0.225886	-1.59065	0.114196	0.421174
852193.BOI1	852193	BOI1	-0.165074	-1.58955	0.114443	0.421242
855394.KRE1	855394	KRE1	-0.171057	-1.59004	0.114333	0.421242
855863.DIP5	855863	DIP5	0.293351	1.58964	0.114447	0.421242
854788.None	854788		-0.401317	-1.58902	0.114562	0.421381
853326.NCA3	853326	NCA3	0.475733	1.58846	0.114748	0.421779
851529.SLM3	851529	SLM3	0.285864	1.58625	0.115192	0.423123
851126.VIP1	851126	VIP1	-0.163911	-1.58438	0.115615	0.424105
855325.AEP2	855325	AEP2	0.180657	1.58454	0.11558	0.424105
851086.ROM2	851086	ROM2	-0.145541	-1.58339	0.11584	0.424643
850471.AAD3	850471	AAD3	-1.14545	-1.58178	0.116299	0.425608
852146.HSP31	852146	HSP31	0.36262	1.58185	0.11623	0.425608
853229.ECM25	853229	ECM25	-0.159911	-1.58121	0.116339	0.425608
856106.HAT1	856106	HAT1	0.18995	1.58068	0.116459	0.425761
851621.DET1	851621	DET1	0.131155	1.57765	0.117154	0.426638
851897.RSC3	851897	RSC3	-0.12823	-1.57786	0.117106	0.426638
851946.HXT3	851946	HXT3	0.476257	1.57953	0.116785	0.426638
852004.SXM1	852004	SXM1	-0.122359	-1.5777	0.117142	0.426638
852757.PRP43	852757	PRP43	-0.177908	-1.57834	0.116996	0.426638
854380.GEP3	854380	GEP3	0.165543	1.57758	0.11717	0.426638
850324.MXR2	850324	MXR2	0.222218	1.57634	0.117455	0.427104
851584.FAL1	851584	FAL1	0.176749	1.57644	0.117432	0.427104
856500.GEP4	856500	GEP4	0.168529	1.57455	0.117869	0.428033
854126.SIL1	854126	SIL1	-0.146282	-1.57475	0.117822	0.428033
855121.SNZ1	855121	SNZ1	-0.400665	-1.57381	0.118067	0.428465
853850.None	853850		0.262557	1.57239	0.118368	0.429273
853098.TFG1	853098	TFG1	-0.129777	-1.57106	0.118679	0.429538
853223.LAA1	853223	LAA1	-0.126727	-1.57108	0.118674	0.429538
853507.CYC1	853507	CYC1	0.500861	1.57151	0.118651	0.429538
855048.HOF1	855048	HOF1	0.22462	1.57051	0.118805	0.429707
853454.COX16	853454	COX16	0.21715	1.56757	0.119491	0.431328
854893.ATP18	854893	ATP18	0.462036	1.56829	0.119406	0.431328
855109.None	855109		-0.652987	-1.56784	0.119452	0.431328
852955.SPT4	852955	SPT4	0.237055	1.56647	0.119749	0.431972
852775.RPL28	852775	RPL28	0.225424	1.56528	0.120027	0.432401
855600.NMA111	855600	NMA111	-0.153407	-1.56544	0.119989	0.432401
855308.RSN1	855308	RSN1	-0.508153	-1.56425	0.12036	0.433311
854909.ERO1	854909	ERO1	-0.183719	-1.56323	0.120509	0.43356
856611.MNL1	856611	MNL1	-0.156395	-1.56107	0.121017	0.434595
854853.None	854853		0.24665	1.56065	0.121117	0.434595
855840.ENV7	855840	ENV7	-0.191671	-1.56143	0.120931	0.434595
855897.HRR25	855897	HRR25	-0.168237	-1.56092	0.121051	0.434595
852219.YEL1	852219	YEL1	-0.155187	-1.55805	0.12173	0.435359
851713.YCF1	851713	YCF1	-0.178439	-1.55874	0.121567	0.435359
852961.ROM1	852961	ROM1	0.277827	1.55827	0.121679	0.435359
855050.RCH1	855050	RCH1	-0.416866	-1.55841	0.121645	0.435359
855919.RTT10	855919	RTT10	-0.13764	-1.55809	0.12172	0.435359
851431.CDC48	851431	CDC48	-0.147652	-1.55712	0.121951	0.435822
852960.ART5	852960	ART5	-0.263252	-1.55649	0.122101	0.435822
853851.SWD2	853851	SWD2	0.154041	1.55654	0.122088	0.435822
856664.FRD1	856664	FRD1	-0.218751	-1.55513	0.122425	0.436406
852847.None	852847		-0.162945	-1.55516	0.122417	0.436406
855956.PXA1	855956	PXA1	-0.293768	-1.55359	0.122792	0.437428
852575.HSM3	852575	HSM3	0.165576	1.55225	0.123111	0.43799
851904.GIC2	851904	GIC2	-0.269418	-1.55235	0.123094	0.43799
856182.SPE3	856182	SPE3	-0.226324	-1.55175	0.123232	0.438131
851789.MSS4	851789	MSS4	-0.118017	-1.54943	0.123787	0.439496
856369.None	856369		0.156789	1.54967	0.123729	0.439496
854991.PSP2	854991	PSP2	-0.188923	-1.54913	0.123859	0.439496
850738.None	850738		0.221252	1.54852	0.124006	0.439731
853406.GYP6	853406	GYP6	-0.141561	-1.54769	0.124207	0.440155
851476.RPS16B	851476	RPS16B	0.205179	1.54646	0.124504	0.440712
851929.PEX3	851929	PEX3	-0.116576	-1.54636	0.124526	0.440712
851259.SSA1	851259	SSA1	0.666642	1.54636	0.124629	0.440788
851123.None	851123		0.138177	1.54391	0.125119	0.442235
854292.CAT5	854292	CAT5	0.167866	1.54261	0.125434	0.443058
854388.SAS5	854388	SAS5	-0.171542	-1.54213	0.12555	0.443181
851524.BSC1	851524	BSC1	-0.903199	-1.54142	0.125829	0.443877
852558.RCF3	852558	RCF3	0.219917	1.53764	0.126647	0.445353
852762.CDC20	852762	CDC20	-0.167828	-1.53776	0.126617	0.445353
856431.BRL1	856431	BRL1	-0.163219	-1.53767	0.126637	0.445353
854863.None	854863		0.189945	1.53759	0.126658	0.445353
855500.POP1	855500	POP1	-0.164612	-1.53773	0.126622	0.445353
853481.MDE1	853481	MDE1	0.129498	1.53622	0.126992	0.44624
853608.PMT4	853608	PMT4	-0.0908322	-1.53508	0.127273	0.446938
851893.BFR2	851893	BFR2	-0.168329	-1.53443	0.127433	0.44721
851450.KIN28	851450	KIN28	0.166202	1.53301	0.127781	0.447954
854933.POB3	854933	POB3	-0.0960829	-1.53289	0.12781	0.447954
851585.ATG31	851585	ATG31	0.256185	1.53185	0.128067	0.448275
856600.EGD2	856600	EGD2	-0.131652	-1.53194	0.128045	0.448275
853818.ELM1	853818	ELM1	0.200269	1.5299	0.128549	0.449673
853290.SNA3	853290	SNA3	-0.163688	-1.52941	0.128672	0.449813
853071.TIF4631	853071	TIF4631	-0.161824	-1.52793	0.129038	0.450513
854158.SIN3	854158	SIN3	-0.134454	-1.52808	0.129	0.450513
851686.TRS85	851686	TRS85	-0.14906	-1.52702	0.129263	0.450963
853222.NUC1	853222	NUC1	0.147176	1.52674	0.129333	0.450963
856662.PAU2	856662	PAU2	-0.448675	-1.52611	0.12949	0.451222
854419.DGA1	854419	DGA1	-0.173978	-1.52486	0.129803	0.452019
853288.INO1	853288	INO1	-1.23109	-1.52374	0.130187	0.453066
851304.FMP45	851304	FMP45	-0.38387	-1.52236	0.130427	0.453611
856394.GPA1	856394	GPA1	-0.882869	-1.52077	0.130913	0.454778
856419.MAS2	856419	MAS2	0.166777	1.52035	0.13093	0.454778
856861.DSE1	856861	DSE1	0.25231	1.51983	0.131072	0.454981
851561.MCD1	851561	MCD1	0.206519	1.51911	0.131241	0.455272
852690.None	852690		-0.246381	-1.51878	0.131324	0.455272
852372.SEC18	852372	SEC18	-0.107786	-1.51803	0.131513	0.455637
854801.MNT3	854801	MNT3	0.143372	1.51717	0.131731	0.4561
851042.MID2	851042	MID2	-0.150986	-1.5159	0.13205	0.456913
851354.AAD4	851354	AAD4	-0.438292	-1.51364	0.132658	0.457271
851955.TRR1	851955	TRR1	-0.117263	-1.51352	0.132652	0.457271
856791.GPP2	856791	GPP2	0.372699	1.51394	0.132607	0.457271
850497.RGD2	850497	RGD2	0.164419	1.51391	0.132553	0.457271
855629.None	855629		-0.213673	-1.5149	0.132303	0.457271
856297.NUT2	856297	NUT2	-0.28603	-1.51375	0.132594	0.457271
854062.SPO21	854062	SPO21	-0.441608	-1.51272	0.132857	0.457665
855631.YPT53	855631	YPT53	-0.606373	-1.51187	0.1331	0.458212
852285.ECM15	852285	ECM15	0.232185	1.50981	0.133599	0.459326
852567.YPT10	852567	YPT10	0.190395	1.50949	0.133677	0.459326
855005.YAP1	855005	YAP1	0.123707	1.50997	0.133556	0.459326
850522.FRS2	850522	FRS2	-0.145498	-1.50887	0.133837	0.459584
852051.APT2	852051	APT2	0.350237	1.50615	0.134565	0.461373
853523.CBF1	853523	CBF1	-0.216226	-1.50584	0.134613	0.461373
854255.YVC1	854255	YVC1	-0.153882	-1.50616	0.13453	0.461373
856450.CUP1-1	856450	CUP1-1	-1.01269	-1.50556	0.134792	0.461405
855564.PGA1	855564	PGA1	-0.232997	-1.50522	0.13477	0.461405
856482.KSP1	856482	KSP1	-0.168642	-1.50449	0.134958	0.461654
856184.None	856184		0.430685	1.50437	0.135035	0.461654
856932.FAU1	856932	FAU1	0.161725	1.50334	0.135254	0.462112
855482.LAP3	855482	LAP3	-0.194288	-1.50228	0.135529	0.462759
853150.MIC26	853150	MIC26	0.177135	1.50122	0.135801	0.46339
854708.SGA1	854708	SGA1	-0.896677	-1.50077	0.13597	0.46339
855218.CTL1	855218	CTL1	-0.304004	-1.50061	0.13596	0.46339
855861.ACM1	855861	ACM1	0.246214	1.50008	0.136096	0.463528
850519.BST1	850519	BST1	-0.141451	-1.49924	0.136315	0.463916
855364.DIA1	855364	DIA1	-0.345477	-1.49921	0.13638	0.463916
856745.YAT2	856745	YAT2	-0.184117	-1.49735	0.136805	0.464779
854070.PHM7	854070	PHM7	0.567485	1.49769	0.136752	0.464779
856533.ECM14	856533	ECM14	-0.129629	-1.49586	0.137193	0.465804
854835.YAP5	854835	YAP5	-0.238414	-1.49458	0.137525	0.466349
855774.DBP6	855774	DBP6	-0.164107	-1.49466	0.137505	0.466349
852679.DSD1	852679	DSD1	0.19051	1.49366	0.137765	0.466871
2746858.NBL1	2746858	NBL1	-0.345792	-1.49291	0.137962	0.467245
850928.ECM22	850928	ECM22	-0.156837	-1.49226	0.138131	0.467527
852429.AGP2	852429	AGP2	0.429394	1.49089	0.138491	0.468454
852129.GRH1	852129	GRH1	-0.163501	-1.48872	0.139062	0.470092
851151.ATG23	851151	ATG23	0.176132	1.48754	0.139371	0.470844
852387.None	852387		-0.444662	-1.48572	0.139852	0.472174
852322.HMT1	852322	HMT1	0.189808	1.48407	0.14029	0.472318
851582.GCV1	851582	GCV1	0.225194	1.48325	0.140507	0.472318
851960.GGA1	851960	GGA1	-0.217136	-1.48472	0.140117	0.472318
852054.None	852054		0.153654	1.48338	0.140473	0.472318
850587.PTR3	850587	PTR3	-0.246518	-1.48443	0.140194	0.472318
853610.RPS4A	853610	RPS4A	0.187885	1.48261	0.140677	0.472318
855632.None	855632		-0.41269	-1.48454	0.14017	0.472318
854022.RIB4	854022	RIB4	-0.144949	-1.48307	0.140555	0.472318
854550.RAD17	854550	RAD17	0.140582	1.48292	0.140593	0.472318
851251.BOL3	851251	BOL3	0.244971	1.48065	0.141198	0.472526
851273.KIN3	851273	KIN3	-0.1405	-1.48085	0.141143	0.472526
854750.None	854750		0.576535	1.48204	0.140854	0.472526
853410.NUP192	853410	NUP192	-0.125576	-1.48041	0.141262	0.472526
853846.CDC16	853846	CDC16	0.111082	1.48139	0.141001	0.472526
856013.SSU1	856013	SSU1	0.59909	1.48108	0.141183	0.472526
851590.NSI1	851590	NSI1	-0.113972	-1.47952	0.141498	0.472752
855220.RGM1	855220	RGM1	-0.298675	-1.47917	0.141591	0.472752
856223.RPN7	856223	RPN7	-0.0970152	-1.47939	0.141534	0.472752
854071.ATG34	854071	ATG34	0.347219	1.4785	0.14177	0.473062
855762.CPR8	855762	CPR8	0.168322	1.47799	0.141908	0.47323
856893.SPI1	856893	SPI1	-0.515892	-1.47688	0.142236	0.474034
856761.HVG1	856761	HVG1	0.40267	1.47601	0.142436	0.474116
855865.KEL3	855865	KEL3	-0.148825	-1.47602	0.142434	0.474116
854277.TFC7	854277	TFC7	-0.126307	-1.47528	0.142633	0.474481
851486.AHK1	851486	AHK1	-0.113633	-1.47478	0.142766	0.474634
851827.SNU56	851827	SNU56	0.135297	1.47409	0.142951	0.474959
852724.PEX14	852724	PEX14	0.141844	1.47199	0.143518	0.475471
853432.PET130	853432	PET130	-0.218685	-1.47206	0.143499	0.475471
850757.FYV7	850757	FYV7	0.167118	1.47242	0.143402	0.475471
855237.VTI1	855237	VTI1	0.13324	1.47157	0.143631	0.475471
854515.TEA1	854515	TEA1	-0.181575	-1.47228	0.143439	0.475471
854552.MRS6	854552	MRS6	0.134828	1.47168	0.143602	0.475471
850741.IES3	850741	IES3	0.139228	1.47023	0.143994	0.476382
856780.None	856780		0.807535	1.47004	0.144152	0.476613
851256.ERV46	851256	ERV46	-0.169888	-1.46789	0.144628	0.477606
852212.UBP13	852212	UBP13	-0.118556	-1.46801	0.144594	0.477606
856343.None	856343		-0.401922	-1.46743	0.144753	0.477718
851109.ATP10	851109	ATP10	0.264085	1.46712	0.144838	0.477718
854785.EMC5	854785	EMC5	0.235052	1.46475	0.145487	0.478987
856015.RPS6A	856015	RPS6A	0.243547	1.46522	0.145354	0.478987
856168.SEC8	856168	SEC8	-0.12724	-1.46495	0.145427	0.478987
856772.CAJ1	856772	CAJ1	-0.106971	-1.4644	0.145577	0.478993
855317.RCE1	855317	RCE1	0.205558	1.46357	0.145803	0.479447
855959.POC4	855959	POC4	0.23425	1.46291	0.145984	0.479751
856240.AXL1	856240	AXL1	-0.264806	-1.46138	0.146402	0.480833
856557.SPO12	856557	SPO12	-0.233004	-1.45992	0.146803	0.481857
850436.SSK22	850436	SSK22	-0.179237	-1.45796	0.147342	0.482752
856697.PMP2	856697	PMP2	0.191325	1.45828	0.147251	0.482752
856290.SGV1	856290	SGV1	-0.151835	-1.45802	0.147324	0.482752
850849.TAR1	850849	TAR1	-0.98531	-1.45795	0.147443	0.482792
851821.PRP42	851821	PRP42	-0.18217	-1.45691	0.14763	0.483112
855875.NEW1	855875	NEW1	-0.205976	-1.45529	0.148076	0.48428
853295.IDS2	853295	IDS2	0.146577	1.45216	0.148945	0.486828
852382.IST2	852382	IST2	-0.115788	-1.44854	0.149953	0.487189
851842.RMD5	851842	RMD5	0.218293	1.44983	0.149592	0.487189
852130.EUG1	852130	EUG1	-0.205675	-1.44927	0.149748	0.487189
850513.HAC1	850513	HAC1	-0.229985	-1.44881	0.149876	0.487189
856430.NEL1	856430	NEL1	0.265685	1.45102	0.14926	0.487189
856516.COX23	856516	COX23	0.256636	1.4513	0.149182	0.487189
855531.None	855531		-0.188838	-1.44879	0.14988	0.487189
855677.None	855677		0.155953	1.44862	0.149929	0.487189
856042.TIM50	856042	TIM50	0.108481	1.45002	0.149539	0.487189
856077.TRM44	856077	TRM44	-0.163893	-1.45037	0.149441	0.487189
850702.BRE2	850702	BRE2	0.127876	1.44788	0.150136	0.487494
853062.MTR3	853062	MTR3	-0.149064	-1.44466	0.151036	0.487791
856437.SRB2	856437	SRB2	0.192727	1.44497	0.15095	0.487791
854734.SEC28	854734	SEC28	0.119936	1.44526	0.150869	0.487791
853216.HXT8	853216	HXT8	0.702109	1.44727	0.150338	0.487791
853735.SSH4	853735	SSH4	0.211578	1.44676	0.15045	0.487791
853884.YPT52	853884	YPT52	0.125948	1.44621	0.150601	0.487791
855490.PDR16	855490	PDR16	-0.174396	-1.44477	0.151007	0.487791
855574.ALF1	855574	ALF1	-0.176049	-1.44538	0.150836	0.487791
854050.ITR2	854050	ITR2	-0.136979	-1.44631	0.150573	0.487791
852619.TAN1	852619	TAN1	0.12777	1.44315	0.151462	0.488875
856341.None	856341		-0.640933	-1.44244	0.151674	0.48924
855101.VPS20	855101	VPS20	0.161765	1.4421	0.151755	0.48924
853758.APE1	853758	APE1	0.287345	1.44052	0.152225	0.490172
854500.LDB19	854500	LDB19	-0.152795	-1.44048	0.152213	0.490172
851453.NSE4	851453	NSE4	0.226484	1.43916	0.152585	0.491039
854494.COT1	854494	COT1	-0.318599	-1.43864	0.152758	0.491306
855468.TEX1	855468	TEX1	0.153841	1.43803	0.152907	0.491493
851663.VTC5	851663	VTC5	0.207281	1.43756	0.153039	0.491626
855089.UBX4	855089	UBX4	-0.142609	-1.43712	0.153164	0.491738
855905.OXR1	855905	OXR1	0.178769	1.43619	0.153427	0.492291
853147.NAS6	853147	NAS6	0.136992	1.43553	0.153615	0.492603
854680.STH1	854680	STH1	-0.150034	-1.43438	0.153943	0.493073
854989.OST6	854989	OST6	0.162134	1.43462	0.153875	0.493073
856540.None	856540		-0.327232	-1.4331	0.154362	0.494123
853047.THI4	853047	THI4	-1.26529	-1.43278	0.154499	0.494269
851384.UGA3	851384	UGA3	-0.253067	-1.43197	0.154641	0.494433
852237.ECM13	852237	ECM13	-0.650564	-1.43102	0.154924	0.495046
853502.VPS55	853502	VPS55	-0.14506	-1.43028	0.155113	0.495358
851784.RAV2	851784	RAV2	0.138182	1.42986	0.155233	0.495451
851591.VPS54	851591	VPS54	-0.116659	-1.42612	0.156307	0.497124
851997.SAC7	851997	SAC7	-0.172407	-1.42737	0.155949	0.497124
856534.IGO2	856534	IGO2	0.190241	1.42582	0.156393	0.497124
853347.SAP185	853347	SAP185	-0.172427	-1.42656	0.156182	0.497124
853465.TDH2	853465	TDH2	-0.381936	-1.4259	0.156398	0.497124
851100.IKI3	851100	IKI3	-0.14033	-1.42731	0.155964	0.497124
854543.PRT1	854543	PRT1	-0.107622	-1.42674	0.156129	0.497124
851177.PDP3	851177	PDP3	0.152275	1.42462	0.156739	0.49785
856010.EEB1	856010	EEB1	-0.393663	-1.42461	0.15681	0.49785
853977.FLO10	853977	FLO10	0.614764	1.42139	0.157713	0.500036
855294.None	855294		-0.224258	-1.42104	0.157775	0.500036
854008.IMA2	854008	IMA2	-0.617138	-1.42121	0.157749	0.500036
852973.TOM20	852973	TOM20	0.164901	1.42068	0.157882	0.500084
854956.RSE1	854956	RSE1	-0.140084	-1.42006	0.15806	0.500354
855446.BOR1	855446	BOR1	0.212168	1.41957	0.158203	0.500515
852628.COS12	852628	COS12	-1.40139	-1.41943	0.158345	0.500672
852169.PKC1	852169	PKC1	-0.156522	-1.41745	0.15882	0.501511
850385.HSP30	850385	HSP30	-0.544152	-1.41449	0.159714	0.501511
851942.RRS1	851942	RRS1	-0.12302	-1.41648	0.159104	0.501511
853782.VMA5	853782	VMA5	-0.0939605	-1.41667	0.159049	0.501511
855277.BCH1	855277	BCH1	-0.11232	-1.41451	0.15968	0.501511
855357.NIP1	855357	NIP1	-0.12015	-1.41438	0.159719	0.501511
855745.PRP2	855745	PRP2	-0.197456	-1.4157	0.159332	0.501511
855765.SSK2	855765	SSK2	-0.152286	-1.41598	0.159249	0.501511
855983.VPS30	855983	VPS30	0.163761	1.41537	0.159427	0.501511
855995.None	855995		0.190342	1.41497	0.159545	0.501511
856048.GRX5	856048	GRX5	0.213756	1.41641	0.159124	0.501511
856114.ICL2	856114	ICL2	-0.427196	-1.41485	0.159588	0.501511
851949.PAL1	851949	PAL1	-0.140941	-1.41307	0.160101	0.501841
853709.SDH1	853709	SDH1	0.30785	1.41363	0.159982	0.501841
1466508.None	1466508		-0.414576	-1.4132	0.160063	0.501841
854903.TCB3	854903	TCB3	-0.119643	-1.41131	0.16062	0.503178
856102.AEP3	856102	AEP3	0.190772	1.41076	0.16078	0.503388
853307.LCB3	853307	LCB3	0.17035	1.41016	0.160957	0.503601
855247.HFA1	855247	HFA1	-0.178467	-1.4099	0.161034	0.503601
856873.None	856873		0.184515	1.40893	0.161321	0.504209
854548.None	854548		-0.36324	-1.40842	0.161469	0.504382
856056.ARL3	856056	ARL3	0.164642	1.40697	0.161899	0.505434
854960.PRP39	854960	PRP39	0.13232	1.4053	0.162393	0.506686
850787.CHA4	850787	CHA4	-0.182231	-1.40427	0.1627	0.507005
854067.MHF1	854067	MHF1	0.307345	1.40466	0.162628	0.507005
854325.SLP1	854325	SLP1	-0.165043	-1.40401	0.162776	0.507005
855648.MKS1	855648	MKS1	0.158085	1.40297	0.163087	0.507392
854162.RRP6	854162	RRP6	-0.122733	-1.40322	0.163012	0.507392
853997.HRP1	853997	HRP1	-0.184885	-1.40258	0.163201	0.507457
852335.ZTA1	852335	ZTA1	0.260529	1.40192	0.1634	0.507518
851899.HNT2	851899	HNT2	0.17707	1.40184	0.163422	0.507518
851065.NIT3	851065	NIT3	-0.107255	-1.40158	0.163501	0.507518
851945.None	851945		-0.370796	-1.4005	0.163822	0.507933
850839.SMD3	850839	SMD3	0.148572	1.40073	0.163754	0.507933
852952.ADE6	852952	ADE6	-0.195781	-1.3995	0.164123	0.508575
855359.GLC8	855359	GLC8	0.10756	1.39787	0.164608	0.509789
856909.RAD4	856909	RAD4	0.20277	1.39658	0.164998	0.510702
851263.NUP60	851263	NUP60	-0.123535	-1.39605	0.165154	0.51075
852494.MSI1	852494	MSI1	0.135864	1.39527	0.165389	0.51075
851032.SFH1	851032	SFH1	-0.132423	-1.39577	0.16524	0.51075
855554.SKO1	855554	SKO1	-0.160403	-1.39527	0.165389	0.51075
852640.RTG2	852640	RTG2	-0.14891	-1.39474	0.16555	0.510956
855483.KEX2	855483	KEX2	-0.156945	-1.39442	0.165646	0.510962
856637.RMD6	856637	RMD6	-0.338106	-1.39379	0.165834	0.510971
855441.ERG24	855441	ERG24	-0.11813	-1.39378	0.165837	0.510971
852194.CDC27	852194	CDC27	0.124073	1.39239	0.166257	0.511383
851375.PCL9	851375	PCL9	0.165703	1.39185	0.166421	0.511383
852684.COX13	852684	COX13	0.266491	1.39202	0.166397	0.511383
853261.ATG27	853261	ATG27	0.112075	1.39178	0.166442	0.511383
854344.DCS2	854344	DCS2	0.38867	1.39273	0.166156	0.511383
852244.None	852244		-0.157194	-1.38935	0.167178	0.513054
852517.YBP1	852517	YBP1	0.12172	1.3896	0.167102	0.513054
852824.SDS23	852824	SDS23	-0.15644	-1.38905	0.16727	0.513054
850974.DCS1	850974	DCS1	0.185842	1.38874	0.167364	0.513054
851638.RTR2	851638	RTR2	0.197883	1.3874	0.167771	0.513955
853849.RAM2	853849	RAM2	-0.137601	-1.38683	0.167942	0.513955
855744.CSE2	855744	CSE2	-0.295976	-1.38699	0.167916	0.513955
853746.APN1	853746	APN1	0.118813	1.38566	0.168298	0.514756
852463.UBS1	852463	UBS1	-0.165882	-1.3841	0.168776	0.515927
850373.CTO1	850373	CTO1	0.173121	1.38278	0.169179	0.516286
853860.MRT4	853860	MRT4	0.141769	1.38332	0.169014	0.516286
850650.PSR1	850650	PSR1	-0.181229	-1.3829	0.169141	0.516286
850347.SGF29	850347	SGF29	-0.199678	-1.38184	0.169466	0.516873
852266.ACH1	852266	ACH1	0.28941	1.3809	0.169755	0.517008
852321.EDS1	852321	EDS1	0.192537	1.3813	0.169632	0.517008
855284.ZRC1	855284	ZRC1	-0.142444	-1.38077	0.169796	0.517008
855495.JJJ1	855495	JJJ1	-0.200964	-1.3796	0.170156	0.517812
855591.KRE33	855591	KRE33	-0.189599	-1.37917	0.170287	0.517921
852167.MIX23	852167	MIX23	0.153693	1.3773	0.170864	0.519383
853030.SYF2	853030	SYF2	0.173868	1.37588	0.1713	0.520127
853599.MCM22	853599	MCM22	0.227304	1.37616	0.171213	0.520127
855822.VIK1	855822	VIK1	-0.179695	-1.37531	0.171478	0.520377
852774.VPS73	852774	VPS73	0.275947	1.37457	0.171705	0.52064
853376.UTP18	853376	UTP18	-0.186972	-1.37441	0.171757	0.52064
854847.DAL2	854847	DAL2	0.270666	1.37355	0.172022	0.521155
850828.RKM5	850828	RKM5	-0.2541	-1.37247	0.172355	0.521872
852600.MAL33	852600	MAL33	0.358848	1.37124	0.172772	0.52263
851358.LRG1	851358	LRG1	-0.231434	-1.36978	0.173193	0.52263
851346.LYS20	851346	LYS20	-0.449021	-1.37	0.173214	0.52263
851508.SLC1	851508	SLC1	0.123102	1.3695	0.17328	0.52263
852009.URH1	852009	URH1	0.150293	1.36967	0.173228	0.52263
854765.MET30	854765	MET30	-0.184974	-1.37002	0.173119	0.52263
850840.PEP3	850840	PEP3	0.134655	1.37009	0.173097	0.52263
854080.None	854080		0.172078	1.36762	0.173865	0.524106
852528.MCX1	852528	MCX1	-0.121257	-1.3627	0.175409	0.524217
851632.MAK21	851632	MAK21	-0.136969	-1.36523	0.174614	0.524217
851648.RAD55	851648	RAD55	0.196173	1.36328	0.175225	0.524217
851798.TCP1	851798	TCP1	-0.0878841	-1.36227	0.175544	0.524217
856758.ARB1	856758	ARB1	-0.124225	-1.36243	0.175495	0.524217
852856.SCW11	852856	SCW11	0.183613	1.36401	0.174998	0.524217
853014.None	853014		0.124353	1.3623	0.175534	0.524217
853026.None	853026		-0.150852	-1.36594	0.174393	0.524217
856410.YSC83	856410	YSC83	-0.141567	-1.36536	0.174574	0.524217
853436.TPH3	853436	TPH3	0.213138	1.3623	0.175535	0.524217
850670.None	850670		-0.395387	-1.36628	0.174287	0.524217
855017.TAF4	855017	TAF4	0.0887803	1.363	0.175316	0.524217
855521.NNR1	855521	NNR1	-0.232704	-1.3625	0.175471	0.524217
855646.NIS1	855646	NIS1	-0.19424	-1.36597	0.174381	0.524217
854318.MDM32	854318	MDM32	0.158121	1.36553	0.17452	0.524217
854326.ISN1	854326	ISN1	0.124289	1.36485	0.174734	0.524217
856213.None	856213		0.192897	1.36659	0.174187	0.524217
852940.SCM4	852940	SCM4	-0.286462	-1.36029	0.176214	0.525929
855399.PFS2	855399	PFS2	-0.159412	-1.35948	0.176423	0.526263
851512.STP4	851512	STP4	0.452198	1.35881	0.176713	0.526302
856865.VFA1	856865	VFA1	0.202331	1.35852	0.176727	0.526302
852974.GCD2	852974	GCD2	-0.118683	-1.35861	0.176699	0.526302
852874.MPO1	852874	MPO1	-0.255589	-1.35732	0.177108	0.52715
855183.YIM1	855183	YIM1	-0.216877	-1.3568	0.177273	0.52735
852154.None	852154		-0.356718	-1.35629	0.177489	0.527439
853117.YCH1	853117	YCH1	0.20319	1.35609	0.177497	0.527439
851566.RCR2	851566	RCR2	0.174287	1.35477	0.177918	0.5284
852408.YSA1	852408	YSA1	0.171237	1.35415	0.178114	0.528405
856663.TCA17	856663	TCA17	0.266057	1.35423	0.178111	0.528405
851805.MFB1	851805	MFB1	0.164323	1.35317	0.178427	0.528758
855561.CBK1	855561	CBK1	-0.151715	-1.35316	0.178428	0.528758
851261.VPS8	851261	VPS8	-0.128229	-1.35279	0.178547	0.528776
852290.RCR1	852290	RCR1	-0.23274	-1.34933	0.179666	0.528776
851414.BPL1	851414	BPL1	-0.163392	-1.34871	0.179852	0.528776
851442.IWR1	851442	IWR1	-0.131862	-1.35063	0.179237	0.528776
851954.YPQ2	851954	YPQ2	0.132037	1.35054	0.179266	0.528776
856898.OXA1	856898	OXA1	0.142902	1.34877	0.179831	0.528776
850578.ROG3	850578	ROG3	-0.231653	-1.35239	0.178674	0.528776
852659.SKI8	852659	SKI8	0.0891314	1.34827	0.179992	0.528776
852722.CDC43	852722	CDC43	-0.10896	-1.35035	0.179325	0.528776
852892.SEC9	852892	SEC9	-0.130955	-1.35195	0.178813	0.528776
853563.AIM25	853563	AIM25	0.167254	1.34846	0.179931	0.528776
855150.RPL15B	855150	RPL15B	-0.130776	-1.34907	0.179734	0.528776
855728.HRB1	855728	HRB1	-0.130497	-1.34987	0.179477	0.528776
855767.HUB1	855767	HUB1	0.269975	1.34879	0.179849	0.528776
854403.MCP1	854403	MCP1	0.201356	1.34843	0.179941	0.528776
856243.YLH47	856243	YLH47	0.126423	1.34864	0.179873	0.528776
850868.APS1	850868	APS1	0.134036	1.34763	0.180196	0.528802
855092.MOT3	855092	MOT3	-0.205149	-1.34784	0.180129	0.528802
855583.THO2	855583	THO2	-0.16013	-1.34645	0.180576	0.529632
855147.ASI1	855147	ASI1	-0.126768	-1.34606	0.180702	0.529714
852124.GRX2	852124	GRX2	0.259406	1.34537	0.180953	0.529878
854180.None	854180		-0.200381	-1.34547	0.180892	0.529878
854027.SMF1	854027	SMF1	0.22887	1.34479	0.181126	0.530099
851206.SAW1	851206	SAW1	0.149405	1.34381	0.181427	0.530407
850745.ERG3	850745	ERG3	0.154952	1.34388	0.181403	0.530407
855274.RNH1	855274	RNH1	0.119812	1.34334	0.181577	0.530561
852394.VPS15	852394	VPS15	0.127312	1.34247	0.181859	0.530809
854089.INP54	854089	INP54	0.155945	1.34268	0.18179	0.530809
854453.RFM1	854453	RFM1	0.175066	1.34217	0.181955	0.530809
856642.HPA3	856642	HPA3	-0.180566	-1.34108	0.182307	0.530983
856836.PRS2	856836	PRS2	0.120245	1.34088	0.182372	0.530983
853162.CPD1	853162	CPD1	-0.201085	-1.34078	0.182406	0.530983
855225.None	855225		0.162764	1.34079	0.182402	0.530983
854017.SPT20	854017	SPT20	-0.125473	-1.34043	0.182517	0.531021
851932.IRC3	851932	IRC3	0.129145	1.33973	0.182745	0.531351
852837.RIM8	852837	RIM8	0.258206	1.33948	0.182826	0.531351
851677.TVP15	851677	TVP15	0.194743	1.33863	0.183101	0.531865
852342.None	852342		-0.174687	-1.33755	0.183455	0.532324
852794.MAD1	852794	MAD1	0.123603	1.33773	0.183395	0.532324
852495.PGI1	852495	PGI1	-0.156285	-1.33705	0.183615	0.532503
854553.GPB1	854553	GPB1	0.176673	1.33641	0.183825	0.532827
852392.RXT2	852392	RXT2	-0.125882	-1.33511	0.184247	0.533157
850495.SWP82	850495	SWP82	0.131893	1.33502	0.184279	0.533157
852747.CEG1	852747	CEG1	0.123457	1.33502	0.184277	0.533157
853848.SPT23	853848	SPT23	-0.136763	-1.33486	0.184331	0.533157
851908.PIB1	851908	PIB1	0.179781	1.33372	0.184702	0.533944
856425.SLT2	856425	SLT2	-0.188179	-1.33139	0.185466	0.535298
853372.JEM1	853372	JEM1	-0.129922	-1.33155	0.185412	0.535298
853912.GAP1	853912	GAP1	-0.41255	-1.33166	0.185387	0.535298
855854.SAM3	855854	SAM3	-0.261786	-1.33111	0.185588	0.535366
854115.NGL1	854115	NGL1	0.118283	1.33038	0.185798	0.535457
855908.RSA1	855908	RSA1	0.156767	1.33032	0.185817	0.535457
855825.ATG41	855825	ATG41	-0.452217	-1.32993	0.185962	0.535591
856610.RPS4B	856610	RPS4B	-0.230849	-1.32917	0.186196	0.535971
855478.SLA2	855478	SLA2	-0.203958	-1.32828	0.186489	0.535971
854200.SHE4	854200	SHE4	-0.158901	-1.32845	0.186431	0.535971
855940.SVS1	855940	SVS1	-0.192177	-1.32844	0.186436	0.535971
853489.CPR7	853489	CPR7	-0.11847	-1.32699	0.186913	0.536621
853516.HIT1	853516	HIT1	0.214544	1.32723	0.186835	0.536621
852596.VBA2	852596	VBA2	-0.248884	-1.32654	0.187063	0.536716
855370.None	855370		-0.429885	-1.32629	0.187144	0.536716
850777.GAA1	850777	GAA1	-0.0889747	-1.32525	0.187487	0.537417
856444.YHK8	856444	YHK8	-0.231681	-1.32388	0.18794	0.538146
854407.MGE1	854407	MGE1	0.192178	1.32407	0.187879	0.538146
856877.None	856877		0.251498	1.32331	0.188129	0.53824
854418.ESA1	854418	ESA1	0.124454	1.32319	0.188171	0.53824
852695.ATG1	852695	ATG1	-0.249448	-1.32243	0.188421	0.53839
852758.COQ8	852758	COQ8	-0.133697	-1.32271	0.188329	0.53839
851475.SUB2	851475	SUB2	-0.117542	-1.32146	0.188743	0.538458
855156.DLT1	855156	DLT1	0.146736	1.32172	0.188657	0.538458
856249.NAT3	856249	NAT3	0.132963	1.322	0.188565	0.538458
854749.SNP1	854749	SNP1	-0.150027	-1.31752	0.190056	0.541066
850637.POM33	850637	POM33	0.137516	1.31801	0.189892	0.541066
854253.TCB1	854253	TCB1	-0.106222	-1.31754	0.190051	0.541066
855962.FRK1	855962	FRK1	-0.166002	-1.31758	0.190035	0.541066
853548.STE18	853548	STE18	-0.478136	-1.31672	0.190339	0.541587
851996.RVS167	851996	RVS167	-0.153265	-1.31574	0.19065	0.542189
853033.PHB1	853033	PHB1	0.130031	1.3146	0.191034	0.542926
853859.UFD4	853859	UFD4	-0.11602	-1.31428	0.19114	0.542926
854037.MSB4	854037	MSB4	-0.133684	-1.31408	0.191209	0.542926
855269.RRP5	855269	RRP5	-0.143385	-1.31314	0.191522	0.543529
850508.MOB2	850508	MOB2	0.130666	1.31188	0.191948	0.543887
854861.YIR044C	854861	YIR044C	-0.430854	-1.31242	0.191809	0.543887
850832.RRN5	850832	RRN5	0.187793	1.312	0.191907	0.543887
856702.VAC8	856702	VAC8	-0.097381	-1.3113	0.192142	0.544152
852546.GPX2	852546	GPX2	-0.418658	-1.31018	0.192604	0.544775
852123.SDH7	852123	SDH7	0.275931	1.30997	0.192606	0.544775
855009.GLO1	855009	GLO1	-0.14204	-1.30975	0.192663	0.544775
855085.RIM9	855085	RIM9	-0.228648	-1.30871	0.193015	0.545485
854811.YIA6	854811	YIA6	0.242081	1.3072	0.193526	0.54551
851007.EXG1	851007	EXG1	0.268535	1.30767	0.193391	0.54551
855336.TDA1	855336	TDA1	-0.278099	-1.30744	0.193446	0.54551
855580.MEP2	855580	MEP2	-0.301089	-1.30748	0.193431	0.54551
854010.HPF1	854010	HPF1	0.512064	1.30755	0.193499	0.54551
850805.AVL9	850805	AVL9	-0.133807	-1.30681	0.19366	0.545603
851734.RPA14	851734	RPA14	-0.156411	-1.30607	0.19391	0.546026
852090.PEX29	852090	PEX29	0.12855	1.30497	0.194282	0.546319
856432.PUT2	856432	PUT2	0.195723	1.3053	0.194171	0.546319
856480.LAM4	856480	LAM4	0.204567	1.30487	0.194316	0.546319
1466447.None	1466447		-0.40738	-1.30423	0.194534	0.546427
851369.SSB1	851369	SSB1	-0.146478	-1.30417	0.194556	0.546427
852136.AGE1	852136	AGE1	0.130842	1.30297	0.194961	0.547119
853214.IMA5	853214	IMA5	0.599001	1.30298	0.195004	0.547119
853541.BNA2	853541	BNA2	-0.5245	-1.3021	0.195347	0.547798
853487.RBH2	853487	RBH2	0.143085	1.3011	0.195599	0.548206
854976.RAD52	854976	RAD52	-0.133613	-1.30082	0.195694	0.548206
850453.KIN82	850453	KIN82	0.277209	1.29797	0.196668	0.550133
856725.TMA20	856725	TMA20	-0.12509	-1.29792	0.196686	0.550133
854688.RHO3	854688	RHO3	0.147078	1.29835	0.19654	0.550133
855618.INP52	855618	INP52	0.170168	1.29727	0.196908	0.550471
850424.TAH1	850424	TAH1	-0.259169	-1.29694	0.197042	0.550538
855040.CSI1	855040	CSI1	0.254192	1.29661	0.197135	0.550538
855141.None	855141		-0.187853	-1.29588	0.197387	0.550718
855781.PET494	855781	PET494	0.18186	1.29583	0.197402	0.550718
854523.YOR343C-B	854523	YOR343C-B	-1.17513	-1.29552	0.19761	0.551013
855999.SYH1	855999	SYH1	-0.109984	-1.29458	0.197833	0.551352
854334.DDP1	854334	DDP1	0.146892	1.29395	0.198052	0.55168
854637.CSS1	854637	CSS1	0.492474	1.29232	0.198704	0.553213
852820.YBP2	852820	YBP2	0.147082	1.29156	0.198876	0.553409
852293.FLR1	852293	FLR1	-0.159226	-1.29044	0.199262	0.55406
855473.RPA49	855473	RPA49	-0.1414	-1.29029	0.199315	0.55406
852255.LSM2	852255	LSM2	0.238181	1.2891	0.199749	0.554984
853698.RCN1	853698	RCN1	-0.30762	-1.28819	0.200091	0.55565
850541.BLM10	850541	BLM10	-0.131083	-1.28759	0.20025	0.555806
851219.SYN8	851219	SYN8	-0.132403	-1.28646	0.200644	0.556046
851452.PHO2	851452	PHO2	0.132784	1.28657	0.200603	0.556046
851868.BSC2	851868	BSC2	-0.23265	-1.28648	0.200635	0.556046
852863.ALK1	852863	ALK1	-0.136428	-1.28544	0.200996	0.556454
855880.FLC1	855880	FLC1	-0.161593	-1.28556	0.200957	0.556454
856152.ERV2	856152	ERV2	0.119415	1.28223	0.202116	0.559246
856159.MCM16	856159	MCM16	0.192132	1.28196	0.20221	0.559246
855080.FET3	855080	FET3	-0.38713	-1.28177	0.20236	0.559374
856294.RHO1	856294	RHO1	-0.114496	-1.28102	0.202541	0.55959
851321.None	851321		0.170476	1.27982	0.202961	0.559612
853175.TNA1	853175	TNA1	0.202231	1.28037	0.202769	0.559612
853712.RPT1	853712	RPT1	-0.117084	-1.27995	0.202914	0.559612
853944.None	853944		0.146561	1.28023	0.202816	0.559612
853198.YOR1	853198	YOR1	-0.139577	-1.27841	0.203455	0.560688
850290.VBA3	850290	VBA3	-0.710141	-1.27754	0.203785	0.561093
853909.SPC34	853909	SPC34	0.124941	1.27741	0.203808	0.561093
852806.HSF1	852806	HSF1	-0.115224	-1.27601	0.2043	0.56206
853447.CCT8	853447	CCT8	-0.105925	-1.27582	0.204367	0.56206
852896.SNU71	852896	SNU71	-0.118425	-1.27538	0.204523	0.562205
856928.SLO1	856928	SLO1	-0.205015	-1.27372	0.205108	0.563314
851147.MAG2	851147	MAG2	-0.0950366	-1.27335	0.205238	0.563314
1466475.None	1466475		0.369717	1.27342	0.205216	0.563314
851084.SSQ1	851084	SSQ1	0.128221	1.27283	0.205421	0.563533
852910.None	852910		0.11359	1.27149	0.205896	0.56398
854420.ENV9	854420	ENV9	-0.175493	-1.27153	0.205882	0.56398
855979.SPC29	855979	SPC29	0.185679	1.27161	0.205856	0.56398
853387.YHC3	853387	YHC3	0.160835	1.27104	0.206058	0.564141
852801.KXD1	852801	KXD1	0.160931	1.26961	0.206566	0.564487
856490.YNG2	856490	YNG2	0.151125	1.27009	0.206396	0.564487
854907.COS3	854907	COS3	-0.40912	-1.26969	0.206601	0.564487
855392.FIG4	855392	FIG4	0.161255	1.2701	0.206391	0.564487
851391.CDC9	851391	CDC9	-0.148673	-1.26847	0.206968	0.564923
855006.GIS4	855006	GIS4	0.161769	1.2685	0.206959	0.564923
852607.RTF1	852607	RTF1	-0.129491	-1.26741	0.207349	0.565392
852792.None	852792		-0.418157	-1.26759	0.207298	0.565392
852799.None	852799		0.347254	1.26625	0.207759	0.56566
855222.ADD37	855222	ADD37	0.182035	1.26631	0.207741	0.56566
854431.CDC31	854431	CDC31	-0.163818	-1.26625	0.207759	0.56566
851836.None	851836		-0.182153	-1.26499	0.20821	0.566603
852228.SAS3	852228	SAS3	-0.134146	-1.26402	0.208557	0.566949
852609.None	852609		-0.132552	-1.26376	0.20865	0.566949
853253.MNN5	853253	MNN5	0.118645	1.264	0.208565	0.566949
851195.RBG1	851195	RBG1	-0.120024	-1.26293	0.208947	0.567274
[truncated: 3,430 more rows]

## Sheet: RNAseq-CR_regression
Metabolism	Entrez	Symbol	corr.	t	P.Value	adj.P.Val
856394.GPA1	856394	GPA1	-0.144361	-6.97945	1.63e-10	1.77e-07
850730.AFB1	850730	AFB1	-0.125456	-5.87495	3.7e-08	1.26e-05
850970.NEJ1	850970	NEJ1	-0.0920399	-7.32787	2.54e-11	3.45e-08
852159.None	852159		-0.0906417	-6.22971	6.86e-09	2.66e-06
854387.STE4	854387	STE4	-0.0893649	-5.73477	7.16e-08	1.85e-05
854797.BAR1	854797	BAR1	-0.0840508	-4.69749	6.9e-06	0.000725898
850518.STE2	850518	STE2	-0.0817634	-3.84555	0.000192327	0.00907948
853548.STE18	853548	STE18	-0.0739803	-6.5869	1.13e-09	6.8e-07
852365.RDH54	852365	RDH54	-0.0734653	-7.47221	1.24e-11	2.25e-08
852377.TEC1	852377	TEC1	-0.0715961	-7.61166	5.91e-12	1.61e-08
852602.MAL32	852602	MAL32	-0.0652075	-3.96397	0.000123599	0.00639068
856239.THI22	856239	THI22	-0.0638595	-4.90022	2.93e-06	0.000398223
851680.STE5	851680	STE5	-0.0585541	-6.38441	3.08e-09	1.48e-06
853283.FAR1	853283	FAR1	-0.0502278	-4.93878	2.5e-06	0.000354698
855780.AGA1	855780	AGA1	-0.0495038	-5.49627	2.09e-07	4.55e-05
851173.SST2	851173	SST2	-0.0494383	-6.37333	3.28e-09	1.48e-06
852390.PHO5	852390	PHO5	-0.0459278	-4.85984	3.46e-06	0.000458465
856484.STE12	856484	STE12	-0.0381027	-6.39742	2.88e-09	1.48e-06
854527.REV1	854527	REV1	-0.0368262	-6.17943	8.33e-09	3.01e-06
856559.RTT107	856559	RTT107	-0.0351828	-6.31635	4.27e-09	1.78e-06
854818.MPH1	854818	MPH1	-0.0329688	-7.68247	3.92e-12	1.61e-08
855786.LYS9	855786	LYS9	-0.0286421	-5.74022	6.76e-08	1.83e-05
856240.AXL1	856240	AXL1	-0.0285271	-4.71518	6.33e-06	0.000725898
851904.GIC2	851904	GIC2	-0.028154	-4.82414	4.02e-06	0.000507463
855533.KAR1	855533	KAR1	-0.0252144	-5.79402	5.25e-08	1.58e-05
850334.KCC4	850334	KCC4	-0.0249085	-4.60444	1e-05	0.000921733
851069.ILV5	851069	ILV5	-0.0243374	-4.05121	8.88e-05	0.00507544
854666.AXL2	854666	AXL2	-0.0240945	-4.93192	2.53e-06	0.000354698
852455.AMN1	852455	AMN1	-0.0233393	-4.17517	5.54e-05	0.00354155
850345.BUD3	850345	BUD3	-0.0223448	-5.69634	8.28e-08	2.04e-05
853602.MET5	853602	MET5	-0.0220863	-3.86881	0.000175242	0.00841935
852683.IME4	852683	IME4	-0.0216678	-5.78126	5.57e-08	1.59e-05
852897.MSB2	852897	MSB2	-0.0214016	-4.76984	5.04e-06	0.000621877
855352.SCW10	855352	SCW10	-0.021201	-3.95409	0.000127763	0.00654363
855555.BNI5	855555	BNI5	-0.0211824	-5.54245	1.69e-07	3.81e-05
853560.JJJ3	853560	JJJ3	-0.0202402	-4.07227	8.2e-05	0.004839
855444.MET2	855444	MET2	-0.0201239	-4.62538	9.19e-06	0.000890976
851358.LRG1	851358	LRG1	-0.0194729	-5.21262	7.46e-07	0.000144599
851724.SWI5	851724	SWI5	-0.018899	-4.18533	5.32e-05	0.00343918
850573.None	850573		-0.0181897	-4.39214	2.36e-05	0.00180802
855417.TRF5	855417	TRF5	-0.0181537	-4.95528	2.29e-06	0.000354698
855646.NIS1	855646	NIS1	-0.0178809	-3.92451	0.000142562	0.00710066
855680.SLM2	855680	SLM2	-0.0174712	-4.52582	1.38e-05	0.00117145
856554.SKG6	856554	SKG6	-0.0169642	-5.42446	2.89e-07	6.03e-05
855749.SMM1	855749	SMM1	-0.0169039	-4.26931	3.84e-05	0.00270737
855439.POP3	855439	POP3	-0.0161583	-4.01776	0.000100722	0.00549211
855710.HDA1	855710	HDA1	-0.0160375	-5.40606	3.14e-07	6.31e-05
851647.PPH3	851647	PPH3	-0.0158247	-4.52995	1.36e-05	0.00117024
850773.RAX2	850773	RAX2	-0.0153387	-4.27441	3.76e-05	0.00268885
855746.URK1	855746	URK1	-0.0148792	-3.83057	0.00020117	0.00941512
853908.CAF4	853908	CAF4	-0.0143593	-4.45969	1.8e-05	0.00146194
852119.GIN4	852119	GIN4	-0.0139679	-4.30651	3.32e-05	0.00240229
855649.IMP4	855649	IMP4	-0.0137052	-4.02039	9.97e-05	0.00549211
855765.SSK2	855765	SSK2	-0.0135455	-4.14149	6.3e-05	0.00388592
851387.NRP1	851387	NRP1	-0.0126531	-4.2577	4.02e-05	0.00279674
854018.PEX11	854018	PEX11	-0.0126324	-4.06586	8.4e-05	0.0049045
855636.TOP2	855636	TOP2	-0.0125492	-4.43168	2.02e-05	0.00158859
853747.RAD27	853747	RAD27	-0.0125312	-4.00077	0.000107347	0.00565812
853353.SRS2	853353	SRS2	-0.0124037	-4.69962	6.76e-06	0.000725898
856899.BEM2	856899	BEM2	-0.0110608	-4.69814	6.8e-06	0.000725898
852499.BEM1	852499	BEM1	-0.0110591	-4.93116	2.54e-06	0.000354698
853535.NPA3	853535	NPA3	-0.0109363	-4.03564	9.42e-05	0.0052707
855569.GIM3	855569	GIM3	-0.010841	-4.00958	0.000103863	0.00556164
852239.PRE7	852239	PRE7	-0.0106467	-5.0742	1.37e-06	0.000232447
855540.PBR1	855540	PBR1	-0.0103156	-4.11449	6.98e-05	0.00421282
855917.MRN1	855917	MRN1	-0.0103002	-4.00797	0.000104492	0.00556164
855653.LAT1	855653	LAT1	-0.00949152	-3.9914	0.000111179	0.00580377
856736.BIM1	856736	BIM1	-0.00914251	-3.92784	0.000140822	0.00707891
850550.DEG1	850550	DEG1	-0.00901067	-3.81541	0.00021255	0.00977911
854457.None	854457		-0.00898442	-4.13397	6.48e-05	0.00395447
853295.IDS2	853295	IDS2	0.00989748	4.18828	5.26e-05	0.00343918
852796.GUP1	852796	GUP1	0.0105961	4.54269	1.29e-05	0.00112908
851778.CBS2	851778	CBS2	0.0118762	4.39683	2.32e-05	0.00179992
852842.HEM2	852842	HEM2	0.0122266	4.48516	1.63e-05	0.00135706
852823.GEP7	852823	GEP7	0.0143701	4.05807	8.65e-05	0.00499743
852971.TWF1	852971	TWF1	0.0143814	4.93065	2.55e-06	0.000354698
851467.UBX3	851467	UBX3	0.0145347	4.08836	7.71e-05	0.00460244
850790.ERG27	850790	ERG27	0.0147101	4.68803	7.09e-06	0.000726533
851368.PTP1	851368	PTP1	0.014896	3.89505	0.000158923	0.00783154
853566.VPS25	853566	VPS25	0.0152783	4.4819	1.65e-05	0.00135706
853845.None	853845		0.0158773	5.81176	4.83e-08	1.54e-05
852614.HAP2	852614	HAP2	0.0160394	4.69282	6.95e-06	0.000725898
850917.CCC1	850917	CCC1	0.0176929	4.9581	2.26e-06	0.000354698
856038.None	856038		0.0177449	3.85828	0.000181846	0.00866002
856221.ISR1	856221	ISR1	0.0179316	4.61163	9.73e-06	0.000912738
850974.DCS1	850974	DCS1	0.0179536	4.20055	5.02e-05	0.00332183
851645.SNF11	851645	SNF11	0.0183241	4.66517	7.8e-06	0.000783968
855164.ERG29	855164	ERG29	0.0185113	4.21954	4.66e-05	0.00312435
852124.GRX2	852124	GRX2	0.0185768	3.893	0.000160122	0.00783154
856103.LSP1	856103	LSP1	0.0190827	4.35512	2.74e-05	0.00206542
851878.DPP1	851878	DPP1	0.0203447	4.71976	6.22e-06	0.000725898
855077.BUB2	855077	BUB2	0.0207784	5.10654	1.19e-06	0.000208336
854722.AIM19	854722	AIM19	0.0215675	4.95004	2.34e-06	0.000354698
850862.PUS5	850862	PUS5	0.0216153	4.24317	4.25e-05	0.00292232
851386.SFA1	851386	SFA1	0.0218632	4.32915	3.04e-05	0.00222845
851817.COX20	851817	COX20	0.0221192	4.23247	4.43e-05	0.0030084
852883.ERG26	852883	ERG26	0.0244831	4.61099	9.75e-06	0.000912738
853707.MCR1	853707	MCR1	0.0255978	4.59913	1.03e-05	0.000928909
855176.NDE1	855176	NDE1	0.0272033	3.93954	0.000135339	0.00686688
853273.QCR8	853273	QCR8	0.0275839	4.14652	6.2e-05	0.00386954
852846.PNC1	852846	PNC1	0.0279834	4.01778	0.000101162	0.00549211
851642.FMP16	851642	FMP16	0.0287258	3.81852	0.000210169	0.0097522
854303.IDH2	854303	IDH2	0.0290419	4.63023	9.06e-06	0.000890976
856546.DSE2	856546	DSE2	0.0311363	4.83416	3.87e-06	0.000500345
854919.NDI1	854919	NDI1	0.0322598	4.57868	1.12e-05	0.000998019
853367.PRY3	853367	PRY3	0.032742	5.60227	1.29e-07	3.05e-05
852783.TOS8	852783	TOS8	0.0333617	5.16278	9.29e-07	0.000173989
851380.DLD1	851380	DLD1	0.0359476	6.64107	8.59e-10	5.83e-07
852891.STF2	852891	STF2	0.0375533	3.87155	0.000174433	0.00841935
856861.DSE1	856861	DSE1	0.0404537	6.92609	2.05e-10	1.85e-07
854804.TIR3	854804	TIR3	0.044751	4.3323	3.03e-05	0.00222845
854228.YOR29-13	854228	YOR29-13	0.0468595	6.88999	2.47e-10	1.92e-07
852979.CTT1	852979	CTT1	0.0489239	4.44794	1.9e-05	0.00151719
854070.PHM7	854070	PHM7	0.0497518	4.04558	9.11e-05	0.005154
1466465.None	1466465		0.0545319	5.14804	9.97e-07	0.000180499
856487.RTC3	856487	RTC3	0.0636923	4.70856	6.6e-06	0.000725898
856780.None	856780		0.0690522	4.1541	6.08e-05	0.00383869
852147.FIT1	852147	FIT1	0.0701297	4.70008	6.85e-06	0.000725898
855737.RPC34	855737	RPC34	-0.0125144	-3.80667	0.000219392	0.0100091
856903.None	856903		0.0210899	3.80392	0.000221632	0.010027
852459.TOS1	852459	TOS1	-0.0181467	-3.79995	0.00022479	0.0100858
854987.UNG1	854987	UNG1	-0.00736823	-3.79066	0.000232455	0.0103443
854701.SLM1	854701	SLM1	0.0109738	3.78205	0.000239789	0.0105187
5142379.None	5142379		0.0375917	3.78353	0.00024025	0.0105187
851313.NOP6	851313	NOP6	-0.0122085	-3.77859	0.000242795	0.0105375
850506.TUB2	850506	TUB2	-0.0102944	-3.77462	0.000246288	0.0105375
854401.ISU2	854401	ISU2	-0.0296958	-3.77537	0.000246504	0.0105375
855255.GAS3	855255	GAS3	-0.0148692	-3.76137	0.000258303	0.0108707
855474.None	855474		-0.0128311	-3.76211	0.00025762	0.0108707
855483.KEX2	855483	KEX2	-0.0107124	-3.7489	0.000270117	0.0112805
856643.None	856643		-0.0283811	-3.74071	0.000278151	0.0113796
853671.STE6	853671	STE6	-0.0340621	-3.7419	0.000277992	0.0113796
855557.IBD2	855557	IBD2	-0.0116072	-3.73799	0.000280874	0.0113796
1466513.YNL097C-A	1466513	YNL097C-A	-0.0190377	-3.74006	0.000278796	0.0113796
855689.BDP1	855689	BDP1	-0.0140727	-3.73009	0.000288905	0.0116183
855730.RLP7	855730	RLP7	-0.0124772	-3.7197	0.000299813	0.0119683
854756.None	854756		-0.0194857	-3.71513	0.000304731	0.0120758
853341.GSM1	853341	GSM1	0.0172067	3.70771	0.000312883	0.012309
850351.LDB16	850351	LDB16	0.00872801	3.70193	0.000319375	0.012474
851276.None	851276		0.0190391	3.69189	0.000330951	0.0128338
856481.LRP1	856481	LRP1	-0.0118886	-3.6881	0.000335425	0.0128599
855528.None	855528		-0.0140623	-3.68731	0.00033636	0.0128599
851511.KNH1	851511	KNH1	0.0309779	3.6848	0.000339363	0.0128839
851299.PHO11	851299	PHO11	-0.0451457	-3.6761	0.000351242	0.013083
852735.GPI10	852735	GPI10	0.00737435	3.6746	0.000351835	0.013083
855591.KRE33	855591	KRE33	-0.0149221	-3.6751	0.000351206	0.013083
855642.PMS1	855642	PMS1	-0.0129118	-3.67127	0.000355997	0.0131046
855857.ATP15	855857	ATP15	0.0200991	3.6705	0.000357244	0.0131046
854424.CLP1	854424	CLP1	0.00676536	3.6648	0.000364214	0.0132706
856351.SBP1	856351	SBP1	-0.00970584	-3.65794	0.000373115	0.0134148
855743.NRM1	855743	NRM1	-0.0138763	-3.65845	0.000372452	0.0134148
855997.None	855997		0.0104884	3.65499	0.000377022	0.0134661
855594.NRK1	855594	NRK1	-0.014594	-3.64478	0.000390796	0.0138669
852014.MRP20	852014	MRP20	0.0145514	3.6376	0.000400764	0.0140371
855567.CUZ1	855567	CUZ1	-0.0200404	-3.63805	0.000400425	0.0140371
855819.CLN2	855819	CLN2	-0.0175543	-3.63575	0.000403382	0.0140382
851321.None	851321		0.0138234	3.63295	0.000407358	0.0140863
855137.HFD1	855137	HFD1	0.0134333	3.60504	0.000449088	0.015431
852772.MLC1	852772	MLC1	-0.00815707	-3.60294	0.000452391	0.0154467
853039.TPO2	853039	TPO2	0.0292155	3.60037	0.000458412	0.0155545
853350.BCK1	853350	BCK1	-0.00806642	-3.59168	0.00047047	0.0157666
855242.ERG2	855242	ERG2	0.0170007	3.59288	0.000468507	0.0157666
856579.ENO2	856579	ENO2	-0.0142141	-3.5883	0.000476035	0.0158074
855212.PAI3	855212	PAI3	0.0302422	3.58741	0.000477513	0.0158074
855416.TOS6	855416	TOS6	-0.0183347	-3.58559	0.000480821	0.0158205
851803.RAD9	851803	RAD9	-0.014538	-3.58106	0.000488159	0.0158403
852009.URH1	852009	URH1	0.011996	3.57987	0.000490176	0.0158403
856801.RNR1	856801	RNR1	-0.0151234	-3.58084	0.000488525	0.0158403
855426.RFC3	855426	RFC3	-0.00818427	-3.57143	0.000504722	0.0161201
856079.ERG10	856079	ERG10	0.01578	3.5714	0.000504775	0.0161201
853882.PRY2	853882	PRY2	-0.0239266	-3.56437	0.000518717	0.0164685
855237.VTI1	855237	VTI1	0.00960046	3.55323	0.000537499	0.0169656
852905.MTL1	852905	MTL1	0.020518	3.5493	0.000544822	0.0170973
855645.TPM1	855645	TPM1	-0.00988085	-3.54362	0.000555592	0.0173351
855663.GCD10	855663	GCD10	-0.0115974	-3.53528	0.000571776	0.0177381
851566.RCR2	851566	RCR2	0.013335	3.5237	0.00059497	0.0183528
852953.COX18	852953	COX18	0.0141657	3.52199	0.000598465	0.0183563
850798.None	850798		0.0349469	3.50494	0.000635743	0.0191747
855264.MRE11	855264	MRE11	0.00881065	3.50438	0.000635657	0.0191747
855394.KRE1	855394	KRE1	-0.0105357	-3.5064	0.000631284	0.0191747
856563.KEL1	856563	KEL1	-0.0117765	-3.4939	0.000658812	0.0197607
853020.None	853020		0.00951703	3.48514	0.000678773	0.0200275
853916.UTH1	853916	UTH1	-0.0162102	-3.48641	0.000675842	0.0200275
854495.FAA1	854495	FAA1	0.0184947	3.48655	0.000676053	0.0200275
856018.YDC1	856018	YDC1	0.0189365	3.48264	0.000685274	0.02011
850406.MATALPHA2	850406	MATALPHA2	-0.0463246	-3.48132	0.00069012	0.0201433
855659.SUN4	855659	SUN4	-0.0144257	-3.47795	0.000695583	0.0201942
852173.ECM21	852173	ECM21	-0.0155445	-3.4749	0.000702815	0.0202957
852288.COQ1	852288	COQ1	0.0126815	3.46947	0.000715902	0.020456
853009.SHY1	853009	SHY1	0.0157087	3.47101	0.000712156	0.020456
852545.ALG7	852545	ALG7	-0.00728161	-3.4637	0.000730041	0.0205901
850639.SPA2	850639	SPA2	-0.0119473	-3.46409	0.000729079	0.0205901
855980.RNY1	855980	RNY1	0.0184068	3.46292	0.000731974	0.0205901
851720.PEX7	851720	PEX7	0.00928636	3.46027	0.000738572	0.0206686
853095.QCR9	853095	QCR9	0.025905	3.45907	0.000744059	0.0207154
852793.MMS2	852793	MMS2	0.0117982	3.45436	0.000753494	0.02073
854445.FSF1	854445	FSF1	-0.0115694	-3.45336	0.000756041	0.02073
855905.OXR1	855905	OXR1	0.010441	3.45586	0.000749688	0.02073
854964.RRN11	854964	RRN11	-0.0131921	-3.44748	0.000771218	0.0210399
851285.YAT1	851285	YAT1	-0.025499	-3.44519	0.000777231	0.0210732
851758.SDH4	851758	SDH4	0.0194296	3.4439	0.00078139	0.0210732
854845.DAL1	854845	DAL1	-0.046538	-3.44211	0.000787963	0.0210732
854564.FIT2	854564	FIT2	-0.138118	-3.44393	0.000786266	0.0210732
852179.BNA4	852179	BNA4	0.0230305	3.43541	0.000805363	0.0212306
852407.ALG1	852407	ALG1	0.00853927	3.43461	0.000805458	0.0212306
853761.YPF1	853761	YPF1	0.0069087	3.43456	0.000805583	0.0212306
856123.CMR3	856123	CMR3	0.0176614	3.42929	0.00082003	0.021507
851658.AFR1	851658	AFR1	0.0144976	3.41935	0.000847892	0.0218162
856741.GPA2	856741	GPA2	0.0144312	3.42184	0.000840802	0.0218162
856748.CHO1	856748	CHO1	0.0233701	3.42434	0.000835915	0.0218162
855517.SPS18	855517	SPS18	-0.0217727	-3.4199	0.000846314	0.0218162
856672.CYC7	856672	CYC7	0.0626502	3.41855	0.000853667	0.0218611
856854.SHO1	856854	SHO1	-0.00715586	-3.4153	0.000859482	0.0219067
856615.BAT1	856615	BAT1	-0.0177526	-3.4134	0.000865183	0.021949
852484.PCH2	852484	PCH2	-0.0161513	-3.40806	0.000880616	0.0219888
852572.SDH8	852572	SDH8	0.0140877	3.40914	0.00087742	0.0219888
853309.None	853309		0.0211505	3.40727	0.000882953	0.0219888
855448.TOF1	855448	TOF1	-0.0129163	-3.4088	0.000878416	0.0219888
850442.SRB8	850442	SRB8	-0.00958909	-3.40084	0.000902168	0.0222631
855328.YKU70	855328	YKU70	0.0106999	3.40133	0.000900667	0.0222631
855789.NOG2	855789	NOG2	-0.0134842	-3.397	0.0009138	0.0224481
854325.SLP1	854325	SLP1	-0.0114425	-3.39074	0.000933124	0.0228195
851892.ATP5	851892	ATP5	0.0172865	3.38656	0.000946427	0.0229005
1466467.None	1466467		-0.0271904	-3.3878	0.000942325	0.0229005
855050.RCH1	855050	RCH1	-0.0258004	-3.38566	0.000949092	0.0229005
852095.VPS52	852095	VPS52	0.00979778	3.38024	0.000966393	0.0230396
855597.SPC98	855597	SPC98	-0.0121664	-3.3817	0.000961679	0.0230396
856271.None	856271		0.00887826	3.37987	0.000967586	0.0230396
856461.SSZ1	856461	SSZ1	-0.010767	-3.37485	0.000983895	0.0233256
850563.MIC19	850563	MIC19	0.0145217	3.36793	0.00100679	0.0237646
856462.RRP3	856462	RRP3	-0.0103822	-3.36087	0.00103066	0.0239761
856489.GAR1	856489	GAR1	-0.011254	-3.36007	0.00103342	0.0239761
851154.TSR2	851154	TSR2	-0.00973867	-3.36051	0.00103189	0.0239761
855449.SEC2	855449	SEC2	-0.010671	-3.36338	0.00102211	0.0239761
855637.TCB2	855637	TCB2	-0.0132394	-3.35729	0.00104296	0.0240946
855962.FRK1	855962	FRK1	-0.0128184	-3.3554	0.00104951	0.0241433
852423.TPS1	852423	TPS1	0.0200911	3.3545	0.00105451	0.0241557
851923.PEP7	851923	PEP7	0.0105529	3.35072	0.00106594	0.0242132
855722.None	855722		-0.010574	-3.35142	0.00106347	0.0242132
853327.ASF1	853327	ASF1	-0.0149921	-3.34761	0.00107694	0.0243613
851649.SED1	851649	SED1	0.0276667	3.33781	0.00111431	0.0249892
856921.GRX4	856921	GRX4	0.0178836	3.3363	0.00111851	0.0249892
852856.SCW11	852856	SCW11	0.0150844	3.33842	0.00111017	0.0249892
855532.SRP1	855532	SRP1	-0.00768719	-3.32985	0.001142	0.0254095
853310.AIM23	853310	AIM23	0.0149224	3.32758	0.0011506	0.0254963
855223.RTP1	855223	RTP1	-0.00891343	-3.32259	0.00116964	0.0258129
855790.ESF2	855790	ESF2	-0.0124965	-3.31666	0.00119269	0.026215
852242.MRPL16	852242	MRPL16	0.0116999	3.31513	0.00119871	0.0262411
856595.GPI16	856595	GPI16	-0.00979585	-3.31318	0.00120639	0.0263031
854736.SER33	854736	SER33	-0.0122189	-3.31108	0.00121476	0.0263797
856648.CIN8	856648	CIN8	-0.00908812	-3.30492	0.00123956	0.0268111
855186.RIM13	855186	RIM13	0.00913576	3.30082	0.00125629	0.0270651
851515.MRP10	851515	MRP10	0.0124465	3.29747	0.00127016	0.0272463
856689.RIP1	856689	RIP1	0.023963	3.29718	0.00127474	0.0272463
855488.BNI4	855488	BNI4	-0.0108344	-3.29465	0.00128195	0.0272931
853182.None	853182		0.0107001	3.28878	0.00130678	0.027605
856268.ASN1	856268	ASN1	-0.0228905	-3.28976	0.00130378	0.027605
850860.MAS1	850860	MAS1	0.0088324	3.27838	0.00135189	0.0280164
850922.None	850922		0.0120412	3.27812	0.00135303	0.0280164
854924.ATR1	854924	ATR1	-0.0116803	-3.27731	0.0013566	0.0280164
855660.AQR1	855660	AQR1	-0.024153	-3.27803	0.00135721	0.0280164
855761.BUD17	855761	BUD17	-0.00982326	-3.28073	0.0013416	0.0280164
856296.MET16	856296	MET16	-0.0170563	-3.2802	0.00134391	0.0280164
853337.None	853337		0.0244018	3.27503	0.00136824	0.0280316
853466.MET3	853466	MET3	-0.0275877	-3.27552	0.00136828	0.0280316
855942.BEM4	855942	BEM4	0.00756458	3.27195	0.0013805	0.0281758
856754.FIR1	856754	FIR1	-0.0109874	-3.26673	0.00140417	0.0285514
850772.EMP70	850772	EMP70	-0.00504465	-3.26164	0.00142757	0.0289189
851282.PRM9	851282	PRM9	-0.0611242	-3.25776	0.00144953	0.0292345
850865.UPS2	850865	UPS2	0.0269861	3.25701	0.00145392	0.0292345
851195.RBG1	851195	RBG1	-0.0100841	-3.25389	0.00146396	0.0293279
856696.EAF5	856696	EAF5	-0.00778581	-3.24031	0.00152973	0.03031
855559.None	855559		-0.0168004	-3.24144	0.00152418	0.03031
855624.OCA1	855624	OCA1	-0.00916614	-3.24078	0.00152743	0.03031
855465.FOL1	855465	FOL1	-0.00894866	-3.23831	0.00153965	0.0303956
851813.SIR4	851813	SIR4	-0.0100822	-3.23379	0.0015623	0.0304364
851911.OMS1	851911	OMS1	0.0124125	3.23232	0.00156976	0.0304364
851974.YPR1	851974	YPR1	0.0107699	3.23489	0.00155679	0.0304364
850519.BST1	850519	BST1	-0.00724419	-3.2292	0.00158563	0.0304364
850559.FAR7	850559	FAR7	0.0153616	3.22825	0.0015905	0.0304364
853716.SDH3	853716	SDH3	0.0177268	3.23144	0.00157545	0.0304364
855105.ISF1	855105	ISF1	0.0247314	3.23068	0.00157941	0.0304364
855222.ADD37	855222	ADD37	0.013117	3.2337	0.00156275	0.0304364
855408.KRI1	855408	KRI1	-0.0137541	-3.22466	0.001609	0.0304364
854556.ALD4	854556	ALD4	0.0338876	3.22675	0.0016036	0.0304364
856106.HAT1	856106	HAT1	0.0101838	3.22586	0.0016028	0.0304364
856323.HPA2	856323	HPA2	0.0328301	3.22674	0.00159827	0.0304364
851111.COX8	851111	COX8	0.0222118	3.22148	0.0016288	0.030704
856791.GPP2	856791	GPP2	0.0265119	3.21639	0.00165757	0.0311383
856850.BOI2	856850	BOI2	-0.00808957	-3.21423	0.00166394	0.0311483
855752.RCF2	855752	RCF2	-0.0118888	-3.21211	0.00167532	0.0311483
854398.DSC3	854398	DSC3	0.00886633	3.21225	0.00167454	0.0311483
856669.GDA1	856669	GDA1	-0.00834186	-3.20898	0.00169221	0.0313549
854895.DUS1	854895	DUS1	-0.0114728	-3.20791	0.00169802	0.0313556
852316.YPK3	852316	YPK3	-0.00811484	-3.2053	0.00171235	0.031513
851646.TPS2	851646	TPS2	0.0200732	3.1974	0.00175912	0.0317253
851890.MHR1	851890	MHR1	0.0109529	3.19987	0.00174241	0.0317253
851983.ATP17	851983	ATP17	0.0180376	3.19617	0.00176479	0.0317253
853389.IKS1	853389	IKS1	0.0100892	3.19895	0.00174754	0.0317253
853752.SLD2	853752	SLD2	-0.0127968	-3.19613	0.00176338	0.0317253
850762.RFU1	850762	RFU1	-0.0159524	-3.19857	0.00174967	0.0317253
855473.RPA49	855473	RPA49	-0.0121139	-3.19878	0.00174848	0.0317253
856092.HST2	856092	HST2	0.0104535	3.19215	0.001786	0.0320007
851225.FUN14	851225	FUN14	0.0117487	3.18907	0.00180366	0.0321052
853901.GMH1	853901	GMH1	0.00913817	3.18915	0.00180321	0.0321052
852196.ALG3	852196	ALG3	-0.0118246	-3.18535	0.00182525	0.0322955
852879.COG7	852879	COG7	0.00737266	3.18314	0.00183815	0.0322955
853608.PMT4	853608	PMT4	-0.00526857	-3.18367	0.00183507	0.0322955
854911.MSC1	854911	MSC1	0.0212301	3.18513	0.00182833	0.0322955
856498.SFB3	856498	SFB3	-0.00904103	-3.17892	0.00186306	0.0326276
851786.MSC2	851786	MSC2	0.00598634	3.17525	0.00188502	0.0329061
851869.PMP3	851869	PMP3	0.0115504	3.17404	0.00189227	0.0329267
851448.TMA17	851448	TMA17	0.020027	3.16935	0.0019237	0.0333667
851858.PEX10	851858	PEX10	0.00838639	3.16616	0.00194033	0.033548
855135.ILV2	855135	ILV2	-0.0115911	-3.16282	0.00196107	0.0337989
850325.STE50	850325	STE50	0.00643344	3.16062	0.00197482	0.0339281
856131.ATP20	856131	ATP20	0.0242773	3.15645	0.0020063	0.0343602
855500.POP1	855500	POP1	-0.0106401	-3.14989	0.00204321	0.0348824
852543.None	852543		0.01599	3.14531	0.00207304	0.0351052
851922.TIM11	851922	TIM11	0.017258	3.14658	0.00206625	0.0351052
852763.SNF4	852763	SNF4	0.00603087	3.14332	0.00208616	0.0351052
856431.BRL1	856431	BRL1	-0.0089619	-3.14295	0.0020886	0.0351052
854057.COQ3	854057	COQ3	0.00874783	3.14416	0.0020806	0.0351052
855623.MIC27	855623	MIC27	0.0151689	3.13941	0.00211208	0.0352814
855763.None	855763		-0.00829592	-3.13985	0.00210913	0.0352814
855348.YME2	855348	YME2	0.0122995	3.13152	0.0021654	0.0360613
850342.LEU2	850342	LEU2	-0.0248687	-3.12656	0.0022055	0.0362838
851957.SPC110	851957	SPC110	-0.00703472	-3.12695	0.00219685	0.0362838
852088.SNF1	852088	SNF1	0.00687433	3.12793	0.00219002	0.0362838
855514.RIO2	855514	RIO2	-0.00941089	-3.12623	0.00220181	0.0362838
852172.SFT2	852172	SFT2	0.0114623	3.12253	0.00222764	0.0365374
856496.HXT5	856496	HXT5	0.019068	3.11832	0.00225736	0.0366923
854769.PKP1	854769	PKP1	0.0159088	3.11848	0.00225621	0.0366923
855639.MKT1	855639	MKT1	-0.007761	-3.11953	0.00224873	0.0366923
854329.PET123	854329	PET123	0.0129392	3.11735	0.00226422	0.0366938
851272.ADE1	851272	ADE1	-0.0176867	-3.1103	0.00231524	0.0367774
852961.ROM1	852961	ROM1	0.0144012	3.11241	0.00229963	0.0367774
853052.GPC1	853052	GPC1	0.0203414	3.11367	0.00229254	0.0367774
851187.YRF1-4	851187	YRF1-4	0.0781648	3.11688	0.00227856	0.0367774
855121.SNZ1	855121	SNZ1	-0.0222119	-3.11133	0.00230874	0.0367774
855539.IPI3	855539	IPI3	-0.0122832	-3.11005	0.0023168	0.0367774
855829.None	855829		0.0138303	3.1137	0.00229036	0.0367774
851726.KGD2	851726	KGD2	0.0112422	3.10458	0.0023569	0.0371664
855051.IMP2	855051	IMP2	-0.0181726	-3.1052	0.00235358	0.0371664
854095.GPD2	854095	GPD2	-0.0218356	-3.10453	0.00236183	0.0371664
854746.EFM4	854746	EFM4	-0.0108767	-3.10001	0.00239091	0.0372996
853379.MPM1	853379	MPM1	0.0103093	3.10038	0.00238812	0.0372996
853507.CYC1	853507	CYC1	0.0368264	3.10137	0.0023896	0.0372996
852142.QCR7	852142	QCR7	0.0229458	3.0907	0.00246658	0.0383698
853664.URA1	853664	URA1	-0.0178859	-3.08872	0.00247795	0.0384366
852419.MRPL36	852419	MRPL36	0.0135276	3.08709	0.00248945	0.0385049
853240.MBB1	853240	MBB1	0.0203653	3.08618	0.00249655	0.038505
852594.CTP1	852594	CTP1	-0.022378	-3.08069	0.0025443	0.0389361
852152.FDC1	852152	FDC1	-0.0272045	-3.08175	0.00253859	0.0389361
854232.MSA1	854232	MSA1	-0.0142054	-3.07989	0.00254601	0.0389361
853230.ACO2	853230	ACO2	-0.0158267	-3.07742	0.00256672	0.0391425
853460.SAG1	853460	SAG1	-0.026722	-3.07356	0.00260222	0.0395727
853527.CCT5	853527	CCT5	-0.0049705	-3.07034	0.00262292	0.0397761
855472.MPA43	855472	MPA43	-0.00973256	-3.06931	0.00263132	0.0397922
852795.LCL3	852795	LCL3	0.010154	3.06764	0.00264502	0.0398884
855029.ERG5	855029	ERG5	0.014826	3.05421	0.0027576	0.0414709
850504.ACT1	850504	ACT1	-0.00791396	-3.05178	0.00277848	0.0414906
854416.SSP2	854416	SSP2	-0.0208292	-3.05139	0.00278183	0.0414906
855996.None	855996		-0.00968481	-3.05146	0.00278125	0.0414906
851617.HEM12	851617	HEM12	0.00952647	3.04737	0.0028167	0.0417811
854630.None	854630		-0.0969186	-3.04885	0.00281643	0.0417811
853286.FBP26	853286	FBP26	0.0112643	3.04414	0.00284498	0.0420855
852105.RSM28	852105	RSM28	0.0120919	3.04312	0.00285391	0.0421029
856884.COX15	856884	COX15	0.0176206	3.03694	0.00291172	0.0422666
850727.COX12	850727	COX12	0.0207069	3.04074	0.0028798	0.0422666
855260.ERG8	855260	ERG8	0.0123529	3.03721	0.00290651	0.0422666
855298.COX7	855298	COX7	0.0250835	3.03865	0.00290111	0.0422666
855363.None	855363		0.0124371	3.03725	0.00290614	0.0422666
854469.RRS1	854469	RRS1	-0.0131805	-3.03979	0.00288346	0.0422666
852273.None	852273		-0.00943094	-3.0347	0.00292909	0.0422967
855609.RPC19	855609	RPC19	-0.0118913	-3.03467	0.00292937	0.0422967
854321.MRPL23	854321	MRPL23	0.0142137	3.03196	0.002954	0.0425391
1466431.MHF2	1466431	MHF2	-0.0218642	-3.02477	0.00302159	0.0432013
851628.TGL2	851628	TGL2	0.0105451	3.02181	0.00304772	0.0432013
854732.THS1	854732	THS1	-0.0062283	-3.02235	0.00304275	0.0432013
853853.ATP7	853853	ATP7	0.0183804	3.0227	0.00304316	0.0432013
850624.GRC3	850624	GRC3	-0.00795014	-3.02545	0.00301384	0.0432013
854503.FRT1	854503	FRT1	-0.00935443	-3.02183	0.00304755	0.0432013
854251.LPX1	854251	LPX1	-0.011016	-3.01746	0.00308884	0.04367
853303.TIF2	853303	TIF2	-0.0205815	-3.01493	0.00311437	0.0439166
852002.SHE9	852002	SHE9	0.00985413	3.01331	0.00312844	0.0439587
854136.TSR4	854136	TSR4	-0.00754536	-3.01278	0.00313355	0.0439587
853735.SSH4	853735	SSH4	0.00974074	3.0103	0.00315741	0.0440657
855769.SOL1	855769	SOL1	0.0102663	3.01061	0.00315447	0.0440657
850402.RBK1	850402	RBK1	0.00997438	3.0093	0.00316709	0.0440876
855429.SEC21	855429	SEC21	-0.00835391	-3.00714	0.0031882	0.0442678
856254.CTF4	856254	CTF4	-0.00890367	-3.00412	0.00321782	0.0445652
853405.None	853405		-0.0293453	-3.00255	0.00323336	0.0446664
851073.ADE13	851073	ADE13	-0.0114351	-3.00025	0.0032562	0.0448678
851347.INH1	851347	INH1	0.0313762	2.99679	0.00330179	0.0448822
856575.NMD3	856575	NMD3	-0.0100558	-2.99695	0.00328919	0.0448822
853576.NNF1	853576	NNF1	-0.0108651	-2.99518	0.00330709	0.0448822
855407.STB1	855407	STB1	-0.0141462	-2.99849	0.00327378	0.0448822
855491.ELA1	855491	ELA1	-0.0109897	-2.99667	0.00329203	0.0448822
855709.RCM1	855709	RCM1	-0.00875028	-2.99438	0.00331512	0.0448822
854441.HRK1	854441	HRK1	0.0108637	2.99765	0.00328216	0.0448822
1466518.COA2	1466518	COA2	0.0263508	2.99426	0.00332443	0.0448963
855531.None	855531		-0.0129097	-2.9903	0.00335675	0.0452203
855291.GAD1	855291	GAD1	0.0330135	2.99032	0.00336525	0.0452226
855091.NAT4	855091	NAT4	-0.0195759	-2.98629	0.00339802	0.0455503
850872.CBF5	850872	CBF5	-0.0078883	-2.98038	0.00345985	0.0462649
853202.ZUO1	853202	ZUO1	-0.00780979	-2.97853	0.00347932	0.0463702
855425.MID1	855425	MID1	-0.0086561	-2.97641	0.00350189	0.0463702
855427.PCL1	855427	PCL1	-0.0195168	-2.97769	0.00349258	0.0463702
855587.FPR1	855587	FPR1	-0.00983134	-2.97646	0.00350133	0.0463702
851170.FPR4	851170	FPR4	-0.0108198	-2.97394	0.00352832	0.0463808
855003.ERG6	855003	ERG6	0.00987247	2.97497	0.00351729	0.0463808
855940.SVS1	855940	SVS1	-0.0151667	-2.97431	0.00352544	0.0463808
851960.GGA1	851960	GGA1	0.0147528	2.97207	0.0035484	0.0464199
851037.TMA10	851037	TMA10	0.0501437	2.97339	0.0035483	0.0464199
855547.NOP13	855547	NOP13	-0.0114645	-2.97096	0.00356037	0.0464645
851207.DRS2	851207	DRS2	-0.0069363	-2.9686	0.00358599	0.0466177
856463.SSF1	856463	SSF1	-0.00995406	-2.96775	0.00359529	0.0466177
853347.SAP185	853347	SAP185	-0.0112045	-2.96732	0.00359995	0.0466177
854075.REX4	854075	REX4	-0.0112975	-2.96673	0.00360645	0.0466177
850625.RIX7	850625	RIX7	-0.0118372	-2.96428	0.00363333	0.0467426
854370.SLK19	854370	SLK19	-0.00887805	-2.96438	0.00363226	0.0467426
852593.BSD2	852593	BSD2	0.00802919	2.9599	0.00368188	0.0471437
854139.TAT2	854139	TAT2	0.00665074	2.96003	0.00368042	0.0471437
853131.CCH1	853131	CCH1	-0.00785925	-2.95318	0.00375761	0.0478874
853304.GLG2	853304	GLG2	0.0128054	2.95338	0.00375536	0.0478874
852517.YBP1	852517	YBP1	0.00603915	2.95186	0.00377259	0.0479657
850841.None	850841		0.0197676	2.95084	0.00378432	0.0479989
855054.CCS1	855054	CCS1	-0.0105934	-2.95009	0.00379288	0.0479989
854446.YTM1	854446	YTM1	-0.00885356	-2.94918	0.00380327	0.0480185
851193.CDC19	851193	CDC19	-0.0122283	-2.94746	0.0038231	0.0481568
852798.None	852798		0.00657146	2.94661	0.003833	0.0481698
850310.POF1	850310	POF1	0.00919853	2.94399	0.00386342	0.0483283
851917.YFT2	851917	YFT2	0.0118272	2.94466	0.00385557	0.0483283
851401.MSH5	851401	MSH5	0.0154664	2.94197	0.00388709	0.0485127
851687.None	851687		-0.00928481	-2.94032	0.00390647	0.0486428
854810.NAS2	854810	NAS2	0.00755604	2.93669	0.00394945	0.0490654
855600.NMA111	855600	NMA111	-0.00978404	-2.93479	0.0039721	0.0492341
850451.FIG2	850451	FIG2	-0.0133983	-2.93341	0.00398861	0.0492343
851834.VHS1	851834	VHS1	0.015606	2.93252	0.00399932	0.0492343
851099.SMC6	851099	SMC6	-0.00680516	-2.93294	0.00399423	0.0492343
854992.PPZ1	854992	PPZ1	0.00867041	2.93097	0.00401808	0.0492418
856220.COG4	856220	COG4	0.00591626	2.93169	0.00400933	0.0492418
854513.ALA1	854513	ALA1	-0.00716286	-2.92637	0.00407402	0.049815
851159.LSM3	851159	LSM3	-0.00848465	-2.92424	0.00410014	0.0500217
852451.RPB5	852451	RPB5	-0.0071437	-2.91983	0.00415482	0.0505752
851539.GPD1	851539	GPD1	0.0256903	2.91666	0.00420454	0.0510659
853597.XPT1	853597	XPT1	0.00959001	2.91433	0.0042239	0.0510725
854035.PTH4	854035	PTH4	-0.016995	-2.91453	0.0042214	0.0510725
854695.COX5B	854695	COX5B	0.0278074	2.91379	0.00423383	0.0510788
855867.CUB1	855867	CUB1	0.00587436	2.91176	0.00425662	0.0512399
854708.SGA1	854708	SGA1	-0.0341839	-2.91037	0.00427428	0.0512458
853868.DID4	853868	DID4	0.00701267	2.91024	0.00427599	0.0512458
856507.CDC12	856507	CDC12	-0.00821698	-2.90684	0.00431969	0.0516554
852872.ERG4	852872	ERG4	0.0142049	2.90467	0.00434787	0.0518783
852542.THI2	852542	THI2	0.0363183	2.9028	0.00437962	0.0520786
853760.HSL1	853760	HSL1	-0.0100019	-2.90191	0.00438385	0.0520786
851952.ATP22	851952	ATP22	0.00897048	2.89941	0.00441676	0.052295
856058.DIG1	856058	DIG1	-0.0141921	-2.8991	0.00442133	0.052295
855102.CTF18	855102	CTF18	-0.00766879	-2.89787	0.00443711	0.0523676
853336.PRM10	853336	PRM10	0.0211474	2.89017	0.0045463	0.0535399
853487.RBH2	853487	RBH2	-0.0107624	-2.88823	0.00456641	0.0535509
854452.HEM4	854452	HEM4	0.0100902	2.88819	0.00456697	0.0535509
856840.SSA4	856840	SSA4	-0.0133154	-2.88562	0.00460211	0.0537705
855570.INN1	855570	INN1	-0.0101042	-2.88537	0.00460551	0.0537705
856154.TIF5	856154	TIF5	-0.00602724	-2.88313	0.00463632	0.0540141
852546.GPX2	852546	GPX2	-0.0303385	-2.88088	0.00468091	0.0544168
850352.PGS1	850352	PGS1	0.00750356	2.8775	0.00471448	0.05469
855130.YPK2	855130	YPK2	0.0158366	2.87159	0.00479795	0.0555397
851067.BUD8	851067	BUD8	-0.00704266	-2.87003	0.00482011	0.0556774
850418.None	850418		-0.00915018	-2.86515	0.00489035	0.0562646
853097.TYS1	853097	TYS1	-0.00761636	-2.86506	0.00489167	0.0562646
850683.FPS1	850683	FPS1	-0.0077079	-2.8638	0.00490987	0.0563545
851947.SVF1	851947	SVF1	-0.00715489	-2.86305	0.00492078	0.0563606
856794.ICL1	856794	ICL1	-0.013293	-2.8605	0.00495806	0.0566681
854024.PPM2	854024	PPM2	-0.0135036	-2.85963	0.00497082	0.0566945
851452.PHO2	851452	PHO2	0.00759138	2.85887	0.00498201	0.056703
853979.NFT1	853979	NFT1	0.0631199	2.85779	0.00500778	0.0568526
855189.AIM36	855189	AIM36	0.0110068	2.85657	0.0050161	0.0568526
855355.GAS1	855355	GAS1	-0.00655056	-2.85527	0.00503525	0.0569508
852789.NBP35	852789	NBP35	0.00639665	2.8542	0.0050512	0.0570124
853438.CCT3	853438	CCT3	-0.00654175	-2.85179	0.00508725	0.0571815
850739.None	850739		0.0107398	2.85236	0.00507874	0.0571815
853660.FRE2	853660	FRE2	0.0389559	2.85015	0.00512408	0.0574765
852153.IRC4	852153	IRC4	0.0261152	2.84612	0.00517371	0.0579135
852090.PEX29	852090	PEX29	0.00780926	2.84426	0.00520144	0.0581041
850873.RFX1	850873	RFX1	0.00869274	2.84275	0.00522462	0.0582432
851373.SHS1	851373	SHS1	-0.00736761	-2.8411	0.00525015	0.0584079
854077.ATP19	854077	ATP19	0.0182501	2.83774	0.00530829	0.058934
854418.ESA1	854418	ESA1	0.0061136	2.83449	0.00535321	0.0593114
856616.CRG1	856616	CRG1	0.0234587	2.8329	0.00538656	0.0594061
853805.FBA1	853805	FBA1	-0.00909137	-2.83316	0.00537411	0.0594061
855732.CIT1	855732	CIT1	0.0177156	2.83222	0.00539458	0.0594061
850805.AVL9	850805	AVL9	-0.00813643	-2.83007	0.00542304	0.0595985
852940.SCM4	852940	SCM4	0.0228994	2.82912	0.00544913	0.0597643
852885.SWC4	852885	SWC4	0.00541439	2.82646	0.00548088	0.0598835
854693.SDP1	854693	SDP1	0.0188679	2.82638	0.00548206	0.0598835
853274.HAL5	853274	HAL5	0.0135196	2.82426	0.00551633	0.0600614
855571.RPC31	855571	RPC31	-0.0121194	-2.824	0.00552047	0.0600614
853739.OAC1	853739	OAC1	-0.0143895	-2.82299	0.00553771	0.0601285
852116.PSP1	852116	PSP1	0.00852697	2.81916	0.0055992	0.0604081
856802.TDA2	856802	TDA2	0.00995444	2.81908	0.00560066	0.0604081
851157.DIF1	851157	DIF1	-0.0171177	-2.81835	0.00561531	0.0604081
855459.POL2	855459	POL2	-0.0117132	-2.81795	0.0056191	0.0604081
854231.CYT1	854231	CYT1	0.023566	2.82104	0.00557956	0.0604081
850919.UTP13	850919	UTP13	-0.00876231	-2.81664	0.00564073	0.0605208
852226.TOD6	852226	TOD6	-0.0116499	-2.81479	0.00567128	0.0606528
852515.SDS24	852515	SDS24	0.016406	2.81007	0.00575142	0.0606528
851955.TRR1	851955	TRR1	-0.00733481	-2.81153	0.00572557	0.0606528
856864.LCP5	856864	LCP5	-0.00896226	-2.8109	0.0057361	0.0606528
853936.TFA2	853936	TFA2	0.00547437	2.80986	0.00575358	0.0606528
855403.EMW1	855403	EMW1	-0.0124484	-2.81339	0.00569456	0.0606528
854149.HRD1	854149	HRD1	0.00726658	2.81214	0.00571531	0.0606528
854357.GSP2	854357	GSP2	0.0222174	2.81162	0.00572955	0.0606528
856260.MEP3	856260	MEP3	-0.0151949	-2.8145	0.00567827	0.0606528
853682.EBP2	853682	EBP2	-0.0107319	-2.80912	0.00576597	0.0606656
856904.BUR6	856904	BUR6	-0.0062744	-2.80763	0.00579121	0.0608133
850300.MIC10	850300	MIC10	0.01198	2.8047	0.00584084	0.0612161
852644.PDE1	852644	PDE1	-0.0130102	-2.80309	0.00586839	0.0613863
855621.POL1	855621	POL1	-0.012112	-2.80169	0.0058923	0.0615179
853640.MST1	853640	MST1	0.0127114	2.80003	0.00592091	0.0615797
850637.POM33	850637	POM33	0.00814335	2.8002	0.00591787	0.0615797
853881.None	853881		0.010576	2.79603	0.00599018	0.0621811
851208.MAK16	851208	MAK16	-0.00987312	-2.79386	0.00602815	0.0624558
853821.PRI2	853821	PRI2	-0.0064038	-2.79272	0.00604815	0.0625436
856093.CIP1	856093	CIP1	0.0210589	2.79217	0.00606499	0.0625985
853119.TDA10	853119	TDA10	0.0102997	2.79109	0.00607695	0.0626029
855415.RPL18B	855415	RPL18B	-0.0151979	-2.78906	0.00611326	0.062814
855708.FAP1	855708	FAP1	-0.0111492	-2.78862	0.00612057	0.062814
852620.EMC4	852620	EMC4	0.00645672	2.78609	0.00616565	0.0629641
856488.RPF1	856488	RPF1	-0.00916306	-2.78493	0.0061866	0.0629641
853400.RTT101	853400	RTT101	0.00634896	2.78456	0.00619319	0.0629641
853500.POL32	853500	POL32	-0.00727503	-2.78705	0.00614858	0.0629641
850734.STU2	850734	STU2	-0.00878092	-2.78496	0.00618602	0.0629641
852932.BUD9	852932	BUD9	0.00913675	2.78148	0.0062488	0.0633146
853620.AAD10	853620	AAD10	0.0426823	2.78215	0.00625099	0.0633146
851311.GDH2	851311	GDH2	-0.0115429	-2.7777	0.0063176	0.0638701
852531.OM14	852531	OM14	0.0200743	2.7759	0.0063522	0.0641005
851570.TRP1	851570	TRP1	0.00987633	2.77113	0.0064387	0.0644939
853014.None	853014		0.00728151	2.77223	0.0064183	0.0644939
853554.BUD4	853554	BUD4	-0.00916935	-2.77249	0.00641341	0.0644939
853617.DAL5	853617	DAL5	0.036821	2.7717	0.00643835	0.0644939
851631.UBC5	851631	UBC5	0.0122022	2.76857	0.00648656	0.0646156
853709.SDH1	853709	SDH1	0.0211019	2.76925	0.00648409	0.0646156
851036.None	851036		0.0124094	2.76935	0.00647189	0.0646156
856920.RAD24	856920	RAD24	-0.00712294	-2.76453	0.00656261	0.0648969
853869.MET14	853869	MET14	-0.0209902	-2.7667	0.00653226	0.0648969
850793.CDC45	850793	CDC45	-0.00924149	-2.76527	0.00654859	0.0648969
851002.ATP14	851002	ATP14	0.0116787	2.76459	0.00656161	0.0648969
851416.SCM3	851416	SCM3	-0.0114804	-2.7561	0.00672415	0.0657756
856528.None	856528		-0.00794682	-2.75681	0.00671034	0.0657756
853565.RSM26	853565	RSM26	0.0157446	2.75902	0.00667177	0.0657756
855450.BNI1	855450	BNI1	-0.0100328	-2.75675	0.00671158	0.0657756
854032.RRI2	854032	RRI2	0.0108431	2.7575	0.00669695	0.0657756
856096.TAF3	856096	TAF3	0.00687288	2.75623	0.00672149	0.0657756
856770.SPO73	856770	SPO73	0.016315	2.75516	0.00674231	0.0658345
854639.SDL1	854639	SDL1	0.0204504	2.75424	0.0067625	0.0659132
856923.ECM32	856923	ECM32	-0.00661101	-2.75131	0.00681749	0.0662948
855688.None	855688		-0.0183117	-2.75112	0.00682608	0.0662948
851145.TUS1	851145	TUS1	-0.00713849	-2.74866	0.00686948	0.0665972
855420.MON2	855420	MON2	-0.00823959	-2.74779	0.00688667	0.0666448
850431.SED4	850431	SED4	0.00572427	2.74674	0.00690762	0.0667286
855910.None	855910		0.0109622	2.74495	0.00694319	0.066953
853100.BUB1	853100	BUB1	-0.00877715	-2.74002	0.00704207	0.0677862
856280.TDA6	856280	TDA6	0.0230075	2.73878	0.00706704	0.0679061
851759.CSN9	851759	CSN9	-0.0122092	-2.73767	0.00708958	0.0680023
856213.None	856213		0.00980006	2.73529	0.00713816	0.0683476
854200.SHE4	854200	SHE4	0.0100247	2.73405	0.00716347	0.0684692
856810.MRX1	856810	MRX1	0.00738338	2.73168	0.00721233	0.0687324
855656.FKH2	855656	FKH2	-0.0107712	-2.73148	0.00721633	0.0687324
852296.IPP1	852296	IPP1	-0.00704413	-2.73004	0.0072462	0.068896
853732.PGM1	853732	PGM1	-0.00748129	-2.72766	0.00729572	0.0692456
853714.LTV1	853714	LTV1	-0.0108424	-2.72584	0.00733375	0.0694202
856113.HAL1	856113	HAL1	0.0100432	2.72555	0.0073397	0.0694202
853636.PEX1	853636	PEX1	0.00732432	2.72293	0.00739484	0.0696989
853824.SPC42	853824	SPC42	-0.00914649	-2.72345	0.00738402	0.0696989
856306.BET2	856306	BET2	0.00479706	2.72027	0.00745134	0.0701098
850638.HIF1	850638	HIF1	-0.0079073	-2.71955	0.00746658	0.0701316
2746859.YCL011C-A	2746859	YCL011C-A	0.0101467	2.71533	0.00755688	0.0707181
856681.SPF1	856681	SPF1	-0.00662285	-2.7151	0.00756193	0.0707181
853683.NNK1	853683	NNK1	0.00881338	2.71481	0.00756811	0.0707181
852729.ARO2	852729	ARO2	-0.00947178	-2.71372	0.00759157	0.0708155
855289.RKR1	855289	RKR1	0.0061244	2.71238	0.00762073	0.0709656
850792.APC9	850792	APC9	0.00938429	2.71157	0.00763827	0.0710071
856465.DYS1	856465	DYS1	-0.00939748	-2.71091	0.00765255	0.0710183
856644.SIT1	856644	SIT1	-0.0518735	-2.7092	0.00771392	0.0714657
855305.SAP30	855305	SAP30	0.00887527	2.70513	0.00777945	0.07195
855903.RPL7B	855903	RPL7B	-0.0320826	-2.70456	0.00781132	0.0721218
855995.None	855995		0.00950048	2.69586	0.00798681	0.073617
852216.KIP1	852216	KIP1	-0.00836002	-2.69495	0.00800743	0.073682
852253.None	852253		-0.0121781	-2.69402	0.0080284	0.0737499
855951.RRD2	855951	RRD2	0.00792584	2.69272	0.00805822	0.0738988
852046.PPZ2	852046	PPZ2	0.00927707	2.69078	0.00810257	0.0739787
854900.HMG1	854900	HMG1	0.0152755	2.6912	0.00809346	0.0739787
855629.None	855629		-0.0101461	-2.68995	0.00812144	0.0739787
853994.MDH2	853994	MDH2	-0.0174411	-2.69012	0.00812062	0.0739787
855299.PET111	855299	PET111	0.00958041	2.68598	0.00821314	0.0745638
855581.AAH1	855581	AAH1	-0.0128473	-2.6861	0.00821036	0.0745638
856612.SCH9	856612	SCH9	-0.0178977	-2.68571	0.00822833	0.0745769
853164.MGA1	853164	MGA1	0.0301778	2.68493	0.00825111	0.0746275
855393.LEM3	855393	LEM3	-0.00780275	-2.68391	0.0082614	0.0746275
855359.GLC8	855359	GLC8	0.00562598	2.68305	0.00828145	0.0746844
853744.PRR1	853744	PRR1	-0.00722275	-2.67969	0.00836045	0.0752718
855454.PIK1	855454	PIK1	-0.00772367	-2.67742	0.00841409	0.0756293
850505.YPT1	850505	YPT1	-0.00590308	-2.67613	0.00844482	0.0757801
850770.GAL2	850770	GAL2	-0.0245771	-2.67486	0.00847513	0.0759265
850938.THI7	850938	THI7	0.029661	2.6735	0.00852688	0.0762643
856557.SPO12	856557	SPO12	-0.00997384	-2.66652	0.00867641	0.0774741
851846.YAP6	851846	YAP6	0.0159885	2.66512	0.00871057	0.0775241
854322.RPB2	854322	RPB2	-0.00566372	-2.66548	0.00870175	0.0775241
856757.EDC2	856757	EDC2	0.0121565	2.66415	0.00873453	0.0776101
856302.None	856302		0.00945497	2.66307	0.00876097	0.0777178
851243.GPB2	851243	GPB2	0.0143613	2.6613	0.00880475	0.077783
852791.MF(ALPHA)2	852791	MF(ALPHA)2	-0.0333231	-2.66184	0.00880014	0.077783
852875.LEU1	852875	LEU1	-0.0164177	-2.66075	0.00882563	0.077783
854177.None	854177		-0.0111388	-2.6606	0.00882194	0.077783
856459.RPP1	856459	RPP1	-0.0087976	-2.65954	0.00884833	0.0778567
856449.CIC1	856449	CIC1	-0.00985252	-2.65294	0.00901354	0.0791821
852418.GRS1	852418	GRS1	-0.00714028	-2.64985	0.00909198	0.0793575
854832.RPR2	854832	RPR2	-0.011773	-2.65084	0.00906669	0.0793575
854861.YIR044C	854861	YIR044C	-0.0287713	-2.65166	0.00905849	0.0793575
855248.ERG12	855248	ERG12	0.0161314	2.65042	0.00908302	0.0793575
853122.SER2	853122	SER2	-0.00981545	-2.64793	0.00914085	0.0795283
854966.VPS71	854966	VPS71	0.00752258	2.64824	0.00913306	0.0795283
855202.MME1	855202	MME1	0.0101005	2.64414	0.0092383	0.0797641
855633.NST1	855633	NST1	-0.0102545	-2.64403	0.00924106	0.0797641
855788.POP2	855788	POP2	-0.00973925	-2.64589	0.00919323	0.0797641
854115.NGL1	854115	NGL1	0.00523638	2.64426	0.00923519	0.0797641
854463.None	854463		0.019026	2.64402	0.00924141	0.0797641
852141.HLR1	852141	HLR1	-0.0115834	-2.6418	0.00929891	0.0800441
852800.MPC1	852800	MPC1	0.00928911	2.64163	0.00930333	0.0800441
851140.RPN13	851140	RPN13	0.00724024	2.64027	0.00933857	0.0802201
856804.ALD5	856804	ALD5	-0.0128595	-2.63881	0.00937752	0.0804274
852597.SUL1	852597	SUL1	-0.0230754	-2.63547	0.00946897	0.0805753
856891.SPT15	856891	SPT15	-0.00539854	-2.63572	0.00945801	0.0805753
856925.PDA1	856925	PDA1	-0.00620791	-2.63605	0.00944923	0.0805753
853085.CBP4	853085	CBP4	0.0135742	2.63676	0.00943074	0.0805753
854637.CSS1	854637	CSS1	0.0351643	2.63711	0.00944556	0.0805753
850686.DNM1	850686	DNM1	0.00757849	2.63449	0.00949047	0.0806319
856048.GRX5	856048	GRX5	0.00870514	2.6336	0.0095141	0.0807063
852099.PAC11	852099	PAC11	-0.0112565	-2.63242	0.00954532	0.0808448
851214.FUN30	851214	FUN30	-0.00839063	-2.63176	0.0095631	0.0808693
856321.QCR2	856321	QCR2	0.0178905	2.63067	0.00960072	0.0810611
852024.None	852024		0.00644131	2.62608	0.00971548	0.0816491
853056.RSR1	853056	RSR1	-0.00835128	-2.62622	0.00971148	0.0816491
856325.None	856325		0.0211668	2.62657	0.00970202	0.0816491
855495.JJJ1	855495	JJJ1	-0.0112414	-2.62008	0.00987873	0.082847
855640.END3	855640	END3	-0.00723012	-2.61972	0.00988854	0.082847
856458.GIC1	856458	GIC1	-0.0114232	-2.61769	0.00994452	0.0829016
856553.IMP3	856553	IMP3	-0.0097453	-2.61727	0.00995614	0.0829016
853567.URA8	853567	URA8	0.0127176	2.6181	0.00993311	0.0829016
856305.DPB2	856305	DPB2	-0.00974514	-2.61868	0.00991715	0.0829016
853854.PUT3	853854	PUT3	-0.00883959	-2.61607	0.00998917	0.0830494
851921.MRPL35	851921	MRPL35	0.00987371	2.61329	0.0100667	0.0832696
855501.ADE12	855501	ADE12	-0.0104083	-2.61359	0.0100582	0.0832696
855502.ALG9	855502	ALG9	-0.00721334	-2.61292	0.010077	0.0832696
856272.NCE102	856272	NCE102	0.0211508	2.61459	0.0100443	0.0832696
856492.HXT4	856492	HXT4	-0.0613061	-2.61243	0.0101191	0.0833638
855015.AIM34	855015	AIM34	0.0130129	2.61172	0.0101104	0.0833638
855515.RTT106	855515	RTT106	-0.0076268	-2.6103	0.0101503	0.0834941
854165.UTP23	854165	UTP23	-0.010554	-2.60882	0.0101919	0.0836559
856027.ATP4	856027	ATP4	0.0126069	2.60851	0.0102008	0.0836559
856436.BCD1	856436	BCD1	-0.00824053	-2.60761	0.0102262	0.0837378
852665.SPT16	852665	SPT16	-0.00730457	-2.60088	0.0104183	0.0846721
853197.PXR1	853197	PXR1	-0.0107148	-2.60236	0.0103758	0.0846721
856584.OYE2	856584	OYE2	-0.013004	-2.60093	0.0104168	0.0846721
850827.TIS11	850827	TIS11	-0.0486826	-2.60389	0.0103588	0.0846721
855492.URE2	855492	URE2	-0.00887922	-2.60157	0.0103985	0.0846721
855457.PDR17	855457	PDR17	-0.0072304	-2.60033	0.0104342	0.0846744
855613.NOP15	855613	NOP15	-0.0109196	-2.59847	0.0104877	0.084982
851210.PMT2	851210	PMT2	-0.00785426	-2.59724	0.0105236	0.0851451
853579.None	853579		0.0220905	2.59377	0.0106248	0.0856016
850695.RLP24	850695	RLP24	-0.0079159	-2.59368	0.0106273	0.0856016
855466.GIS2	855466	GIS2	-0.0070048	-2.59408	0.0106155	0.0856016
853320.ALB1	853320	ALB1	-0.00980197	-2.59311	0.010644	0.0856093
856227.DBF20	856227	DBF20	0.00693816	2.59108	0.0107037	0.0859618
855512.SSB2	855512	SSB2	-0.00957542	-2.58932	0.0107557	0.0862522
855677.None	855677		-0.00992267	-2.588	0.0107948	0.0864382
853616.DAN4	853616	DAN4	-0.0173067	-2.58484	0.0108892	0.0870656
856574.DBP8	856574	DBP8	-0.0102663	-2.58348	0.01093	0.0872635
856746.GCD11	856746	GCD11	-0.00544155	-2.58211	0.0109713	0.0873359
850489.AGP3	850489	AGP3	0.0473719	2.58296	0.0109688	0.0873359
850877.SAM1	850877	SAM1	-0.0101896	-2.58149	0.0109898	0.0873555
851865.GLO2	851865	GLO2	0.00877265	2.58024	0.0110277	0.0874148
853290.SNA3	853290	SNA3	0.00968799	2.57908	0.0110628	0.0874148
853687.MRP49	853687	MRP49	0.0133113	2.5798	0.011041	0.0874148
855686.BOP3	855686	BOP3	-0.0124329	-2.57859	0.0110778	0.0874148
855760.SEC12	855760	SEC12	-0.00751925	-2.579	0.0110653	0.0874148
851487.YET3	851487	YET3	0.0116191	2.57734	0.0111158	0.0874606
855353.FKS3	855353	FKS3	-0.00968077	-2.57779	0.011102	0.0874606
855665.ARP5	855665	ARP5	-0.0068804	-2.57137	0.0112994	0.0885204
853996.TRM11	853996	TRM11	-0.00966436	-2.57217	0.0112745	0.0885204
856270.None	856270		0.0111677	2.57189	0.0112832	0.0885204
853231.None	853231		-0.0834669	-2.5716	0.0113222	0.0885709
851698.TRM1	851698	TRM1	-0.00975866	-2.56885	0.0113777	0.0888768
851095.SEC61	851095	SEC61	-0.00598523	-2.56645	0.0114525	0.0893328
851267.SEN34	851267	SEN34	-0.00820413	-2.5654	0.0114854	0.0894609
852825.OLE1	852825	OLE1	-0.012504	-2.56424	0.0115221	0.089547
855630.APP1	855630	APP1	-0.00873765	-2.56386	0.0115341	0.089547
856149.SPO24	856149	SPO24	0.0287531	2.56425	0.0115459	0.089547
851755.RSM24	851755	RSM24	0.0106299	2.56159	0.0116056	0.0895808
852059.ADA2	852059	ADA2	-0.00725498	-2.56126	0.0116163	0.0895808
851086.ROM2	851086	ROM2	-0.00615703	-2.56146	0.01161	0.0895808
856295.MRP2	856295	MRP2	0.0162193	2.56218	0.0115956	0.0895808
855695.None	855695		-0.00813416	-2.55998	0.011657	0.0897675
852386.NHP6B	852386	NHP6B	0.00805663	2.55863	0.0117	0.0899705
852117.GMC1	852117	GMC1	0.0133003	2.55798	0.0117208	0.0900034
850423.YIH1	850423	YIH1	-0.00617288	-2.55602	0.0117837	0.0903581
852754.RPS2	852754	RPS2	-0.00761301	-2.55273	0.0118899	0.0910439
852779.LSG1	852779	LSG1	-0.00896445	-2.55069	0.0119562	0.0912943
856014.GLR1	856014	GLR1	0.0114277	2.55077	0.0119534	0.0912943
852269.RRN6	852269	RRN6	-0.00686823	-2.54908	0.0120086	0.0914375
856035.MUK1	856035	MUK1	0.00768855	2.54958	0.0119922	0.0914375
854554.NDD1	854554	NDD1	-0.00954505	-2.54668	0.0120874	0.091908
854688.RHO3	854688	RHO3	-0.00998791	-2.54474	0.0121514	0.0921804
850924.ADY4	850924	ADY4	0.00733954	2.54354	0.0121911	0.0921804
854990.None	854990		-0.0071141	-2.54442	0.0121619	0.0921804
854179.RTS1	854179	RTS1	-0.00693874	-2.54357	0.01219	0.0921804
854423.APC5	854423	APC5	-0.00598762	-2.54076	0.0122836	0.0927502
853365.SCP160	853365	SCP160	-0.00680472	-2.53984	0.0123143	0.092821
850779.XDJ1	850779	XDJ1	0.00816236	2.53945	0.0123271	0.092821
850704.MEU1	850704	MEU1	-0.00529326	-2.53873	0.0123514	0.0928747
13393614.MEO1	13393614	MEO1	0.016283	2.53738	0.0124057	0.093154
853312.TRK1	853312	TRK1	-0.00633264	-2.53611	0.0124394	0.0932781
850778.ALT1	850778	ALT1	-0.00856679	-2.53275	0.0125533	0.0937437
855611.DBP2	855611	DBP2	-0.0130845	-2.5329	0.0125481	0.0937437
855981.TFB2	855981	TFB2	-0.00545354	-2.53329	0.0125348	0.0937437
850348.ILV6	850348	ILV6	-0.00770396	-2.53102	0.0126124	0.0940563
851376.DLD2	851376	DLD2	0.00595903	2.52964	0.0126596	0.0942782
1466401.None	1466401		0.0143492	2.5259	0.0127884	0.0944602
852617.ADE5%2C7	852617	ADE5%2C7	-0.0135422	-2.52695	0.0127522	0.0944602
852821.PKP2	852821	PKP2	0.0106983	2.52759	0.0127298	0.0944602
855131.PGM2	855131	PGM2	0.0264978	2.52678	0.0127768	0.0944602
855603.NCS2	855603	NCS2	-0.00806255	-2.5264	0.0127709	0.0944602
854209.IRC23	854209	IRC23	0.0127494	2.52773	0.012725	0.0944602
855664.NOP2	855664	NOP2	-0.012002	-2.52291	0.012892	0.0950957
854786.IRR1	854786	IRR1	-0.00761727	-2.52153	0.0129403	0.0953229
850360.YCP4	850360	YCP4	0.00670047	2.5207	0.0129692	0.0954064
851714.RGP1	851714	RGP1	0.00699327	2.51809	0.013061	0.0959518
850303.KAR4	850303	KAR4	-0.00894689	-2.51607	0.0131326	0.0962696
853130.GPI1	853130	GPI1	0.00531818	2.51586	0.0131398	0.0962696
856892.PEA2	856892	PEA2	-0.00701404	-2.51517	0.0131644	0.0963204
856750.MIG3	856750	MIG3	0.0164876	2.51405	0.0132042	0.096481
851665.RLI1	851665	RLI1	-0.00903154	-2.51188	0.0132818	0.0966175
852713.RAD54	852713	RAD54	-0.0074582	-2.50993	0.0133516	0.0966175
852952.ADE6	852952	ADE6	-0.0117469	-2.50944	0.0133693	0.0966175
854825.PRI1	854825	PRI1	-0.00608156	-2.51161	0.0132914	0.0966175
853282.CIS3	853282	CIS3	-0.0106753	-2.51227	0.0132678	0.0966175
853894.DBP7	853894	DBP7	-0.0109921	-2.50946	0.0133684	0.0966175
854867.MDM1	854867	MDM1	-0.00516074	-2.50967	0.0133609	0.0966175
855217.SPT21	855217	SPT21	-0.00842846	-2.50906	0.013383	0.0966175
855837.YAR1	855837	YAR1	-0.00805057	-2.5115	0.0132953	0.0966175
851374.None	851374		0.00608685	2.50739	0.0134431	0.0968568
851900.None	851900		0.00811102	2.50617	0.0134875	0.0968568
852797.SCY1	852797	SCY1	0.00673468	2.50646	0.013477	0.0968568
855424.PUS4	855424	PUS4	-0.00773528	-2.50666	0.0134697	0.0968568
852983.PRP31	852983	PRP31	0.00753177	2.50457	0.0135457	0.0971252
854013.FRE7	854013	FRE7	-0.0420284	-2.50492	0.0135607	0.0971252
853377.None	853377		0.00953436	2.50077	0.0136847	0.0978844
856845.FLO8	856845	FLO8	-0.00803289	-2.49982	0.0137194	0.0980033
850298.KRR1	850298	KRR1	-0.007755	-2.49655	0.0138407	0.098472
854954.GAL80	854954	GAL80	-0.00870296	-2.49623	0.0138523	0.098472
855589.FYV6	855589	FYV6	0.0117355	2.49609	0.0138575	0.098472
856054.KTR6	856054	KTR6	0.00809561	2.49736	0.0138105	0.098472
855453.LYP1	855453	LYP1	-0.0088187	-2.49537	0.0138842	0.0985327
854566.FRE5	854566	FRE5	0.0220323	2.49465	0.0139235	0.0986825
850616.IRC7	850616	IRC7	-0.0255179	-2.49408	0.0139567	0.0987888
855933.DAP1	855933	DAP1	0.0100119	2.49257	0.0139888	0.0988868
850517.GYP8	850517	GYP8	-0.0105873	-2.48762	0.0141758	0.0995664
853972.PCK1	853972	PCK1	-0.028482	-2.48952	0.0141036	0.0995664
855395.VNX1	855395	VNX1	-0.00938593	-2.48871	0.0141343	0.0995664
855463.DSL1	855463	DSL1	-0.00732411	-2.48759	0.0141766	0.0995664
856007.MSY1	856007	MSY1	0.0108528	2.48839	0.0141465	0.0995664
850747.SHM2	850747	SHM2	-0.0137283	-2.48564	0.0142507	0.0999575
854828.STS1	854828	STS1	0.00472809	2.48453	0.0142931	0.100126
851992.ATO3	851992	ATO3	-0.0154131	-2.4834	0.0143431	0.100346
855272.FUS2	855272	FUS2	-0.0192266	-2.4818	0.014398	0.100471
854068.ADH1	854068	ADH1	-0.0121628	-2.48197	0.0143912	0.100471
851010.MET17	851010	MET17	-0.025876	-2.48125	0.0144446	0.100667
855716.PUB1	855716	PUB1	-0.00867603	-2.47895	0.014508	0.10098
854460.RDL2	854460	RDL2	0.0114582	2.47681	0.0145911	0.101428
851271.BUD14	851271	BUD14	-0.00841144	-2.47044	0.0148407	0.102498
852321.EDS1	852321	EDS1	0.00895159	2.47231	0.014767	0.102498
853978.NFT1	853978	NFT1	0.0633254	2.47064	0.0148584	0.102498
850720.RSC58	850720	RSC58	0.00452843	2.47049	0.0148386	0.102498
856253.MSS18	856253	MSS18	0.00707826	2.47165	0.014793	0.102498
856264.RRP15	856264	RRP15	-0.00861466	-2.47018	0.0148512	0.102498
852208.None	852208		-0.00958601	-2.4686	0.0149138	0.10262
853850.None	853850		0.0090159	2.46882	0.0149051	0.10262
856076.PHO85	856076	PHO85	0.00412761	2.46685	0.0149831	0.102966
852241.URA7	852241	URA7	-0.00884449	-2.46498	0.0150581	0.103351
851078.None	851078		-0.00840512	-2.46253	0.0151563	0.103893
856413.None	856413		-0.0082428	-2.46113	0.0152129	0.10415
852993.PCP1	852993	PCP1	0.00624873	2.45938	0.0152837	0.104503
856412.DED81	856412	DED81	-0.00986291	-2.45663	0.0153954	0.105134
850749.FRS1	850749	FRS1	-0.00480287	-2.45465	0.0154767	0.105557
852732.TIP20	852732	TIP20	0.00496591	2.4529	0.0155484	0.105912
852225.None	852225		-0.00851309	-2.4513	0.0156144	0.105963
851709.None	851709		0.00721352	2.4516	0.0156022	0.105963
855339.JNM1	855339	JNM1	-0.0053621	-2.45162	0.0156012	0.105963
852579.PPS1	852579	PPS1	-0.00436835	-2.44837	0.0157363	0.106524
853098.TFG1	853098	TFG1	-0.00621622	-2.4488	0.0157182	0.106524
850846.ACS2	850846	ACS2	0.0134135	2.44683	0.0158002	0.106824
850901.QRI5	850901	QRI5	0.0110999	2.44566	0.0158495	0.107023
852041.CYM1	852041	CYM1	0.0075544	2.44455	0.015896	0.107125
850593.QCR6	850593	QCR6	0.0133344	2.44411	0.0159166	0.107125
853780.RRP14	853780	RRP14	-0.0121853	-2.44391	0.0159238	0.107125
855745.PRP2	855745	PRP2	-0.00870205	-2.44269	0.0159742	0.107331
855409.MCK1	855409	MCK1	-0.00987409	-2.44218	0.0159959	0.107344
856212.None	856212		-0.00496091	-2.44124	0.0160356	0.107478
851256.ERV46	851256	ERV46	-0.00627145	-2.43868	0.0161443	0.108073
854764.SYG1	854764	SYG1	-0.00902648	-2.43709	0.0162119	0.108274
853296.SFH5	853296	SFH5	-0.00703405	-2.43569	0.016272	0.108274
853667.DOA1	853667	DOA1	0.00953294	2.43518	0.0162939	0.108274
851124.BLS1	851124	BLS1	0.0140981	2.43554	0.0162784	0.108274
855405.SKP2	855405	SKP2	-0.00927487	-2.43525	0.0162909	0.108274
856134.EAF3	856134	EAF3	0.00558219	2.43675	0.0162267	0.108274
852235.COR1	852235	COR1	0.0153739	2.4346	0.0163279	0.108367
851969.ESF1	851969	ESF1	-0.00944097	-2.43189	0.0164356	0.108816
856543.None	856543		0.0269219	2.43217	0.0164237	0.108816
854913.ERG13	854913	ERG13	0.0117188	2.43041	0.0164999	0.109109
851006.ECM38	851006	ECM38	0.0113818	2.42774	0.0166163	0.109744
856883.EMP65	856883	EMP65	0.00552727	2.42701	0.016648	0.10982
853118.ADE3	853118	ADE3	-0.0121234	-2.42654	0.0166688	0.109824
852436.None	852436		0.0107374	2.42299	0.016825	0.110451
851059.None	851059		0.0100112	2.42343	0.0168055	0.110451
855598.ESBP6	855598	ESBP6	-0.0121981	-2.42368	0.0167943	0.110451
852566.MIC12	852566	MIC12	0.0141968	2.42218	0.0168677	0.110598
854814.CFD1	854814	CFD1	-0.00580216	-2.41977	0.0169677	0.110852
853801.MNR2	853801	MNR2	0.0072226	2.41977	0.0169676	0.110852
850955.MCP2	850955	MCP2	0.00862009	2.42041	0.0169393	0.110852
852532.SWC5	852532	SWC5	-0.00716816	-2.41838	0.0170296	0.111122
850651.COX17	850651	COX17	0.0169797	2.41809	0.0170558	0.111159
854099.THI20	854099	THI20	0.0277666	2.41727	0.0171091	0.111373
856390.QCR10	856390	QCR10	0.0214747	2.41601	0.0171589	0.111564
855471.RAD50	855471	RAD50	-0.0070515	-2.41485	0.0171881	0.11162
852491.RIM2	852491	RIM2	0.00637322	2.41271	0.0172844	0.111719
854731.AIR1	854731	AIR1	-0.00697159	-2.41346	0.0172506	0.111719
853417.TAD2	853417	TAD2	-0.0107613	-2.41268	0.0172857	0.111719
855509.VID27	855509	VID27	-0.00684306	-2.41288	0.0172766	0.111719
851840.MET32	851840	MET32	-0.00831616	-2.4095	0.0174303	0.11252
855612.CYB5	855612	CYB5	0.0181071	2.40842	0.0174911	0.112778
853188.EFG1	853188	EFG1	-0.00890084	-2.40379	0.0176924	0.113806
856448.COX6	856448	COX6	0.0154745	2.40431	0.0176792	0.113806
852654.MDM34	852654	MDM34	0.00725976	2.40222	0.017765	0.113987
852733.ROG1	852733	ROG1	-0.00722691	-2.40182	0.0177835	0.113987
856460.PAN5	856460	PAN5	-0.00665582	-2.40261	0.0177471	0.113987
853956.RPF2	853956	RPF2	-0.00903894	-2.40026	0.0178562	0.114317
855321.PRM15	855321	PRM15	0.0110288	2.39626	0.0180435	0.115273
854339.GLN4	854339	GLN4	-0.0060262	-2.39616	0.0180479	0.115273
850320.SRO9	850320	SRO9	-0.0137048	-2.39117	0.0182841	0.116644
855195.None	855195		0.00704531	2.39004	0.0183381	0.116852
854888.ALO1	854888	ALO1	-0.00738388	-2.38797	0.018437	0.117344
855287.COA6	855287	COA6	0.0128926	2.38725	0.0184715	0.117426
856713.VAB2	856713	VAB2	0.00854207	2.38533	0.0185638	0.117737
855782.TRM112	855782	TRM112	-0.0100863	-2.38535	0.0185626	0.117737
855580.MEP2	855580	MEP2	-0.0155412	-2.38258	0.0186968	0.118442
851963.BCP1	851963	BCP1	-0.00716681	-2.38004	0.0188206	0.119039
856611.MNL1	856611	MNL1	-0.00722992	-2.37974	0.0188349	0.119039
851995.CIN10	851995	CIN10	0.00965664	2.37869	0.0188863	0.119225
852549.ENP1	852549	ENP1	-0.00899335	-2.37819	0.0189109	0.119242
852200.ATG8	852200	ATG8	0.0124378	2.37577	0.0190299	0.119853
852636.ADH4	852636	ADH4	-0.00733523	-2.37306	0.0191637	0.120416
854689.PRM5	854689	PRM5	-0.0417352	-2.37357	0.0191629	0.120416
856608.PPX1	856608	PPX1	-0.00712693	-2.37183	0.0192248	0.120661
856604.RIX1	856604	RIX1	-0.00869799	-2.37092	0.0192701	0.120666
853918.UIP5	853918	UIP5	-0.00687061	-2.37104	0.0192639	0.120666
852264.PEP1	852264	PEP1	-0.00882797	-2.36862	0.0193849	0.120783
852550.HIS7	852550	HIS7	-0.00781098	-2.36743	0.0194445	0.120783
851392.ENT1	851392	ENT1	-0.00622348	-2.3675	0.019441	0.120783
852815.ALG2	852815	ALG2	0.00462086	2.36831	0.0194005	0.120783
853057.None	853057		0.0156427	2.36842	0.019395	0.120783
853371.SMC3	853371	SMC3	-0.00643908	-2.36983	0.0193246	0.120783
850900.MSS51	850900	MSS51	0.0070357	2.36963	0.0193345	0.120783
856547.RPC10	856547	RPC10	-0.0101313	-2.3664	0.0194967	0.12083
856263.KAR3	856263	KAR3	-0.00719	-2.36647	0.0194932	0.12083
853814.ASK1	853814	ASK1	-0.0078027	-2.36556	0.019539	0.120955
851302.WHI4	851302	WHI4	-0.00651536	-2.3642	0.0196075	0.121241
853058.GTO1	853058	GTO1	0.0341363	2.36012	0.0198484	0.121632
854802.PDR11	854802	PDR11	0.0120797	2.35812	0.0199173	0.121632
853793.None	853793		-0.0128092	-2.36165	0.0197371	0.121632
853941.GPT2	853941	GPT2	0.00964881	2.35831	0.0199074	0.121632
850861.SHH4	850861	SHH4	0.0128551	2.35839	0.0199033	0.121632
851178.None	851178		0.0102044	2.36063	0.0197891	0.121632
855520.PSY2	855520	PSY2	-0.0101684	-2.36027	0.0198072	0.121632
855699.SIW14	855699	SIW14	-0.00665263	-2.35872	0.0198867	0.121632
854217.TMC1	854217	TMC1	0.00930364	2.36003	0.0198195	0.121632
856000.MSD1	856000	MSD1	0.00946708	2.36251	0.0196933	0.121632
856133.SDD4	856133	SDD4	0.00610784	2.36108	0.019766	0.121632
850356.None	850356		0.0189933	2.35716	0.0199667	0.121797
855034.FMS1	855034	FMS1	0.0111341	2.35437	0.0201104	0.122536
852753.MON1	852753	MON1	0.00529977	2.35361	0.02015	0.122639
851462.PMT1	851462	PMT1	-0.00534846	-2.35237	0.0202142	0.122892
856600.EGD2	856600	EGD2	-0.00608428	-2.35077	0.0202976	0.123261
852198.PET112	852198	PET112	0.0086593	2.34756	0.020466	0.123332
855369.FET4	855369	FET4	-0.0348535	-2.34935	0.0204093	0.123332
855442.PRM1	855442	PRM1	-0.0163849	-2.34878	0.0204019	0.123332
855535.UBP10	855535	UBP10	-0.00938598	-2.34797	0.0204444	0.123332
855725.SIS1	855725	SIS1	-0.014585	-2.34837	0.0204345	0.123332
854360.MSB1	854360	MSB1	-0.00698752	-2.34896	0.0203924	0.123332
856138.None	856138		-0.0242847	-2.34764	0.0204683	0.123332
853668.SAC1	853668	SAC1	-0.0059	-2.34617	0.0205386	0.123619
853543.AIM24	853543	AIM24	0.00901537	2.34515	0.0205929	0.123808
854932.DAK1	854932	DAK1	0.0058315	2.34456	0.020624	0.123858
850388.SLM5	850388	SLM5	0.00901285	2.34376	0.0206664	0.123975
854235.VPS5	854235	VPS5	0.00476019	2.34331	0.0206903	0.123982
851981.BCS1	851981	BCS1	0.00787887	2.34243	0.020737	0.124125
851263.NUP60	851263	NUP60	-0.00608981	-2.34037	0.0208469	0.124372
851765.ATC1	851765	ATC1	-0.00865896	-2.34038	0.0208463	0.124372
854305.SIA1	854305	SIA1	0.00977927	2.3404	0.0208452	0.124372
852019.STE14	852019	STE14	-0.0136069	-2.33773	0.0209882	0.125077
852250.PET9	852250	PET9	0.0133588	2.33726	0.021016	0.125105
853867.MRP17	853867	MRP17	0.0104382	2.33493	0.021139	0.125624
855561.CBK1	855561	CBK1	-0.00782334	-2.33474	0.0211494	0.125624
856382.STE20	856382	STE20	-0.0074458	-2.33415	0.0211814	0.125676
852097.VPS60	852097	VPS60	0.00584292	2.33239	0.0212768	0.125967
855039.MRPL3	855039	MRPL3	0.00854436	2.33263	0.0212639	0.125967
851219.SYN8	851219	SYN8	-0.00560995	-2.32819	0.0215062	0.126928
852412.LYS2	852412	LYS2	-0.0131269	-2.32907	0.021465	0.126928
856503.SBE22	856503	SBE22	-0.0065883	-2.32814	0.0215093	0.126928
852008.HPT1	852008	HPT1	-0.00911957	-2.3262	0.021616	0.12742
851694.MRPL1	851694	MRPL1	0.00956748	2.32032	0.0219425	0.128644
852915.MSP1	852915	MSP1	0.0100346	2.3199	0.0219659	0.128644
856603.UTP9	856603	UTP9	-0.00700211	-2.32057	0.0219283	0.128644
850649.SOF1	850649	SOF1	-0.00607686	-2.32116	0.0218953	0.128644
850782.NYV1	850782	NYV1	0.00629963	2.32028	0.0219446	0.128644
854565.FIT3	854565	FIT3	-0.073663	-2.32116	0.0219366	0.128644
856067.ISM1	856067	ISM1	0.00749969	2.31933	0.0219978	0.128692
853800.YET1	853800	YET1	0.0105451	2.31867	0.0220347	0.128769
855599.NAF1	855599	NAF1	-0.0125466	-2.3181	0.0220711	0.12877
854240.SGO1	854240	SGO1	-0.00621402	-2.31782	0.0220823	0.12877
852862.STT3	852862	STT3	-0.00592115	-2.31679	0.0221405	0.128971
852715.YIP5	852715	YIP5	0.00730571	2.31539	0.0222191	0.129014
854915.TUB3	854915	TUB3	-0.00408117	-2.31558	0.0222086	0.129014
855087.KAR5	855087	KAR5	-0.0114268	-2.31617	0.022175	0.129014
856846.KAP123	856846	KAP123	-0.00826198	-2.31346	0.0223286	0.129372
855986.IDI1	855986	IDI1	0.00533692	2.31355	0.0223232	0.129372
855280.RNT1	855280	RNT1	-0.0065998	-2.31249	0.0223834	0.129552
852417.CBP6	852417	CBP6	0.0149769	2.30977	0.0225436	0.13034
852946.MUP1	852946	MUP1	0.014672	2.3093	0.0225769	0.130394
856692.URA3	856692	URA3	-0.0138289	-2.30815	0.0226392	0.130615
851574.SNQ2	851574	SNQ2	-0.0152846	-2.30651	0.0227397	0.130785
852083.TRS31	852083	TRS31	0.00526174	2.30625	0.0227409	0.130785
856782.HIS1	856782	HIS1	-0.0104655	-2.30688	0.0227045	0.130785
853454.COX16	853454	COX16	0.00773537	2.30487	0.0228205	0.131103
856420.THR1	856420	THR1	-0.00803003	-2.30336	0.0229082	0.131468
855120.SNO1	855120	SNO1	-0.0149401	-2.30019	0.0230929	0.132109
855728.HRB1	855728	HRB1	-0.00706587	-2.30022	0.0230911	0.132109
856012.NOG1	856012	NOG1	-0.00911719	-2.30026	0.0230889	0.132109
855681.None	855681		-0.0131741	-2.29972	0.0231243	0.132149
852408.YSA1	852408	YSA1	0.00872801	2.29746	0.0232532	0.132643
854703.DPH1	854703	DPH1	-0.00383215	-2.29593	0.0233431	0.132643
853433.BBC1	853433	BBC1	0.00990231	2.29702	0.0232789	0.132643
854980.TSA1	854980	TSA1	-0.00928831	-2.2963	0.0233212	0.132643
855041.PEX12	855041	PEX12	0.00515455	2.29569	0.0233573	0.132643
855918.RTC6	855918	RTC6	0.0128546	2.29623	0.0233292	0.132643
854740.MAM33	854740	MAM33	0.013871	2.29391	0.0234717	0.133154
855167.GAT2	855167	GAT2	0.0221669	2.2927	0.0235503	0.13346
852767.NSA1	852767	NSA1	-0.00533077	-2.2917	0.0235939	0.133568
852986.VAS1	852986	VAS1	-0.00859019	-2.29103	0.0236341	0.133656
852089.SNM1	852089	SNM1	0.00770106	2.28844	0.023789	0.134252
854467.None	854467		0.0073249	2.28848	0.0237861	0.134252
854246.ATX2	854246	ATX2	0.00779575	2.28719	0.0238636	0.134533
850610.YMR31	850610	YMR31	0.0106554	2.2853	0.0239775	0.134693
853275.TPK1	853275	TPK1	0.0167312	2.28538	0.0239737	0.134693
851097.CTF3	851097	CTF3	-0.00610896	-2.28548	0.0239669	0.134693
855068.ERB1	855068	ERB1	-0.00780831	-2.28508	0.0239911	0.134693
851428.None	851428		-0.00826847	-2.28462	0.0240186	0.134708
852474.ECM31	852474	ECM31	-0.00657329	-2.2832	0.0241052	0.134915
855691.IDH1	855691	IDH1	0.01282	2.28342	0.0240986	0.134915
855764.ALG12	855764	ALG12	-0.0065483	-2.28272	0.0241341	0.134937
850728.RIC1	850728	RIC1	0.00480326	2.28171	0.0241958	0.135143
855154.EPO1	855154	EPO1	0.00627164	2.28063	0.0242616	0.135371
852429.AGP2	852429	AGP2	0.018323	2.27995	0.024303	0.135463
852519.PYC2	852519	PYC2	-0.00864339	-2.27725	0.0244684	0.135852
850568.CMK1	850568	CMK1	0.00991113	2.27826	0.0244065	0.135852
852892.SEC9	852892	SEC9	-0.0047529	-2.27706	0.02448	0.135852
854560.AMF1	854560	AMF1	-0.0109321	-2.27713	0.0244756	0.135852
855859.KAR9	855859	KAR9	-0.00685669	-2.27677	0.024498	0.135852
853160.SDA1	853160	SDA1	-0.0107477	-2.27521	0.0245945	0.13611
854651.GUT2	854651	GUT2	0.0139288	2.27536	0.0245852	0.13611
855421.MRX6	855421	MRX6	0.00710491	2.27371	0.0246873	0.136484
3799974.None	3799974		-0.00809105	-2.27164	0.0248158	0.136988
855943.CDC60	855943	CDC60	-0.00603501	-2.27143	0.0248289	0.136988
855661.YDJ1	855661	YDJ1	-0.00968288	-2.27091	0.0248611	0.137026
854541.VTS1	854541	VTS1	-0.00800044	-2.26998	0.0249192	0.137207
854474.MBF1	854474	MBF1	0.0141541	2.26852	0.0250155	0.137598
852245.POL12	852245	POL12	-0.00743008	-2.26585	0.0251783	0.137641
851798.TCP1	851798	TCP1	-0.00383405	-2.2657	0.0251881	0.137641
852038.BNA7	852038	BNA7	0.00710518	2.26617	0.0251584	0.137641
853886.MIC60	853886	MIC60	0.00887221	2.26746	0.0250769	0.137641
854970.YMD8	854970	YMD8	-0.00726133	-2.26554	0.0251979	0.137641
854078.BRX1	854078	BRX1	-0.00721847	-2.2655	0.0252007	0.137641
855822.VIK1	855822	VIK1	-0.0069162	-2.26702	0.0251045	0.137641
852177.ATP1	852177	ATP1	0.0109259	2.26384	0.0253055	0.137753
850884.SKG3	850884	SKG3	0.0118288	2.26394	0.0252994	0.137753
855620.MET4	855620	MET4	-0.00768303	-2.26402	0.0252939	0.137753
1466480.None	1466480		0.0109184	2.26357	0.0253228	0.137753
850515.CAK1	850515	CAK1	0.00553116	2.2624	0.0253971	0.137926
853166.NOP19	853166	NOP19	-0.00616677	-2.26226	0.0254055	0.137926
855250.MGL2	855250	MGL2	0.00768379	2.26081	0.0254981	0.138291
852405.AIM3	852405	AIM3	0.00805071	2.26038	0.0255252	0.1383
851973.KEI1	851973	KEI1	0.00875549	2.25937	0.0255897	0.138511
851835.None	851835		0.0116411	2.2571	0.0257357	0.139024
855534.SWT21	855534	SWT21	-0.00831707	-2.2572	0.0257291	0.139024
856759.PHM8	856759	PHM8	-0.00974746	-2.25492	0.0258761	0.139228
854809.URM1	854809	URM1	-0.00760083	-2.25568	0.0258268	0.139228
855231.MRPL24	855231	MRPL24	0.0108651	2.25528	0.025853	0.139228
854519.RPA190	854519	RPA190	-0.00848745	-2.25516	0.0258608	0.139228
3799978.None	3799978		0.021631	2.25389	0.0259684	0.139587
854663.SSL2	854663	SSL2	-0.00624622	-2.25277	0.0260149	0.139636
855040.CSI1	855040	CSI1	0.0119676	2.25256	0.026029	0.139636
856829.AIM11	856829	AIM11	0.0100337	2.25147	0.0260995	0.139738
854175.AUS1	854175	AUS1	-0.0169259	-2.25184	0.0260811	0.139738
851472.None	851472		0.00714105	2.24653	0.0264228	0.140672
852756.GPG1	852756	GPG1	0.0196409	2.24726	0.026375	0.140672
856551.CRP1	856551	CRP1	-0.00923436	-2.24829	0.0263072	0.140672
854946.CMP2	854946	CMP2	0.0085673	2.24643	0.0264295	0.140672
855742.LRO1	855742	LRO1	-0.00721136	-2.24725	0.0263756	0.140672
854299.None	854299		-0.00593986	-2.24658	0.0264196	0.140672
1466438.None	1466438		-0.00721385	-2.24591	0.0264635	0.140673
850953.SYM1	850953	SYM1	0.0143015	2.24564	0.0264814	0.140673
852949.PEF1	852949	PEF1	0.00576839	2.24513	0.0265152	0.140715
852181.MRX3	852181	MRX3	0.0128278	2.24218	0.0267158	0.141251
850366.SAT4	850366	SAT4	-0.00390005	-2.24211	0.0267149	0.141251
856373.OTU2	856373	OTU2	-0.00734902	-2.24203	0.0267204	0.141251
854368.PEX27	854368	PEX27	0.00914437	2.24245	0.0266924	0.141251
853333.CCT7	853333	CCT7	-0.00481192	-2.23898	0.0269238	0.142188
852574.EFM2	852574	EFM2	-0.00697781	-2.23545	0.0271608	0.1433
855480.ZWF1	855480	ZWF1	-0.00983425	-2.23432	0.0272368	0.143562
854508.MIP1	854508	MIP1	-0.00726967	-2.23335	0.0273022	0.143767
853938.OAF3	853938	OAF3	0.00519175	2.23282	0.027338	0.143816
852944.None	852944		0.0177984	2.23221	0.0273797	0.143896
852987.RRP46	852987	RRP46	-0.00494507	-2.23158	0.0274226	0.143937
856597.ERG9	856597	ERG9	0.00923221	2.23092	0.0274671	0.143937
856068.None	856068		-0.00689695	-2.23096	0.0274645	0.143937
852599.PHO89	852599	PHO89	-0.0472469	-2.2275	0.0277433	0.144409
851736.HOM2	851736	HOM2	-0.00978072	-2.22732	0.027713	0.144409
856719.NOP16	856719	NOP16	-0.00778956	-2.22696	0.0277376	0.144409
853257.RBH1	853257	RBH1	-0.00940591	-2.22831	0.0276457	0.144409
855364.DIA1	855364	DIA1	-0.0187132	-2.22917	0.0276129	0.144409
854090.MET22	854090	MET22	-0.00789524	-2.22784	0.0276778	0.144409
854504.MYO2	854504	MYO2	-0.004902	-2.22759	0.0276944	0.144409
855530.DUG3	855530	DUG3	-0.00861993	-2.22621	0.0277894	0.14451
851326.TRM8	851326	TRM8	-0.00602366	-2.22543	0.0278432	0.144652
852624.VID30	852624	VID30	0.00939573	2.22373	0.0279606	0.144965
853399.UBX6	853399	UBX6	0.0216337	2.22388	0.0279785	0.144965
853738.DGR2	853738	DGR2	0.0126611	2.22344	0.0279837	0.144965
851410.COP1	851410	COP1	-0.00549932	-2.22236	0.0280551	0.145129
853243.ELO1	853243	ELO1	0.0191619	2.22255	0.0280689	0.145129
852643.ZIP2	852643	ZIP2	-0.0146937	-2.22069	0.028171	0.145388
853626.COS5	853626	COS5	-0.0362265	-2.22129	0.0281724	0.145388
854865.URA5	854865	URA5	-0.00449991	-2.21931	0.0282671	0.145738
850514.AGX1	850514	AGX1	0.0129522	2.21806	0.0283543	0.146049
851660.RRP1	851660	RRP1	-0.00793242	-2.21659	0.0284579	0.146444
852452.CNS1	852452	CNS1	-0.00768736	-2.21224	0.028764	0.147861
856485.IPI1	856485	IPI1	-0.00819147	-2.21191	0.0287877	0.147861
851328.None	851328		0.00963888	2.21133	0.0288292	0.147934
854935.ERV41	854935	ERV41	0.00675763	2.21037	0.028897	0.148002
854310.LSC1	854310	LSC1	0.00545467	2.2107	0.0288733	0.148002
852771.RMD9	852771	RMD9	0.00723033	2.20868	0.0290173	0.148478
1466437.YDR524W-A	1466437	YDR524W-A	-0.00766806	-2.20677	0.0291538	0.149036
854852.LYS1	854852	LYS1	-0.016758	-2.20613	0.0292195	0.149231
852343.YRO2	852343	YRO2	0.0202967	2.20234	0.0294731	0.149263
852995.NOP7	852995	NOP7	-0.00830256	-2.20271	0.0294461	0.149263
853196.SCW4	853196	SCW4	-0.0105418	-2.20249	0.0294626	0.149263
856512.None	856512		-0.0101076	-2.20303	0.0294232	0.149263
853396.IRC8	853396	IRC8	0.00641831	2.20265	0.0294507	0.149263
853477.TES1	853477	TES1	0.0093439	2.2052	0.0292672	0.149263
850875.TFS1	850875	TFS1	0.0178557	2.20314	0.0294314	0.149263
855478.SLA2	855478	SLA2	-0.00907758	-2.20395	0.029357	0.149263
856142.CSR2	856142	CSR2	-0.0119673	-2.20492	0.0292871	0.149263
854249.WHI5	854249	WHI5	-0.00972881	-2.20163	0.0295247	0.149384
852286.NTH2	852286	NTH2	0.0107017	2.19957	0.0296741	0.149897
853150.MIC26	853150	MIC26	0.00728672	2.1991	0.0297084	0.149897
853585.ATP2	853585	ATP2	0.0101309	2.1991	0.0297087	0.149897
855576.None	855576		0.0139779	2.1977	0.0298109	0.150272
851413.CRD1	851413	CRD1	0.00741252	2.19551	0.0299713	0.150801
850943.ARV1	850943	ARV1	0.00766104	2.19556	0.0299671	0.150801
853363.IML2	853363	IML2	0.010161	2.19493	0.0300137	0.150874
855703.KTR5	855703	KTR5	-0.00832122	-2.1944	0.0300524	0.150929
854063.MSH2	854063	MSH2	-0.00435882	-2.19318	0.0301422	0.151241
852492.MED8	852492	MED8	0.00464666	2.18946	0.0304177	0.151635
856365.AIM17	856365	AIM17	0.020186	2.19116	0.030319	0.151635
850756.PET309	850756	PET309	0.00609747	2.18925	0.0304335	0.151635
850786.HRT3	850786	HRT3	0.0061627	2.19118	0.0302904	0.151635
855304.None	855304		0.0110381	2.18944	0.0304197	0.151635
855795.BIO3	855795	BIO3	0.011904	2.19091	0.0303102	0.151635
854051.TPT1	854051	TPT1	-0.00637452	-2.18911	0.0304442	0.151635
856228.MRD1	856228	MRD1	-0.00766639	-2.1902	0.0303633	0.151635
852622.SAP4	852622	SAP4	0.0121726	2.18841	0.0304959	0.151753
851611.RSM10	851611	RSM10	0.0101267	2.18726	0.0305819	0.151912
850522.FRS2	850522	FRS2	-0.00677545	-2.18555	0.0307101	0.151912
853102.CRH1	853102	CRH1	0.0104114	2.18497	0.0307533	0.151912
856429.PIH1	856429	PIH1	-0.00745481	-2.18716	0.0305895	0.151912
856558.SPO16	856558	SPO16	-0.0153329	-2.18501	0.0307506	0.151912
854644.SUC2	854644	SUC2	-0.0321896	-2.18658	0.0306766	0.151912
853967.SRP40	853967	SRP40	-0.0119197	-2.18468	0.0307797	0.151912
851028.EST2	851028	EST2	-0.00697864	-2.18686	0.0306122	0.151912
855938.SET6	855938	SET6	0.0103328	2.18622	0.0306599	0.151912
855257.GUA1	855257	GUA1	-0.00815737	-2.18318	0.0308883	0.152309
853048.ENP2	853048	ENP2	-0.00879996	-2.1828	0.0309166	0.152311
853583.JHD2	853583	JHD2	-0.0122242	-2.18209	0.0309706	0.152438
850308.None	850308		0.023927	2.18036	0.031135	0.152841
856422.RPN1	856422	RPN1	-0.00726069	-2.18	0.0311284	0.152841
854023.RRP40	854023	RRP40	-0.00427415	-2.17989	0.0311369	0.152841
850420.THR4	850420	THR4	-0.00726771	-2.17716	0.031345	0.153032
851937.MRPS28	851937	MRPS28	0.00991661	2.17785	0.0312923	0.153032
856937.None	856937		0.0412707	2.17886	0.0312564	0.153032
852773.ARC1	852773	ARC1	-0.00489048	-2.17838	0.0312518	0.153032
853798.YNK1	853798	YNK1	0.0103743	2.17741	0.031326	0.153032
850830.SLS1	850830	SLS1	0.00828195	2.17804	0.0312777	0.153032
852858.TRP5	852858	TRP5	-0.00828802	-2.17414	0.0315763	0.153885
853445.NOP9	853445	NOP9	-0.00631506	-2.17424	0.0315686	0.153885
854872.TSL1	854872	TSL1	0.0255403	2.17322	0.0316806	0.154255
856820.AIM10	856820	AIM10	0.0079466	2.17237	0.0317125	0.154271
852439.MAK5	852439	MAK5	-0.00767919	-2.16991	0.0319022	0.154737
853183.FOL2	853183	FOL2	-0.00520715	-2.17037	0.0318666	0.154737
850757.FYV7	850757	FYV7	-0.00743195	-2.17002	0.0318939	0.154737
854221.NOB1	854221	NOB1	-0.00721024	-2.16966	0.0319222	0.154737
852348.MUM2	852348	MUM2	-0.0048694	-2.16756	0.0320854	0.154837
852131.FPR2	852131	FPR2	0.00994657	2.16844	0.0320169	0.154837
856341.None	856341		-0.0298184	-2.1677	0.0320782	0.154837
855586.EAF7	855586	EAF7	-0.00745582	-2.1678	0.0320663	0.154837
854404.WTM2	854404	WTM2	-0.00846563	-2.16853	0.0320093	0.154837
852287.RER2	852287	RER2	-0.00543323	-2.16681	0.0321433	0.154841
855385.AAD14	855385	AAD14	-0.0135547	-2.16699	0.0321293	0.154841
851633.None	851633		0.00521669	2.16567	0.0322328	0.155135
852385.POL30	852385	POL30	-0.00888496	-2.16442	0.0323303	0.155443
855858.MDL2	855858	MDL2	0.00556941	2.16412	0.0323541	0.155443
850918.RSA3	850918	RSA3	-0.00585251	-2.16333	0.0324163	0.155604
851772.HST4	851772	HST4	0.00708322	2.16277	0.0324601	0.155677
855311.TMA23	855311	TMA23	-0.00935752	-2.15868	0.0327838	0.15709
852811.MNP1	852811	MNP1	0.0107786	2.15779	0.032856	0.157298
852785.VPS45	852785	VPS45	0.0048979	2.15664	0.0329459	0.157344
851013.ACO1	851013	ACO1	0.0160736	2.15714	0.0329264	0.157344
854978.RCF1	854978	RCF1	0.011644	2.15658	0.0329527	0.157344
851221.CYS3	851221	CYS3	-0.00768889	-2.15598	0.0329984	0.157424
854197.HMS1	854197	HMS1	0.0174993	2.15554	0.0330512	0.157537
852230.SEC17	852230	SEC17	0.00508743	2.14989	0.0334877	0.159338
851403.SAS10	851403	SAS10	-0.00825146	-2.14997	0.0334814	0.159338
856359.None	856359		-0.00822789	-2.14925	0.0335391	0.159443
856514.BZZ1	856514	BZZ1	-0.00599681	-2.14847	0.0336027	0.159605
855142.MGR3	855142	MGR3	0.00463199	2.14774	0.0336617	0.159746
854515.TEA1	854515	TEA1	-0.00815161	-2.14642	0.0337692	0.160116
856561.LIN1	856561	LIN1	-0.00838061	-2.14498	0.0338863	0.160252
854675.FKH1	854675	FKH1	-0.0081467	-2.14503	0.0338826	0.160252
851054.SPO77	851054	SPO77	0.0180065	2.14568	0.0338295	0.160252
856912.PAB1	856912	PAB1	-0.00797766	-2.14364	0.0339961	0.160631
850396.SYP1	850396	SYP1	0.00578889	2.14243	0.0340955	0.16096
856779.PIC2	856779	PIC2	0.022291	2.14188	0.034169	0.161167
851394.DHH1	851394	DHH1	-0.00998197	-2.14107	0.0342073	0.161208
854408.KIN4	854408	KIN4	-0.00572466	-2.13953	0.0343344	0.161666
854683.SIM1	854683	SIM1	-0.00787523	-2.13726	0.0345222	0.16241
852359.TIP1	852359	TIP1	-0.0186293	-2.13663	0.0345922	0.162598
856391.LEU5	856391	LEU5	0.00891347	2.1344	0.03476	0.162765
854792.HIS6	854792	HIS6	0.00693469	2.13461	0.0347428	0.162765
853300.YAK1	853300	YAK1	0.0146398	2.13488	0.0347344	0.162765
855558.RIA1	855558	RIA1	-0.00953732	-2.13419	0.0347775	0.162765
854164.YSP3	854164	YSP3	0.00693474	2.13551	0.0346678	0.162765
854710.FYV10	854710	FYV10	0.00921701	2.13314	0.0348651	0.162894
855774.DBP6	855774	DBP6	-0.0078389	-2.13324	0.0348569	0.162894
852016.TRS120	852016	TRS120	0.00597916	2.13228	0.0349373	0.163091
854086.HST1	854086	HST1	-0.00351695	-2.13137	0.0350142	0.163309
851982.ARH1	851982	ARH1	0.00531662	2.12843	0.0352614	0.163934
855205.ALD3	855205	ALD3	0.0142586	2.12834	0.0352688	0.163934
854383.PTP2	854383	PTP2	0.0103698	2.12936	0.0351829	0.163934
855974.TAF14	855974	TAF14	-0.00316964	-2.12901	0.0352123	0.163934
852956.VHT1	852956	VHT1	0.00862047	2.12751	0.0353394	0.164121
850449.None	850449		-0.00805216	-2.12607	0.0354613	0.164126
855078.AAC1	855078	AAC1	0.0113718	2.12687	0.0353936	0.164126
855436.MRPL10	855436	MRPL10	0.00923403	2.12634	0.0354385	0.164126
854206.CUE5	854206	CUE5	0.00565124	2.1263	0.035442	0.164126
853523.CBF1	853523	CBF1	-0.00805433	-2.12544	0.035515	0.164234
852483.MBA1	852483	MBA1	0.00951221	2.12343	0.0356864	0.164772
851938.None	851938		0.00560183	2.12336	0.0356921	0.164772
856009.PNG1	856009	PNG1	0.00449372	2.12163	0.0358403	0.165316
855241.RAD14	855241	RAD14	0.00679603	2.11845	0.036114	0.166437
853108.XKS1	853108	XKS1	0.0112227	2.11502	0.0364112	0.167665
851583.DAS2	851583	DAS2	-0.0053582	-2.1132	0.0365692	0.16825
852440.SUP45	852440	SUP45	-0.00425824	-2.11194	0.0366792	0.168344
853029.UTP8	853029	UTP8	-0.00641583	-2.1119	0.0366827	0.168344
851022.MRPL15	851022	MRPL15	0.0114667	2.11226	0.0366565	0.168344
852553.MRPS5	852553	MRPS5	0.00882289	2.11094	0.0367668	0.168587
856357.WSC4	856357	WSC4	0.0181116	2.10908	0.0369305	0.168955
855166.GID8	855166	GID8	0.00808046	2.10903	0.036935	0.168955
855975.TBF1	855975	TBF1	-0.00652295	-2.10897	0.0369405	0.168955
854417.PUS7	854417	PUS7	-0.0051921	-2.1076	0.0370606	0.169362
852503.LDH1	852503	LDH1	0.00950866	2.10192	0.0375653	0.169952
851369.SSB1	851369	SSB1	-0.00761922	-2.105	0.0372905	0.169952
850510.MIL1	850510	MIL1	-0.00640153	-2.10206	0.0375522	0.169952
852777.None	852777		0.00961774	2.10203	0.037555	0.169952
853221.CBP1	853221	CBP1	0.00471687	2.10366	0.0374095	0.169952
850780.GEP5	850780	GEP5	0.00551427	2.10196	0.0375614	0.169952
850809.APT1	850809	APT1	0.00748993	2.1051	0.0372823	0.169952
851132.PUN1	851132	PUN1	0.0129668	2.10529	0.0372742	0.169952
854871.CUE4	854871	CUE4	0.0109188	2.10418	0.0373638	0.169952
855481.NAR1	855481	NAR1	-0.0104587	-2.10396	0.0373847	0.169952
853983.BSC6	853983	BSC6	0.00674706	2.10245	0.0375179	0.169952
854199.AKR2	854199	AKR2	-0.00495314	-2.1025	0.0375131	0.169952
850290.VBA3	850290	VBA3	0.0429035	2.10069	0.0376933	0.170284
853734.RRN3	853734	RRN3	-0.00717321	-2.10039	0.0377014	0.170284
855977.NAN1	855977	NAN1	-0.00665067	-2.09975	0.037759	0.170402
852145.KRE28	852145	KRE28	-0.0062095	-2.09932	0.0377978	0.170435
852199.NUP170	852199	NUP170	-0.0044447	-2.09829	0.0378903	0.170711
852214.SEF1	852214	SEF1	0.00946142	2.09182	0.0384755	0.171707
850370.PGK1	850370	PGK1	-0.00982269	-2.09122	0.0385311	0.171707
851886.SRP101	851886	SRP101	-0.00451212	-2.09106	0.0385453	0.171707
856684.None	856684		-0.0124235	-2.08992	0.038649	0.171707
856873.None	856873		0.00844291	2.09329	0.0383421	0.171707
856504.GRE3	856504	GRE3	0.00787769	2.09269	0.0383965	0.171707
853536.OPI3	853536	OPI3	0.0304619	2.09158	0.038546	0.171707
853658.None	853658		0.0199869	2.09228	0.0384608	0.171707
853641.SDS22	853641	SDS22	0.00716819	2.09378	0.038298	0.171707
853943.MET1	853943	MET1	-0.00897264	-2.09119	0.0385337	0.171707
855707.EFM6	855707	EFM6	-0.0119075	-2.09293	0.0383747	0.171707
854293.IAH1	854293	IAH1	-0.00646729	-2.09006	0.0386365	0.171707
854421.SRL1	854421	SRL1	-0.011073	-2.09026	0.0386198	0.171707
854426.TMA16	854426	TMA16	-0.00693608	-2.09061	0.038586	0.171707
855886.CBP3	855886	CBP3	0.00776479	2.09109	0.0385422	0.171707
856102.AEP3	856102	AEP3	0.00627506	2.09367	0.0383078	0.171707
856237.CLB5	856237	CLB5	-0.00729825	-2.09127	0.038526	0.171707
854897.CPR3	854897	CPR3	0.00604602	2.08765	0.0388577	0.172493
851727.NUM1	851727	NUM1	-0.00545385	-2.08443	0.0391543	0.17282
852960.ART5	852960	ART5	-0.00863415	-2.08611	0.0389995	0.17282
853458.MPP10	853458	MPP10	-0.0069905	-2.08509	0.0390938	0.17282
853467.SPC1	853467	SPC1	0.008744	2.08552	0.0390536	0.17282
853504.TAH11	853504	TAH11	-0.00643558	-2.08598	0.0390117	0.17282
855574.ALF1	855574	ALF1	-0.00773288	-2.08546	0.0390596	0.17282
856175.FCY1	856175	FCY1	-0.0043223	-2.08471	0.0391285	0.17282
854942.OGG1	854942	OGG1	-0.00662264	-2.08384	0.0392091	0.172921
855770.EGO4	855770	EGO4	0.0320516	2.08349	0.0392572	0.172993
853071.TIF4631	853071	TIF4631	-0.00782984	-2.08249	0.0393341	0.173191
851608.ENA5	851608	ENA5	0.0249207	2.07992	0.0396137	0.17414
853357.ARG3	853357	ARG3	0.0275274	2.08007	0.0395926	0.17414
855399.PFS2	855399	PFS2	-0.00589875	-2.07696	0.0398509	0.175041
852073.MRPL28	852073	MRPL28	0.00912014	2.07592	0.0399484	0.175185
853537.MOG1	853537	MOG1	0.0143449	2.07621	0.03994	0.175185
851330.ASF2	851330	ASF2	-0.00771133	-2.07055	0.0404573	0.175928
851475.SUB2	851475	SUB2	-0.00434709	-2.07037	0.0404741	0.175928
851637.RRG1	851637	RRG1	0.00704585	2.07164	0.0403533	0.175928
852121.GNP1	852121	GNP1	0.010213	2.07182	0.0403363	0.175928
853099.HGH1	853099	HGH1	-0.00890134	-2.07236	0.0402851	0.175928
853573.CPA2	853573	CPA2	-0.0129928	-2.07235	0.0403	0.175928
851000.GSP1	851000	GSP1	-0.005913	-2.07198	0.0403206	0.175928
854883.RPM2	854883	RPM2	0.0166207	2.07206	0.0403379	0.175928
855458.YIF1	855458	YIF1	-0.00609823	-2.07059	0.0404531	0.175928
854317.PNO1	854317	PNO1	-0.00619886	-2.07038	0.0404725	0.175928
854487.NOP58	854487	NOP58	-0.00710739	-2.07167	0.0403508	0.175928
854083.SDH5	854083	SDH5	0.00906343	2.06956	0.0405512	0.176122
851691.PDS1	851691	PDS1	-0.00623043	-2.06776	0.0407233	0.176363
852081.UGO1	852081	UGO1	0.00495878	2.06729	0.0407681	0.176363
854459.RDL1	854459	RDL1	0.0262989	2.06776	0.0407692	0.176363
854536.MSC6	854536	MSC6	0.00959155	2.06795	0.0407052	0.176363
855950.RAD53	855950	RAD53	-0.00732023	-2.06862	0.0406412	0.176363
853572.ABM1	853572	ABM1	0.0110509	2.06653	0.0408407	0.176532
852448.APD1	852448	APD1	0.00813806	2.06513	0.040975	0.176924
856655.POL5	856655	POL5	-0.00626521	-2.06491	0.0409967	0.176924
851042.MID2	851042	MID2	0.00564954	2.06342	0.0411397	0.177401
854236.GYP1	854236	GYP1	0.00528087	2.063	0.0411809	0.177437
855882.PCL8	855882	PCL8	0.00844394	2.0617	0.0413061	0.177836
852458.CSH1	852458	CSH1	0.00859081	2.0611	0.0413647	0.177883
856063.NOP4	856063	NOP4	-0.0082648	-2.06091	0.0413827	0.177883
856353.GUT1	856353	GUT1	0.0066858	2.06046	0.0414263	0.17793
853841.TCD2	853841	TCD2	0.00563676	2.05704	0.0417597	0.17901
855615.HUF	855615	HUF	-0.00564274	-2.05691	0.0417724	0.17901
854150.HTZ1	854150	HTZ1	-0.00401942	-2.05687	0.0417766	0.17901
856664.FRD1	856664	FRD1	-0.00924099	-2.05611	0.0418505	0.179185
856638.DLD3	856638	DLD3	0.0111592	2.05489	0.0419712	0.17956
852476.EHT1	852476	EHT1	0.0167905	2.05435	0.0420533	0.179564
853777.MDH1	853777	MDH1	0.0117352	2.05453	0.0420155	0.179564
853912.GAP1	853912	GAP1	-0.0202508	-2.05392	0.0420714	0.179564
856045.MFM1	856045	MFM1	0.00769862	2.05292	0.0421646	0.17982
850599.IRC5	850599	IRC5	-0.00505908	-2.0507	0.0423837	0.180048
852902.UGA1	852902	UGA1	0.00945177	2.05177	0.0422779	0.180048
853116.PCT1	853116	PCT1	0.00596781	2.05168	0.0422869	0.180048
853551.BIR1	853551	BIR1	-0.00434082	-2.05124	0.0423302	0.180048
853580.TDA4	853580	TDA4	0.0104211	2.05093	0.0423611	0.180048
854307.SFL1	854307	SFL1	0.0107716	2.0499	0.0424641	0.180248
853393.PEP8	853393	PEP8	0.00763583	2.04949	0.0425041	0.180277
855284.ZRC1	855284	ZRC1	-0.00679291	-2.04886	0.0425666	0.180401
852220.CMC2	852220	CMC2	0.011527	2.04718	0.0427338	0.180435
852327.ATP3	852327	ATP3	0.00907713	2.0483	0.0426218	0.180435
856660.RML2	856660	RML2	0.00929935	2.04745	0.0427068	0.180435
853619.None	853619		0.0266661	2.04792	0.0426683	0.180435
856214.MRPL51	856214	MRPL51	0.00908983	2.04711	0.0427408	0.180435
855475.VPS75	855475	VPS75	-0.00523757	-2.04594	0.0428574	0.180787
854187.DDL1	854187	DDL1	0.00725855	2.0435	0.0431015	0.181675
852364.HSP26	852364	HSP26	-0.0242624	-2.04256	0.0432019	0.181957
852332.TCM62	852332	TCM62	0.00620859	2.04106	0.0433473	0.182287
852734.MRF1	852734	MRF1	0.00788137	2.04126	0.0433278	0.182287
852814.SGF73	852814	SGF73	0.00749227	2.03933	0.0435227	0.182657
853465.TDH2	853465	TDH2	-0.0182294	-2.03977	0.0434923	0.182657
853783.SMY1	853783	SMY1	0.00566048	2.03919	0.0435363	0.182657
855207.EAR1	855207	EAR1	0.00636744	2.03883	0.0435735	0.182672
2777172.None	2777172		0.0136101	2.03566	0.0438957	0.18304
850435.RSA4	850435	RSA4	-0.00706908	-2.03608	0.0438528	0.18304
850521.BUD27	850521	BUD27	-0.00879935	-2.03674	0.0437851	0.18304
853755.AAT1	853755	AAT1	-0.00662916	-2.03695	0.0437645	0.18304
855099.PDS5	855099	PDS5	-0.00675934	-2.03742	0.0437165	0.18304
855325.AEP2	855325	AEP2	0.00650017	2.03616	0.0438449	0.18304
854449.RIM20	854449	RIM20	0.00739545	2.03564	0.0438973	0.18304
855119.CTF13	855119	CTF13	-0.00782038	-2.0325	0.0442188	0.183993
855522.GCR2	855522	GCR2	-0.00673185	-2.03242	0.0442274	0.183993
856057.MNN9	856057	MNN9	-0.00399982	-2.03262	0.0442062	0.183993
854776.CKA1	854776	CKA1	-0.00543066	-2.0305	0.0444249	0.18425
851074.VPS38	851074	VPS38	0.00587135	2.03051	0.0444241	0.18425
854914.PGA3	854914	PGA3	-0.00640443	-2.03138	0.0443338	0.18425
854403.MCP1	854403	MCP1	0.00904028	2.03058	0.044416	0.18425
852369.SLM4	852369	SLM4	0.00747445	2.02846	0.0446351	0.184629
851535.MRX9	851535	MRX9	0.00628536	2.02896	0.0445842	0.184629
851023.SPH1	851023	SPH1	-0.00783765	-2.02883	0.0445974	0.184629
855575.LSM7	855575	LSM7	-0.0073952	-2.0283	0.0446523	0.184629
854793.FAF1	854793	FAF1	-0.01018	-2.02793	0.0446911	0.184649
852251.None	852251		0.0119701	2.0272	0.0447662	0.184818
855118.UTP15	855118	UTP15	-0.0051484	-2.02677	0.0448106	0.184861
850313.MGR1	850313	MGR1	0.00659623	2.02642	0.044847	0.18487
853781.TEF4	853781	TEF4	-0.00669361	-2.0251	0.0449841	0.185295
853106.TDH3	853106	TDH3	-0.00731874	-2.02417	0.045081	0.185413
855404.RFA2	855404	RFA2	-0.00756032	-2.02421	0.0450771	0.185413
855496.CNM67	855496	CNM67	-0.00685178	-2.02355	0.0451461	0.18554
851204.MYO4	851204	MYO4	-0.00539699	-2.0221	0.0452983	0.185711
852443.MRPS9	852443	MRPS9	0.00990746	2.02226	0.0452822	0.185711
851560.ATP16	851560	ATP16	0.011307	2.02192	0.0453245	0.185711
853502.VPS55	853502	VPS55	0.0052343	2.02277	0.0452274	0.185711
856819.ILV1	856819	ILV1	-0.00766767	-2.02133	0.0453784	0.185791
853962.OMA1	853962	OMA1	0.00794371	2.02026	0.0454905	0.18611
856812.None	856812		0.0135985	2.01969	0.0455507	0.186216
850433.CPR4	850433	CPR4	0.00828762	2.01915	0.0456083	0.186311
852207.KTI11	852207	KTI11	-0.00798545	-2.01427	0.0461245	0.188118
852215.PRX1	852215	PRX1	0.0147545	2.01471	0.0460973	0.188118
852453.SLI15	852453	SLI15	-0.00712191	-2.01244	0.0463202	0.188118
851412.CCT4	851412	CCT4	-0.00454506	-2.01329	0.0462291	0.188118
850951.YEF3	850951	YEF3	-0.0055004	-2.01354	0.0462023	0.188118
854903.TCB3	854903	TCB3	0.00559458	2.01337	0.0462203	0.188118
855303.TPS3	855303	TPS3	0.00706438	2.01238	0.0463267	0.188118
855503.MGS1	855503	MGS1	-0.00671847	-2.01237	0.0463279	0.188118
854535.SOG2	854535	SOG2	0.00549048	2.01121	0.0464516	0.18848
853829.AIM26	853829	AIM26	0.0166094	2.01052	0.0465255	0.188638
856331.ARR3	856331	ARR3	0.043049	2.01039	0.0465633	0.188651
856508.GGA2	856508	GGA2	-0.00518265	-2.0087	0.0467205	0.189147
851548.NOP1	851548	NOP1	-0.0074412	-2.00692	0.0469126	0.189704
854125.OPI10	854125	OPI10	0.00774441	2.00678	0.0469281	0.189704
853513.BFA1	853513	BFA1	-0.008835	-2.00624	0.0469862	0.189798
852317.CDS1	852317	CDS1	0.00827952	2.00511	0.047109	0.190011
850721.SMF3	850721	SMF3	-0.00969481	-2.00514	0.0471059	0.190011
855655.RPL16B	855655	RPL16B	-0.00801997	-2.0044	0.0471857	0.190038
854275.LEU9	854275	LEU9	-0.0137021	-2.00489	0.047153	0.190038
851340.None	851340		-0.0122741	-2.00299	0.0473386	0.19009
851342.VMA1	851342	VMA1	-0.004904	-2.00304	0.0473336	0.19009
854488.DGK1	854488	DGK1	0.00541343	2.00319	0.047317	0.19009
856279.TPO3	856279	TPO3	0.0112295	2.00385	0.0472531	0.19009
855984.DBP1	855984	DBP1	-0.00858584	-2.00246	0.0473971	0.190184
853705.GPM1	853705	GPM1	-0.00815174	-2.00063	0.0475963	0.190842
852481.YPC1	852481	YPC1	0.0227977	1.99938	0.0477594	0.191064
853075.MRPS35	853075	MRPS35	0.00974823	1.99976	0.0476917	0.191064
853349.MRPL49	853349	MRPL49	0.0112695	1.99929	0.0477503	0.191064
856182.SPE3	856182	SPE3	-0.00788749	-1.99884	0.0477925	0.191064
851614.HEM13	851614	HEM13	0.0172236	1.99767	0.0479522	0.191562
851469.NUR1	851469	NUR1	-0.00636295	-1.99597	0.0481082	0.191621
856863.NSA2	856863	NSA2	-0.00588214	-1.99616	0.0480868	0.191621
855092.MOT3	855092	MOT3	0.0109732	1.99695	0.048006	0.191621
855505.RAP1	855505	RAP1	-0.00720576	-1.9966	0.0480383	0.191621
852464.TYR1	852464	TYR1	-0.00368867	-1.99508	0.0482059	0.191869
851087.ELO3	851087	ELO3	-0.00408534	-1.99459	0.0482602	0.191945
853939.PAM17	853939	PAM17	0.00623409	1.99339	0.0483936	0.192271
856261.LOA1	856261	LOA1	-0.00526894	-1.99321	0.0484131	0.192271
854846.DAL4	854846	DAL4	-0.0239971	-1.99223	0.0485265	0.192581
851348.COS7	851348	COS7	-0.0396515	-1.99167	0.0486359	0.192631
853065.RTS3	853065	RTS3	0.0147162	1.99122	0.048655	0.192631
855149.ADE17	855149	ADE17	-0.0142219	-1.99129	0.0486345	0.192631
855556.None	855556		-0.00617627	-1.9908	0.048681	0.192631
851500.RAD59	851500	RAD59	-0.00800674	-1.98928	0.0488507	0.193021
853847.MAK11	853847	MAK11	-0.00602419	-1.98955	0.048821	0.193021
852584.DUG2	852584	DUG2	-0.00911249	-1.9884	0.0489495	0.19313
3077355.None	3077355		0.0104923	1.98856	0.0489314	0.19313
855850.FEX2	855850	FEX2	0.0305992	1.98827	0.0489885	0.193143
856234.MRI1	856234	MRI1	-0.00451237	-1.98749	0.0490517	0.193252
851882.NSE3	851882	NSE3	0.00654292	1.98594	0.0492249	0.193654
2746858.NBL1	2746858	NBL1	-0.0106814	-1.98615	0.0492023	0.193654
856418.MYO1	856418	MYO1	-0.00665242	-1.98382	0.0494644	0.19438
856589.GND1	856589	GND1	-0.00716808	-1.98367	0.0494811	0.19438
852045.PPM1	852045	PPM1	0.00979683	1.97987	0.0499124	0.195649
850982.DBP9	850982	DBP9	-0.00639727	-1.98013	0.0498831	0.195649
855441.ERG24	855441	ERG24	0.00573366	1.98002	0.0498948	0.195649
852607.RTF1	852607	RTF1	-0.00647241	-1.97898	0.0500143	0.195907
852466.PEX32	852466	PEX32	0.00602542	1.97786	0.0501417	0.196265
851590.NSI1	851590	NSI1	-0.00442829	-1.9765	0.050297	0.196313
851678.ARX1	851678	ARX1	-0.00657851	-1.97684	0.050258	0.196313
853023.PPT1	853023	PPT1	-0.00422152	-1.97649	0.0502987	0.196313
855930.MRPL40	855930	MRPL40	0.00764911	1.97737	0.0501974	0.196313
855400.PHA2	855400	PHA2	-0.00659803	-1.97569	0.0503904	0.19653
850553.YPI1	850553	YPI1	0.00667776	1.97465	0.0505096	0.196853
851899.HNT2	851899	HNT2	0.00502878	1.97287	0.0507141	0.196869
856687.SNU13	856687	SNU13	-0.00539701	-1.97281	0.050722	0.196869
856605.AIM18	856605	AIM18	0.00878158	1.97242	0.0507667	0.196869
854664.CCT2	854664	CCT2	-0.00543812	-1.97241	0.0507675	0.196869
853820.DCW1	853820	DCW1	-0.00465888	-1.97324	0.0506721	0.196869
855002.MRPL39	855002	MRPL39	0.0121843	1.97433	0.050561	0.196869
856081.SKS1	856081	SKS1	0.0110642	1.97259	0.0507535	0.196869
850876.None	850876		-0.0186818	-1.97218	0.050824	0.196947
852525.TDP1	852525	TDP1	0.00619956	1.9707	0.0509654	0.197208
853279.FMP33	853279	FMP33	0.0146845	1.9704	0.0510003	0.197208
853827.PTM1	853827	PTM1	0.00399254	1.97042	0.0509978	0.197208
856705.GLC3	856705	GLC3	0.0188086	1.96979	0.0510958	0.197437
852248.HEK2	852248	HEK2	-0.00493201	-1.96918	0.0511423	0.197476
850880.TOS4	850880	TOS4	-0.00618987	-1.96859	0.0512101	0.197598
851770.SLY1	851770	SLY1	-0.00537097	-1.96793	0.0512868	0.197753
855723.IDP3	855723	IDP3	-0.00905448	-1.9664	0.0514661	0.198304
854190.HST3	854190	HST3	0.00719645	1.96593	0.0515203	0.198372
852558.RCF3	852558	RCF3	0.00736093	1.96432	0.0517088	0.198944
851754.HMO1	851754	HMO1	0.00489689	1.96404	0.0517424	0.198944
854278.None	854278		-0.0061283	-1.96316	0.0518453	0.199199
851265.SWD1	851265	SWD1	-0.00475567	-1.96203	0.0519788	0.199571
851667.DNF2	851667	DNF2	-0.00583009	-1.96124	0.0520714	0.199785
850403.PHO87	850403	PHO87	0.00442289	1.95982	0.0522393	0.200288
850674.AQY2	850674	AQY2	-0.0361687	-1.95992	0.0522804	0.200304
850464.None	850464		0.0337485	1.95833	0.0524381	0.200569
851584.FAL1	851584	FAL1	-0.00802996	-1.95777	0.0524824	0.200569
853002.CLB1	853002	CLB1	0.0121026	1.95742	0.0525383	0.200569
853181.MES1	853181	MES1	-0.00579737	-1.95671	0.0526084	0.200569
853751.HAP4	853751	HAP4	0.0138827	1.95695	0.0526018	0.200569
855605.DCP2	855605	DCP2	-0.00464315	-1.95755	0.0525085	0.200569
855884.BMS1	855884	BMS1	-0.00809046	-1.95792	0.0524647	0.200569
852197.None	852197		-0.00832598	-1.95559	0.0527417	0.200655
851458.GET3	851458	GET3	-0.00393638	-1.95566	0.0527339	0.200655
855800.None	855800		-0.0118828	-1.95579	0.0527173	0.200655
855112.None	855112		0.00889947	1.95461	0.0528588	0.20096
855282.YHM2	855282	YHM2	-0.00749507	-1.95213	0.0531563	0.201949
855438.WSC2	855438	WSC2	-0.00636942	-1.95059	0.0533403	0.202507
856274.SUE1	856274	SUE1	0.0237388	1.95035	0.0533866	0.202541
854084.NBA1	854084	NBA1	-0.00707643	-1.94802	0.0536513	0.203403
852188.MRP21	852188	MRP21	0.00911257	1.94686	0.0537916	0.203727
855527.None	855527		-0.0152903	-1.94669	0.0538118	0.203727
850389.PMP1	850389	PMP1	-0.00883007	-1.94569	0.0539337	0.204007
853725.None	853725		0.0113937	1.94547	0.053961	0.204007
854670.OM45	854670	OM45	0.00809323	1.94439	0.0540915	0.204358
850947.ERF2	850947	ERF2	0.00595242	1.94375	0.0541704	0.204514
854908.None	854908		0.0157731	1.94241	0.0543385	0.205006
852013.RPB7	852013	RPB7	0.00379118	1.94109	0.0544959	0.205457
850304.SPB1	850304	SPB1	-0.00960404	-1.9399	0.054643	0.205583
853358.TRL1	853358	TRL1	-0.00542094	-1.94029	0.0545929	0.205583
853792.None	853792		-0.0103465	-1.94015	0.0546108	0.205583
851281.None	851281		-0.0392462	-1.9395	0.0547252	0.20575
852551.ARO4	852551	ARO4	-0.00770451	-1.93784	0.0548952	0.206246
856346.EFM1	856346	EFM1	-0.00639873	-1.93666	0.0550404	0.206649
854956.RSE1	854956	RSE1	-0.00457437	-1.93614	0.0551049	0.206748
1466402.None	1466402		-0.0123874	-1.93548	0.0551872	0.206914
854079.MDM20	854079	MDM20	-0.00490762	-1.93385	0.0553892	0.207528
852507.DUR1%2C2	852507	DUR1%2C2	-0.0126466	-1.93316	0.0554909	0.207565
852087.None	852087		-0.00887877	-1.93285	0.0555138	0.207565
854151.PLB3	854151	PLB3	-0.00800747	-1.93303	0.0554908	0.207565
1466488.None	1466488		0.00936164	1.93246	0.0555626	0.207605
850673.None	850673		-0.0355862	-1.93185	0.0556917	0.207761
855101.VPS20	855101	VPS20	0.00490893	1.9312	0.0557193	0.207761
854245.BUD21	854245	BUD21	-0.0065169	-1.93152	0.0556797	0.207761
850678.YBT1	850678	YBT1	-0.00566842	-1.93042	0.0558175	0.207984
852113.SAM2	852113	SAM2	0.0212273	1.92662	0.0563312	0.209755
852391.PBY1	852391	PBY1	-0.00518691	-1.92545	0.056442	0.209969
856548.DCD1	856548	DCD1	-0.00665935	-1.92464	0.0565435	0.209969
853473.ILV3	853473	ILV3	-0.00913969	-1.92492	0.0565087	0.209969
850996.GUF1	850996	GUF1	0.00817405	1.92521	0.056472	0.209969
852233.EDE1	852233	EDE1	-0.00571814	-1.92268	0.0567925	0.21052
852482.None	852482		-0.0158916	-1.92259	0.0568035	0.21052
856856.SCS2	856856	SCS2	-0.00391208	-1.92249	0.0568165	0.21052
851083.MDM30	851083	MDM30	0.00461645	1.92225	0.0568471	0.21052
855841.RVB2	855841	RVB2	-0.00318929	-1.92175	0.0569107	0.210612
1466398.None	1466398		-0.00727834	-1.92134	0.0569626	0.210661
851925.YCG1	851925	YCG1	-0.00446619	-1.92033	0.0570909	0.210705
856630.None	856630		-0.0312806	-1.92082	0.0570835	0.210705
856847.SWI4	856847	SWI4	-0.00483855	-1.92074	0.0570393	0.210705
851822.FMN1	851822	FMN1	0.00706681	1.91816	0.0573682	0.211584
853216.HXT8	853216	HXT8	0.0280193	1.91793	0.0574163	0.211618
853193.RNH70	853193	RNH70	-0.00309502	-1.91713	0.0575006	0.211785
851338.RBS1	851338	RBS1	-0.00482724	-1.91628	0.0576102	0.211931
854021.NOP8	854021	NOP8	-0.00682702	-1.91621	0.0576183	0.211931
850603.KEG1	850603	KEG1	0.00832314	1.91541	0.0577213	0.212166
855254.SCJ1	855254	SCJ1	-0.00493079	-1.9147	0.0578132	0.212216
855862.DIM1	855862	DIM1	-0.00513928	-1.91488	0.0577902	0.212216
852493.AIM4	852493	AIM4	0.00979887	1.91342	0.0579783	0.212535
854220.VHS3	854220	VHS3	0.0071922	1.91361	0.0579533	0.212535
856771.SAP1	856771	SAP1	0.00582241	1.91194	0.0581696	0.213092
855988.BEM3	855988	BEM3	-0.00501775	-1.91119	0.058267	0.213305
852463.UBS1	852463	UBS1	0.00650191	1.90888	0.0585677	0.213887
851485.BRE1	851485	BRE1	-0.00381008	-1.90794	0.0586897	0.213887
856511.UBA4	856511	UBA4	-0.00560981	-1.90785	0.0587016	0.213887
853276.None	853276		0.0106205	1.90894	0.0585591	0.213887
853368.ICS3	853368	ICS3	-0.0163331	-1.90842	0.0586271	0.213887
854994.TRM9	854994	TRM9	-0.00554814	-1.90965	0.0584671	0.213887
854537.GDS1	854537	GDS1	-0.0098209	-1.90822	0.0586573	0.213887
850952.SSP120	850952	SSP120	0.00607978	1.9073	0.058773	0.214003
851082.RPS22B	851082	RPS22B	-0.00860181	-1.9067	0.0588521	0.214147
856678.MTC7	856678	MTC7	0.00715982	1.90615	0.0589239	0.214265
856478.IRE1	856478	IRE1	-0.00586997	-1.90551	0.0590072	0.214424
851799.UPC2	851799	UPC2	0.0109103	1.90301	0.0593436	0.215097
852680.GCN1	852680	GCN1	-0.00496076	-1.90239	0.0594174	0.215097
853646.HYM1	853646	HYM1	0.00469578	1.90314	0.0593188	0.215097
854910.COX14	854910	COX14	0.00938204	1.90248	0.0594064	0.215097
855335.HAS1	855335	HAS1	-0.00695555	-1.90331	0.0592961	0.215097
854201.PEP12	854201	PEP12	0.00903497	1.9023	0.0594301	0.215097
850711.UBR2	850711	UBR2	-0.00592676	-1.9008	0.0596278	0.215669
851464.PMT5	851464	PMT5	-0.00557661	-1.89984	0.059755	0.215985
851823.MRPL7	851823	MRPL7	0.00888608	1.89911	0.0598515	0.216099
850825.PDC5	850825	PDC5	0.0296434	1.89941	0.059866	0.216099
851266.RFA1	851266	RFA1	-0.00541538	-1.89791	0.0600117	0.216481
851120.SEI1	851120	SEI1	0.00765254	1.89707	0.0601224	0.216736
1466432.None	1466432		0.0106414	1.89653	0.0601943	0.216851
851875.PHM6	851875	PHM6	-0.0187059	-1.89613	0.0602478	0.2169
853890.VPS51	853890	VPS51	0.00482943	1.89473	0.0604355	0.217288
850742.None	850742		-0.0128157	-1.89473	0.0604356	0.217288
853757.GFA1	853757	GFA1	-0.0081686	-1.89412	0.0605167	0.217436
851024.CDC3	851024	CDC3	-0.00506438	-1.89306	0.0606589	0.217802
853326.NCA3	853326	NCA3	-0.0185808	-1.89195	0.0608339	0.218286
853973.UBP11	853973	UBP11	0.00939077	1.89062	0.0609866	0.21869
850820.DIP2	850820	DIP2	-0.00552996	-1.8898	0.0610978	0.218749
854893.ATP18	854893	ATP18	0.0119662	1.88951	0.0611541	0.218749
856129.RLF2	856129	RLF2	-0.00554562	-1.8898	0.0610975	0.218749
856147.GLN1	856147	GLN1	-0.0118108	-1.88931	0.0611644	0.218749
850962.GSY2	850962	GSY2	0.0132191	1.88912	0.0612058	0.218753
852447.TBS1	852447	TBS1	-0.00950985	-1.88808	0.0613304	0.21891
856607.RPN10	856607	RPN10	-0.00462581	-1.88829	0.0613021	0.21891
851499.TSR1	851499	TSR1	-0.00734551	-1.88627	0.0615752	0.219208
851648.RAD55	851648	RAD55	0.00671448	1.88644	0.0615529	0.219208
855566.NSG2	855566	NSG2	0.00615743	1.88676	0.0615088	0.219208
854109.RRT8	854109	RRT8	0.0110178	1.88664	0.0615253	0.219208
855787.BRE5	855787	BRE5	-0.00948272	-1.88505	0.061745	0.219524
856225.None	856225		0.00540234	1.8851	0.0617348	0.219524
852249.SHE1	852249	SHE1	-0.00527014	-1.88425	0.061851	0.219671
852289.GPI18	852289	GPI18	0.0074226	1.88323	0.0619899	0.219671
851304.FMP45	851304	FMP45	-0.0129672	-1.88294	0.0620291	0.219671
856776.RSM18	856776	RSM18	0.0071629	1.88307	0.0620126	0.219671
853419.HCA4	853419	HCA4	-0.00716417	-1.88335	0.0619744	0.219671
854108.GSH2	854108	GSH2	-0.00332378	-1.88382	0.0619093	0.219671
852578.RIF1	852578	RIF1	-0.00608461	-1.88252	0.062087	0.219733
851950.YPS7	851950	YPS7	0.00394279	1.8817	0.0621994	0.219987
855097.RCO1	855097	RCO1	0.00437396	1.88127	0.062259	0.220055
852569.REI1	852569	REI1	-0.00734383	-1.87958	0.0624899	0.220584
851180.NBP1	851180	NBP1	-0.00608287	-1.87962	0.0624845	0.220584
856119.RPA135	856119	RPA135	-0.0083709	-1.87806	0.0627005	0.221183
852596.VBA2	852596	VBA2	-0.0109027	-1.87742	0.062788	0.221251
851481.MDH3	851481	MDH3	0.00421721	1.87733	0.0628011	0.221251
851260.EFB1	851260	EFB1	-0.00638345	-1.87594	0.0629935	0.221784
1466453.None	1466453		-0.0124499	-1.87514	0.0631042	0.22203
854937.ORC1	854937	ORC1	-0.0050227	-1.87471	0.0631636	0.222095
850459.HMRA1	850459	HMRA1	0.0210225	1.87434	0.0632563	0.222277
855944.PET20	855944	PET20	0.00488641	1.87306	0.0633932	0.222614
855957.NOP53	855957	NOP53	-0.00676039	-1.87198	0.0635428	0.222996
850490.AQY3	850490	AQY3	0.0326627	1.87115	0.0636942	0.223125
855129.None	855129		0.0101799	1.87084	0.063703	0.223125
854027.SMF1	854027	SMF1	0.0119399	1.87113	0.0636806	0.223125
851407.NOP14	851407	NOP14	-0.00606644	-1.8702	0.0637928	0.223152
851070.ATG33	851070	ATG33	0.00729781	1.87028	0.063781	0.223152
852189.AVT5	852189	AVT5	0.0045468	1.86976	0.0638538	0.223221
854711.BMT5	854711	BMT5	-0.00788169	-1.86823	0.0640683	0.223827
853302.YUR1	853302	YUR1	0.00527481	1.8664	0.0643252	0.223843
853436.TPH3	853436	TPH3	0.00894583	1.86758	0.0641594	0.223843
850886.ATG26	850886	ATG26	0.00797722	1.86774	0.0641372	0.223843
855644.EOS1	855644	EOS1	-0.00629116	-1.86653	0.064307	0.223843
854174.TIR2	854174	TIR2	0.013715	1.86636	0.0643311	0.223843
854318.MDM32	854318	MDM32	0.00558328	1.86615	0.0643616	0.223843
854379.DED1	854379	DED1	-0.00795392	-1.86666	0.0642889	0.223843
851262.TFC3	851262	TFC3	-0.00491069	-1.86506	0.0645153	0.223947
853362.TAX4	853362	TAX4	0.00769655	1.86507	0.0645131	0.223947
851152.IMD3	851152	IMD3	-0.00685414	-1.86553	0.0644487	0.223947
855871.USV1	855871	USV1	0.0152103	1.8637	0.0647078	0.224472
853696.KDX1	853696	KDX1	0.0159488	1.86299	0.0648295	0.224751
851040.REC102	851040	REC102	-0.0120836	-1.86252	0.0648743	0.224762
850958.HAP1	850958	HAP1	-0.011881	-1.86056	0.0651715	0.225648
851346.LYS20	851346	LYS20	-0.020977	-1.85951	0.0653505	0.225952
853482.BNA1	853482	BNA1	-0.0147397	-1.85953	0.0653251	0.225952
855350.UBP15	855350	UBP15	0.00619101	1.85874	0.0654128	0.225952
855510.MRX7	855510	MRX7	-0.00793274	-1.85865	0.0654257	0.225952
850725.None	850725		-0.016849	-1.85793	0.0655451	0.22622
851671.MSH6	851671	MSH6	-0.00525852	-1.85669	0.0657071	0.226635
853391.None	853391		0.00493665	1.85318	0.0662118	0.228231
851446.TRM3	851446	TRM3	-0.00534942	-1.85173	0.0664218	0.22839
853135.MRPL9	853135	MRPL9	0.0085181	1.85215	0.0663612	0.22839
855265.MRPL44	855265	MRPL44	0.00914562	1.8517	0.0664262	0.22839
855288.FAA4	855288	FAA4	-0.011247	-1.85214	0.0663726	0.22839
851404.RPC53	851404	RPC53	-0.00576702	-1.85101	0.066525	0.228585
850452.None	850452		0.00739424	1.84986	0.0666921	0.229014
851495.UBC9	851495	UBC9	-0.00552983	-1.84841	0.0669027	0.229447
855700.HHT2	855700	HHT2	-0.00566142	-1.84853	0.0668858	0.229447
851580.KCS1	851580	KCS1	-0.00460335	-1.8474	0.0670504	0.229663
855731.DOM34	855731	DOM34	-0.00619488	-1.8476	0.0670216	0.229663
850463.None	850463		0.025717	1.84705	0.0671092	0.22972
855107.ADH3	855107	ADH3	-0.00506107	-1.84635	0.0672045	0.229901
851441.NUP84	851441	NUP84	0.00433759	1.84518	0.0673752	0.23034
856787.PCL6	856787	PCL6	0.00448993	1.84467	0.0674497	0.23045
852433.MEC1	852433	MEC1	-0.00601079	-1.84423	0.0675137	0.230523
852086.JIP4	852086	JIP4	0.00552947	1.8436	0.0676077	0.230579
856699.NPP2	856699	NPP2	-0.00562347	-1.84328	0.0676544	0.230579
850849.TAR1	850849	TAR1	-0.0407156	-1.8436	0.0676573	0.230579
851456.POL3	851456	POL3	-0.00431916	-1.84256	0.0677597	0.230772
851909.RAD34	851909	RAD34	0.00738393	1.84201	0.0678415	0.230772
854501.PRO2	854501	PRO2	-0.00460119	-1.84222	0.0678102	0.230772
854060.TRM10	854060	TRM10	-0.00428828	-1.84073	0.0680303	0.231269
851888.DPL1	851888	DPL1	0.00567531	1.83966	0.0681871	0.231566
856577.SPC97	856577	SPC97	-0.006684	-1.83956	0.0682029	0.231566
852972.SLX9	852972	SLX9	-0.00702586	-1.8388	0.0683152	0.231734
1466533.None	1466533		0.026976	1.83861	0.0683528	0.231734
854943.NTE1	854943	NTE1	-0.00843608	-1.83836	0.0683806	0.231734
851682.TMS1	851682	TMS1	0.00422048	1.83726	0.0685438	0.231945
852826.ERV14	852826	ERV14	0.00838097	1.8374	0.0685234	0.231945
855245.PFK2	855245	PFK2	-0.0071276	-1.83708	0.0685711	0.231945
855518.SPS19	855518	SPS19	-0.0113709	-1.83517	0.0688551	0.232616
854119.PRE6	854119	PRE6	-0.00382406	-1.83529	0.0688372	0.232616
851924.UTP4	851924	UTP4	-0.00581565	-1.83363	0.0690848	0.233247
852167.MIX23	852167	MIX23	-0.00709019	-1.83209	0.0693153	0.233735
856838.AST2	856838	AST2	0.00662703	1.83214	0.0693085	0.233735
851108.ART10	851108	ART10	0.00581534	1.83004	0.0696234	0.234511
855477.SUI1	855477	SUI1	-0.00878599	-1.82998	0.0696319	0.234511
851211.FUN26	851211	FUN26	-0.00580829	-1.82839	0.0698729	0.234837
856797.RGI1	856797	RGI1	0.023996	1.82913	0.0697925	0.234837
850540.SMC1	850540	SMC1	-0.00585071	-1.82843	0.0698669	0.234837
854056.WRS1	854056	WRS1	-0.00368906	-1.82819	0.0699019	0.234837
853382.MRPL8	853382	MRPL8	0.00814779	1.82737	0.0700268	0.234985
850921.UCC1	850921	UCC1	0.00345223	1.82733	0.0700324	0.234985
855524.WHI3	855524	WHI3	-0.00910592	-1.82681	0.0701128	0.235109
851820.LYS4	851820	LYS4	-0.00765957	-1.82601	0.0702322	0.235365
853017.COG2	853017	COG2	0.00460704	1.82571	0.0702775	0.235371
855170.RIM11	855170	RIM11	0.00579082	1.82394	0.0705466	0.236127
852093.CWC21	852093	CWC21	0.00562709	1.82233	0.070793	0.236309
854829.SQT1	854829	SQT1	-0.00496281	-1.8233	0.0706449	0.236309
850687.None	850687		0.00568316	1.82198	0.0708451	0.236309
855526.None	855526		-0.0133207	-1.82187	0.0708622	0.236309
854332.PNS1	854332	PNS1	0.0123164	1.82235	0.070797	0.236309
854458.HUA2	854458	HUA2	-0.00940109	-1.82234	0.0707911	0.236309
850606.None	850606		0.00762556	1.82144	0.0709289	0.236386
852219.YEL1	852219	YEL1	-0.00436361	-1.81765	0.0715095	0.236539
850307.APA1	850307	APA1	-0.005438	-1.81763	0.0715134	0.236539
850462.GIT1	850462	GIT1	0.0205295	1.81814	0.0714366	0.236539
852876.PMA1	852876	PMA1	-0.00858325	-1.82045	0.0710803	0.236539
853064.NSR1	853064	NSR1	-0.00856107	-1.81734	0.071557	0.236539
853126.SLI1	853126	SLI1	-0.0137761	-1.8179	0.0714926	0.236539
854733.None	854733		0.00854958	1.81881	0.0713306	0.236539
854796.SNL1	854796	SNL1	0.00623333	1.81951	0.0712235	0.236539
853319.MTC1	853319	MTC1	-0.00591854	-1.81773	0.0714972	0.236539
855161.RRB1	855161	RRB1	-0.00500453	-1.81721	0.071577	0.236539
854359.TUF1	854359	TUF1	0.00814796	1.81759	0.0715187	0.236539
855985.MRP51	855985	MRP51	0.00500829	1.81952	0.0712227	0.236539
856160.MSF1	856160	MSF1	0.00747523	1.81854	0.0713733	0.236539
856330.ARR2	856330	ARR2	0.0391114	1.81733	0.0715848	0.236539
856658.AFG1	856658	AFG1	0.00585179	1.81673	0.0716519	0.236617
853839.MAE1	853839	MAE1	-0.0191409	-1.81605	0.0717946	0.236944
850826.SLX4	850826	SLX4	-0.00478098	-1.81515	0.0718953	0.237132
851761.SCC2	851761	SCC2	-0.00531091	-1.81458	0.0719834	0.237135
850688.NOC3	850688	NOC3	-0.00571577	-1.81459	0.0719814	0.237135
850870.None	850870		0.00960633	1.81316	0.0722037	0.237716
856467.TRM5	856467	TRM5	-0.00781543	-1.81072	0.0725825	0.238674
855123.ATP25	855123	ATP25	0.00536757	1.8109	0.0725548	0.238674
855888.LEA1	855888	LEA1	0.00574711	1.80981	0.0727254	0.238999
851318.CWC2	851318	CWC2	-0.00602777	-1.80854	0.0729232	0.239359
854808.FAA3	854808	FAA3	0.0100255	1.80862	0.0729189	0.239359
851597.MRH1	851597	MRH1	-0.0274089	-1.80649	0.0733008	0.240453
852612.CSE1	852612	CSE1	-0.00349468	-1.80582	0.0733506	0.240471
856762.None	856762		0.0143689	1.80476	0.0735168	0.240871
851610.ENA1	851610	ENA1	0.0267232	1.80453	0.0735968	0.240987
853832.TUL1	853832	TUL1	0.00592893	1.80375	0.0736756	0.2411
854795.VID28	854795	VID28	0.00660908	1.80147	0.0740362	0.242134
852585.MRPL27	852585	MRPL27	0.00888363	1.80086	0.0741335	0.242196
853871.PAP1	853871	PAP1	0.004403	1.80074	0.074152	0.242196
854440.PNT1	854440	PNT1	0.00685441	1.80051	0.074189	0.242196
855278.DFG5	855278	DFG5	0.00669295	1.79909	0.074414	0.242639
854466.YPK9	854466	YPK9	0.00456024	1.79921	0.0743953	0.242639
852307.GAL10	852307	GAL10	-0.0184125	-1.79825	0.074548	0.242751
851762.SAS4	851762	SAS4	0.00392724	1.79803	0.0745824	0.242751
852943.FMP48	852943	FMP48	0.0256625	1.79855	0.0745057	0.242751
851034.PEX30	851034	PEX30	0.00473	1.79751	0.0746652	0.242875
854286.RIO1	854286	RIO1	-0.00609489	-1.79671	0.0747929	0.243144
854126.SIL1	854126	SIL1	0.00538384	1.79419	0.0751965	0.244169
856278.NCA2	856278	NCA2	0.00692501	1.79418	0.0751981	0.244169
854647.BNR1	854647	BNR1	-0.00529501	-1.7933	0.0753402	0.244484
851150.SEN1	851150	SEN1	-0.00579841	-1.7924	0.075484	0.244804
850976.CMG1	850976	CMG1	0.00667005	1.79116	0.0756852	0.245311
851936.MRX8	851936	MRX8	0.00751342	1.78987	0.0758937	0.245629
852970.None	852970		-0.00998175	-1.78947	0.0759645	0.245629
856499.TRA1	856499	TRA1	-0.00580944	-1.78996	0.0758784	0.245629
855758.MPP6	855758	MPP6	-0.00628031	-1.78961	0.0759343	0.245629
852389.PHO3	852389	PHO3	0.0327914	1.78926	0.0760499	0.245759
850382.PET18	850382	PET18	0.0256788	1.78841	0.0761836	0.246028
851399.CMR1	851399	CMR1	-0.00878781	-1.78758	0.076264	0.246028
851411.None	851411		0.00462765	1.78755	0.0762693	0.246028
851236.FLO9	851236	FLO9	-0.0289107	-1.78681	0.0764313	0.246326
850297.MRC1	850297	MRC1	-0.00542808	-1.78642	0.0764521	0.246326
854081.DSC2	854081	DSC2	0.00543595	1.78573	0.076565	0.246543
850675.FRE6	850675	FRE6	-0.00887328	-1.78543	0.0766156	0.24656
856723.NUG1	856723	NUG1	-0.00666269	-1.7847	0.0767323	0.246789
852258.MCM2	852258	MCM2	-0.00507412	-1.78434	0.0767913	0.246833
855768.ABZ1	855768	ABZ1	-0.00512775	-1.78319	0.0769794	0.24729
852285.ECM15	852285	ECM15	0.00848481	1.78256	0.0770826	0.247476
850373.CTO1	850373	CTO1	0.00697174	1.78082	0.0773679	0.248245
850585.CDC14	850585	CDC14	-0.00555614	-1.78023	0.0774656	0.248411
854397.ODC2	854397	ODC2	-0.00976288	-1.77995	0.0775191	0.248436
852108.ITR1	852108	ITR1	0.0180442	1.7789	0.0777229	0.248649
852123.SDH7	852123	SDH7	0.00941783	1.77872	0.0777131	0.248649
854785.EMC5	854785	EMC5	0.00805559	1.77889	0.077686	0.248649
852234.PSY4	852234	PSY4	-0.00594916	-1.77833	0.0777771	0.248676
854113.PEX15	854113	PEX15	0.00472123	1.77772	0.0778787	0.248854
855802.None	855802		-0.0120951	-1.77753	0.0779256	0.248858
1466503.CMC4	1466503	CMC4	0.0141151	1.77678	0.0780435	0.249088
855678.SFB2	855678	SFB2	-0.00460025	-1.7762	0.0781293	0.249215
852325.SCO1	852325	SCO1	0.00786007	1.77588	0.0781829	0.249239
856132.AGC1	856132	AGC1	0.00539775	1.77538	0.078265	0.249355
852688.COX4	852688	COX4	0.0119729	1.77322	0.078644	0.250269
855937.ATG29	855937	ATG29	0.0103922	1.77321	0.0786258	0.250269
853447.CCT8	853447	CCT8	-0.00372326	-1.77233	0.0787723	0.25042
856114.ICL2	856114	ICL2	-0.0177814	-1.77233	0.0787838	0.25042
854850.DAL3	854850	DAL3	0.0140533	1.7701	0.0791454	0.251422
851209.LTE1	851209	LTE1	-0.0055811	-1.76978	0.0791986	0.251444
855190.MRPS8	855190	MRPS8	0.00994324	1.76772	0.0795463	0.252303
855460.ORC5	855460	ORC5	-0.00605551	-1.76762	0.0795623	0.252303
850775.SMC4	850775	SMC4	-0.00475474	-1.76688	0.0796852	0.252546
852939.UFD1	852939	UFD1	0.00598261	1.76554	0.0799119	0.253117
850385.HSP30	850385	HSP30	0.0203426	1.76444	0.0801178	0.253517
851479.THI3	851479	THI3	0.00582342	1.76424	0.0801316	0.253517
852975.MRP13	852975	MRP13	0.0071365	1.76321	0.0803053	0.253918
855508.RRG9	855508	RRG9	-0.00520963	-1.76213	0.0804883	0.254349
850909.TUB4	850909	TUB4	-0.00560511	-1.76131	0.0806287	0.254644
850369.ADP1	850369	ADP1	0.00525676	1.76085	0.0807069	0.254705
854725.SDS3	854725	SDS3	0.00453706	1.76064	0.0807418	0.254705
856732.PRP22	856732	PRP22	-0.00493273	-1.75988	0.0808708	0.254964
853525.NTA1	853525	NTA1	0.00418916	1.75876	0.0810622	0.255123
853970.MLP1	853970	MLP1	-0.00482984	-1.75892	0.0810358	0.255123
855230.GYL1	855230	GYL1	0.0050523	1.75888	0.0810412	0.255123
850437.SOL2	850437	SOL2	0.00657362	1.75713	0.0813411	0.255852
854461.RRP36	854461	RRP36	-0.00757547	-1.75428	0.0818297	0.25724
852262.APN2	852262	APN2	0.00632171	1.7513	0.0823436	0.257712
852477.FZO1	852477	FZO1	0.00539302	1.75311	0.0820324	0.257712
851893.BFR2	851893	BFR2	-0.00630703	-1.7518	0.0822582	0.257712
856343.None	856343		-0.0141439	-1.75213	0.0822005	0.257712
854715.RSM25	854715	RSM25	0.00823274	1.75212	0.0822026	0.257712
855163.REC114	855163	REC114	-0.0140904	-1.7515	0.0823102	0.257712
855675.COX5A	855675	COX5A	0.0118807	1.75131	0.0823595	0.257712
855682.LAP2	855682	LAP2	-0.00645148	-1.7522	0.0821893	0.257712
854448.MOD5	854448	MOD5	0.00551834	1.75052	0.0824796	0.257939
856031.YTA6	856031	YTA6	0.00356076	1.74864	0.0828043	0.258805
855188.TPP1	855188	TPP1	0.00558884	1.74829	0.0828658	0.258848
852378.MIS1	852378	MIS1	-0.00513783	-1.74552	0.0833482	0.260056
856180.ISA2	856180	ISA2	0.0061214	1.74577	0.0833056	0.260056
854916.PHO84	854916	PHO84	-0.0193809	-1.74536	0.0834249	0.260146
855856.PBI1	855856	PBI1	0.0161947	1.74301	0.0838005	0.261167
853541.BNA2	853541	BNA2	-0.0236493	-1.74284	0.0838654	0.261219
855673.VAC7	855673	VAC7	-0.00576558	-1.74222	0.0839259	0.261258
853163.SOL4	853163	SOL4	0.0198288	1.74003	0.0843237	0.262346
856693.TIM9	856693	TIM9	0.00988889	1.73743	0.0847801	0.263615
853804.BLI1	853804	BLI1	0.010445	1.7362	0.084994	0.26398
850940.LIP2	850940	LIP2	0.00555086	1.7359	0.0850434	0.26398
854283.RPO31	854283	RPO31	-0.00592965	-1.73604	0.0850178	0.26398
855331.DSS1	855331	DSS1	0.00499125	1.73409	0.0853649	0.264826
851598.LYS14	851598	LYS14	-0.00384689	-1.73349	0.0854706	0.264852
856061.ELC1	856061	ELC1	0.00847624	1.73358	0.085455	0.264852
851004.None	851004		0.0130117	1.73154	0.0858378	0.265838
851807.GTB1	851807	GTB1	0.00380894	1.72914	0.0862499	0.266657
852755.NAB2	852755	NAB2	-0.00640142	-1.7296	0.0861673	0.266657
853540.MIR1	853540	MIR1	0.00753636	1.72921	0.0862373	0.266657
855489.CSL4	855489	CSL4	-0.00514157	-1.72691	0.0866506	0.267744
851530.DBP10	851530	DBP10	-0.0063299	-1.72476	0.0870402	0.268795
851621.DET1	851621	DET1	0.00415679	1.7229	0.0873762	0.269679
855588.None	855588		0.0125189	1.72251	0.0874752	0.269831
853706.NNR2	853706	NNR2	0.00882489	1.7205	0.0878139	0.270623
850643.DPS1	850643	DPS1	-0.00402968	-1.7204	0.0878316	0.270623
852050.DOT1	852050	DOT1	-0.00478595	-1.7199	0.0879219	0.270748
851517.MTF2	851517	MTF2	0.00541174	1.71908	0.0880714	0.271054
853153.KEL2	853153	KEL2	-0.00744352	-1.71789	0.0882897	0.271572
856691.GEA2	856691	GEA2	-0.00406552	-1.71728	0.0884024	0.271765
851196.FUN12	851196	FUN12	-0.00615156	-1.71642	0.0885586	0.27187
853643.DPH2	853643	DPH2	-0.00692152	-1.71627	0.088587	0.27187
854196.CRS5	854196	CRS5	0.018947	1.71663	0.0885566	0.27187
850358.CDC10	850358	CDC10	0.00223002	1.7149	0.0888386	0.272488
856682.ECM10	856682	ECM10	0.00593244	1.71399	0.0890069	0.272851
855583.THO2	855583	THO2	-0.00618294	-1.71361	0.0890755	0.272907
851568.MAF1	851568	MAF1	0.00395798	1.71308	0.0891736	0.272961
851788.UME6	851788	UME6	-0.00657062	-1.71221	0.0893338	0.272961
856821.SBH1	856821	SBH1	0.00368154	1.71188	0.0893947	0.272961
854657.MLP2	854657	MLP2	-0.00560685	-1.71204	0.0893658	0.272961
853509.ISY1	853509	ISY1	0.00342413	1.71205	0.0893644	0.272961
853808.NUP120	853808	NUP120	0.00366585	1.71196	0.089381	0.272961
850893.PWP1	850893	PWP1	-0.00792639	-1.71086	0.0895849	0.273242
855388.MDJ2	855388	MDJ2	-0.00944708	-1.71084	0.0895877	0.273242
850942.CSC1	850942	CSC1	0.00643122	1.70933	0.0898686	0.273945
853219.PEX2	853219	PEX2	0.00834398	1.70822	0.0900742	0.274418
851777.CAB5	851777	CAB5	0.00635683	1.7062	0.0904504	0.275409
854518.RPA43	854518	RPA43	-0.00565025	-1.7052	0.0906388	0.275829
851240.ECM1	851240	ECM1	-0.00747442	-1.70484	0.0907057	0.275877
854544.PRE10	854544	PRE10	0.00338917	1.70396	0.0908707	0.276225
851632.MAK21	851632	MAK21	-0.0058442	-1.70133	0.0913645	0.276386
852107.PUF6	852107	PUF6	-0.00610334	-1.70253	0.0911391	0.276386
852684.COX13	852684	COX13	0.010141	1.70077	0.0914839	0.276386
852738.FLC3	852738	FLC3	-0.0043953	-1.70281	0.0910853	0.276386
852893.NMA2	852893	NMA2	0.00480517	1.70294	0.0910606	0.276386
853724.OCT1	853724	45566	0.00592115	1.70178	0.0912789	0.276386
853963.TVP38	853963	TVP38	0.00392794	1.70134	0.0913615	0.276386
855371.None	855371		-0.0207111	-1.70093	0.0914689	0.276386
855430.CUS2	855430	CUS2	-0.00540798	-1.70097	0.0914322	0.276386
855638.SNN1	855638	SNN1	-0.00968088	-1.70318	0.0910169	0.276386
856036.BTS1	856036	BTS1	0.0042816	1.70218	0.0912042	0.276386
856677.HYP2	856677	HYP2	0.00655819	1.69823	0.0919484	0.277635
851959.CNL1	851959	CNL1	0.00799393	1.69783	0.0920255	0.277713
853628.EMC3	853628	EMC3	0.00675845	1.69657	0.0922647	0.27828
853453.SYS1	853453	SYS1	0.00541327	1.69602	0.0923676	0.278282
855269.RRP5	855269	RRP5	-0.00622419	-1.69622	0.0923297	0.278282
856094.MRPS16	856094	MRPS16	0.00593996	1.69448	0.0926602	0.279008
852696.TOS3	852696	TOS3	0.0104269	1.69106	0.0933136	0.28082
852512.AME1	852512	AME1	0.00556054	1.69041	0.0934393	0.281043
855203.MLH1	855203	MLH1	0.00315104	1.69	0.0935164	0.281119
852657.CLG1	852657	CLG1	-0.00611088	-1.68928	0.093655	0.281224
856232.RRG8	856232	RRG8	0.00937541	1.68951	0.0936111	0.281224
855059.ARG80	855059	ARG80	-0.00541996	-1.68844	0.0938165	0.281553
853644.CNB1	853644	CNB1	-0.00331804	-1.68762	0.093975	0.281873
851907.SSF2	851907	SSF2	-0.00521193	-1.68658	0.0941757	0.282008
853376.UTP18	853376	UTP18	-0.00714604	-1.68704	0.0940862	0.282008
855865.KEL3	855865	KEL3	-0.00545562	-1.68663	0.0941655	0.282008
853662.SRY1	853662	SRY1	-0.0146475	-1.68523	0.094471	0.28258
856312.SMX3	856312	SMX3	0.00585973	1.68527	0.0944279	0.28258
852968.PEX8	852968	PEX8	0.00404883	1.68337	0.0947961	0.283396
855750.ACC1	855750	ACC1	-0.00679833	-1.68308	0.094853	0.28341
855295.None	855295		0.00685042	1.6825	0.0949659	0.283592
855035.MAC1	855035	MAC1	0.00392163	1.68194	0.0950746	0.28376
852039.TIF35	852039	TIF35	-0.00346521	-1.68122	0.0952137	0.283849
853499.NUP85	853499	NUP85	0.00300247	1.68146	0.0951683	0.283849
854285.RTC5	854285	RTC5	-0.00362335	-1.68098	0.0952612	0.283849
852202.ILS1	852202	ILS1	-0.00506875	-1.68	0.0954518	0.284261
852274.ALK2	852274	ALK2	-0.0047524	-1.67826	0.0957923	0.284954
853383.COA3	853383	COA3	0.00854079	1.6784	0.0957663	0.284954
850668.None	850668		-0.00771548	-1.678	0.0958419	0.284954
852168.SRO77	852168	SRO77	0.00838053	1.67726	0.0959868	0.285081
854889.TUB1	854889	TUB1	-0.00436115	-1.67725	0.0959898	0.285081
856304.None	856304		-0.00626381	-1.67649	0.0961375	0.285364
851805.MFB1	851805	MFB1	0.00444786	1.6751	0.0964114	0.28602
851993.EFT2	851993	EFT2	-0.0100721	-1.6742	0.0965891	0.286079
853526.RPA12	853526	RPA12	-0.00515532	-1.67446	0.0965367	0.286079
855088.SOV1	855088	SOV1	0.00453129	1.6743	0.0965699	0.286079
850666.GTT2	850666	GTT2	-0.0078242	-1.6736	0.0967065	0.28627
853442.RPC17	853442	RPC17	-0.00597649	-1.67198	0.097027	0.286441
851146.TDA5	851146	TDA5	0.00635333	1.6728	0.096865	0.286441
855687.COG6	855687	COG6	-0.00427534	-1.67248	0.0969272	0.286441
854377.HIS3	854377	HIS3	-0.00617691	-1.67197	0.097028	0.286441
856320.RPC82	856320	RPC82	-0.0044446	-1.67258	0.0969071	0.286441
855834.IQG1	855834	IQG1	-0.00389784	-1.6715	0.0971219	0.286563
851861.MSW1	851861	MSW1	0.00616883	1.67061	0.0972972	0.286924
851829.AMD2	851829	AMD2	0.00598046	1.66971	0.0974761	0.287147
854241.CDC21	854241	CDC21	-0.00574187	-1.6697	0.0974785	0.287147
851785.COQ4	851785	COQ4	0.00666979	1.66932	0.0975545	0.287214
853629.ADD66	853629	ADD66	0.00509943	1.66704	0.0980075	0.288235
850819.DCN1	850819	DCN1	0.00451862	1.6671	0.0979942	0.288235
851459.BUG1	851459	BUG1	-0.00350486	-1.66615	0.0981852	0.288602
853638.YKT6	853638	YKT6	-0.00300454	-1.66586	0.0982425	0.288614
850941.VPS34	850941	VPS34	0.00488052	1.66525	0.0983644	0.288816
854453.RFM1	854453	RFM1	0.00477818	1.66484	0.0984466	0.288901
851164.ECM7	851164	ECM7	0.00378081	1.66411	0.0985921	0.289171
855342.LCB1	855342	LCB1	-0.00615077	-1.66346	0.0987216	0.289395
853217.None	853217		0.0265335	1.66256	0.0989629	0.289946
853852.HCS1	853852	HCS1	0.00486932	1.66094	0.0992293	0.29057
851315.None	851315		-0.0067693	-1.65929	0.0995608	0.291088
851616.BAP3	851616	BAP3	0.00870691	1.65929	0.0995673	0.291088
853856.ARC19	853856	ARC19	0.00482089	1.65964	0.0994912	0.291088
850392.RHB1	850392	RHB1	0.00466707	1.65844	0.0997335	0.291417
852051.APT2	852051	APT2	0.0135516	1.65408	0.10064	0.293277
852071.TFB3	852071	TFB3	0.00341619	1.65498	0.100434	0.293277
854881.UTP14	854881	UTP14	-0.00607301	-1.65417	0.100598	0.293277
855315.SCS7	855315	SCS7	0.00734485	1.65415	0.100604	0.293277
854563.FRE3	854563	FRE3	0.0168343	1.65479	0.100498	0.293277
852063.PPN1	852063	PPN1	0.00426483	1.65301	0.100835	0.293612
853561.None	853561		0.00569928	1.65287	0.100863	0.293612
850894.NOP56	850894	NOP56	-0.00496659	-1.65249	0.100941	0.293681
855771.ARC35	855771	ARC35	-0.00541193	-1.65133	0.101178	0.294213
855701.HHF2	855701	HHF2	-0.00777351	-1.64993	0.101465	0.294889
856733.HEM14	856733	HEM14	-0.00833364	-1.64921	0.101613	0.295163
856931.FMP10	856931	FMP10	0.00724906	1.64821	0.101819	0.295601
851203.SNC1	851203	SNC1	0.00590419	1.64642	0.102186	0.29587
850333.AGP1	850333	AGP1	-0.0133743	-1.64585	0.102337	0.29587
851651.PET100	851651	PET100	0.00828212	1.64537	0.102402	0.29587
852748.RSM23	852748	RSM23	0.00664958	1.64711	0.102045	0.29587
854653.RRD1	854653	RRD1	0.00618214	1.64703	0.10206	0.29587
854721.AVT7	854721	AVT7	-0.00573921	-1.64599	0.102274	0.29587
850656.ORC3	850656	ORC3	-0.0047439	-1.64599	0.102275	0.29587
851177.PDP3	851177	PDP3	0.00474217	1.64649	0.102171	0.29587
855045.RSF1	855045	RSF1	0.00801997	1.64563	0.102348	0.29587
853960.MRPL20	853960	MRPL20	0.0104542	1.6446	0.102579	0.296224
851831.PEX5	851831	PEX5	0.00658485	1.64334	0.102822	0.296768
855182.IMP1	855182	IMP1	0.00786552	1.64276	0.102943	0.296959
856774.ISD11	856774	ISD11	0.00663714	1.64234	0.10303	0.297052
852376.UBC4	852376	UBC4	-0.0038313	-1.64056	0.1034	0.297804
856006.MGR2	856006	MGR2	0.0070368	1.64066	0.103379	0.297804
856814.SER3	856814	SER3	-0.0136981	-1.63865	0.103833	0.298734
852845.OCH1	852845	OCH1	-0.0066825	-1.63872	0.103784	0.298734
850763.BUD20	850763	BUD20	-0.00698956	-1.63563	0.104429	0.29997
850933.BNA5	850933	BNA5	0.0129919	1.63587	0.10441	0.29997
854291.UBP2	854291	UBP2	0.00481703	1.63574	0.104407	0.29997
850794.LCL2	850794	LCL2	0.0061013	1.63361	0.104855	0.301035
855347.ATM1	855347	ATM1	-0.00499999	-1.63217	0.105156	0.301741
856831.RAD51	856831	RAD51	0.00682211	1.63156	0.105285	0.301911
850620.UBI4	850620	UBI4	0.0104058	1.63146	0.105327	0.301911
851039.NMA1	851039	NMA1	0.00559698	1.63034	0.105544	0.302375
852381.None	852381		0.0151151	1.62974	0.10571	0.302512
852857.CWH41	852857	CWH41	-0.00502585	-1.62932	0.105759	0.302512
856534.IGO2	856534	IGO2	0.00719649	1.6295	0.105721	0.302512
854679.RRT14	854679	RRT14	-0.00760281	-1.62817	0.106003	0.302731
853875.MRPL13	853875	MRPL13	0.00738891	1.62841	0.105953	0.302731
854262.RKI1	854262	RKI1	-0.00611611	-1.6282	0.105998	0.302731
853508.UTR1	853508	UTR1	-0.00435232	-1.62674	0.106308	0.303443
851492.COX9	851492	COX9	0.0098094	1.62522	0.106649	0.303971
853129.RSM27	853129	RSM27	0.00801215	1.62517	0.106642	0.303971
855440.HCH1	855440	HCH1	-0.00727313	-1.62482	0.106717	0.303971
854042.INO4	854042	INO4	0.0084683	1.62492	0.106694	0.303971
852346.None	852346		0.00823461	1.62448	0.106791	0.304022
852590.None	852590		0.00790497	1.62398	0.106896	0.304161
850797.REX3	850797	REX3	-0.00750219	-1.62331	0.107039	0.304249
856226.RPC40	856226	RPC40	-0.00469575	-1.62334	0.107033	0.304249
855330.MRPL33	855330	MRPL33	0.00972394	1.62219	0.107292	0.304808
855751.TIM23	855751	TIM23	-0.00550482	-1.62165	0.107395	0.304941
852393.None	852393		-0.00881116	-1.61963	0.107837	0.305396
851657.TVP23	851657	TVP23	0.00541974	1.6199	0.10777	0.305396
853823.PHD1	853823	PHD1	-0.0220508	-1.61984	0.107834	0.305396
850740.FCF2	850740	FCF2	-0.00595398	-1.62024	0.107699	0.305396
851135.VPS36	851135	VPS36	0.00736255	1.61961	0.107833	0.305396
853247.SOP4	853247	SOP4	0.00567774	1.61908	0.107947	0.305549
854760.MMF1	854760	MMF1	-0.00757443	-1.61688	0.108423	0.306736
853033.PHB1	853033	PHB1	0.00435772	1.61636	0.108535	0.306893
853301.RPB4	853301	RPB4	0.00495272	1.61436	0.108967	0.307795
850771.SRL2	850771	SRL2	-0.00457357	-1.61456	0.108924	0.307795
851948.MRP1	851948	MRP1	0.00773402	1.6132	0.109221	0.308191
856576.ATG7	856576	ATG7	0.00709641	1.61331	0.109195	0.308191
851383.GLT1	851383	GLT1	-0.00985343	-1.61184	0.109531	0.308907
850520.EPL1	850520	EPL1	-0.00340917	-1.61096	0.109708	0.309084
856433.RRF1	856433	RRF1	0.00802529	1.6112	0.109655	0.309084
850434.IMG2	850434	IMG2	0.00908532	1.61046	0.109823	0.309248
853464.MHO1	853464	MHO1	0.0117086	1.60962	0.110007	0.309606
855676.COG5	855676	COG5	-0.0044591	-1.60887	0.110165	0.309888
851418.ARF2	851418	ARF2	-0.00422599	-1.60725	0.110519	0.310725
852034.DYN2	852034	DYN2	-0.00810773	-1.60649	0.110687	0.311036
853491.PET191	853491	PET191	0.00914753	1.60552	0.110901	0.311176
854894.TDA9	854894	TDA9	-0.00444786	-1.60548	0.110909	0.311176
854159.PFA4	854159	PFA4	0.00517982	1.60597	0.110802	0.311176
851032.SFH1	851032	SFH1	-0.00365572	-1.60428	0.111172	0.311753
851251.BOL3	851251	BOL3	0.00779539	1.60315	0.111423	0.312138
852069.HEH2	852069	HEH2	0.00306645	1.6028	0.111501	0.312138
850813.None	850813		0.0101438	1.60304	0.111447	0.312138
854936.SMA2	854936	SMA2	0.020371	1.60279	0.111539	0.312138
851415.RPO21	851415	RPO21	-0.00627981	-1.60147	0.111793	0.312526
850902.HMX1	850902	HMX1	0.0142284	1.60175	0.111768	0.312526
851625.PST1	851625	PST1	0.012455	1.60027	0.112091	0.312614
853031.None	853031		0.00498465	1.5999	0.112143	0.312614
853609.MGM101	853609	MGM101	0.00397512	1.59977	0.11217	0.312614
855115.None	855115		0.0106511	1.60075	0.111961	0.312614
855668.OCA2	855668	OCA2	-0.00518836	-1.60065	0.111977	0.312614
854106.GAL11	854106	GAL11	-0.00482989	-1.60038	0.112035	0.312614
852411.RAD16	852411	RAD16	0.00607552	1.59859	0.112433	0.313186
851169.RPL6B	851169	RPL6B	-0.00724768	-1.59654	0.11289	0.314136
854953.SUR7	854953	SUR7	0.00597704	1.59676	0.112841	0.314136
850682.RPL8B	850682	RPL8B	-0.00610581	-1.59325	0.113626	0.316023
856673.UTR4	856673	UTR4	0.00739237	1.5923	0.113841	0.316458
856913.DNF1	856913	DNF1	-0.0038837	-1.59098	0.114138	0.317121
852394.VPS15	852394	VPS15	0.00371872	1.58791	0.11483	0.317742
853172.GND2	853172	GND2	-0.0139814	-1.5887	0.11465	0.317742
853812.MDM35	853812	MDM35	0.00872899	1.58833	0.114744	0.317742
853855.URB1	853855	URB1	-0.0047428	-1.58796	0.114819	0.317742
850755.SPC3	850755	SPC3	0.0058711	1.5895	0.114471	0.317742
854059.RFC4	854059	RFC4	-0.00296773	-1.58815	0.114776	0.317742
854213.RAT1	854213	RAT1	-0.0043704	-1.58794	0.114824	0.317742
856318.MLC2	856318	MLC2	0.00542066	1.58933	0.114509	0.317742
852583.SAF1	852583	SAF1	0.007821	1.58653	0.115142	0.318155
853335.UTP10	853335	UTP10	-0.00523728	-1.58648	0.115155	0.318155
853373.PSF2	853373	PSF2	0.00409844	1.58669	0.115106	0.318155
854755.VHR1	854755	VHR1	0.00637496	1.5862	0.115218	0.318167
850796.MDN1	850796	MDN1	-0.00682771	-1.58554	0.115368	0.318419
854553.GPB1	854553	GPB1	0.00553014	1.58507	0.115475	0.318553
850447.CSM1	850447	CSM1	-0.00510435	-1.58401	0.115716	0.319011
851509.LHP1	851509	LHP1	-0.00544487	-1.58382	0.115758	0.319011
850588.MET10	850588	MET10	-0.0110747	-1.58363	0.115823	0.319029
850761.LAM6	850761	LAM6	0.00437487	1.58325	0.115887	0.319043
856927.ISC10	856927	ISC10	-0.00547938	-1.58262	0.116032	0.319274
855895.PGC1	855895	PGC1	0.00587155	1.58237	0.116089	0.319274
854097.None	854097		0.0036736	1.58104	0.116394	0.319788
854142.TLG2	854142	TLG2	0.00406873	1.58112	0.116375	0.319788
852528.MCX1	852528	MCX1	-0.00393937	-1.57838	0.117003	0.321153
854244.RTS2	854244	RTS2	-0.00727984	-1.57835	0.117009	0.321153
855866.FUM1	855866	FUM1	0.00483436	1.57777	0.117143	0.32136
851320.GLE1	851320	GLE1	0.00309992	1.57667	0.117397	0.321567
851956.TRP4	851956	TRP4	-0.00476815	-1.57689	0.117344	0.321567
856601.MDM31	856601	MDM31	0.00617199	1.57712	0.117292	0.321567
853159.LSC2	853159	LSC2	0.00888815	1.57618	0.117521	0.321745
854568.PHR1	854568	PHR1	0.0106541	1.57549	0.117669	0.321988
856404.ARD1	856404	ARD1	-0.00461765	-1.57445	0.117909	0.322481
855628.RPS7B	855628	RPS7B	-0.00904179	-1.57247	0.118366	0.323569
855925.CBC2	855925	CBC2	0.00386691	1.57088	0.118736	0.324255
856024.RPS9A	856024	RPS9A	-0.0112759	-1.57102	0.118726	0.324255
856740.SBH2	856740	SBH2	0.00727785	1.5703	0.118869	0.324455
854774.PRM2	854774	PRM2	0.00794126	1.56998	0.118944	0.324496
851561.MCD1	851561	MCD1	-0.00637046	-1.56894	0.119186	0.324729
853120.MVB12	853120	MVB12	0.00790751	1.56808	0.119388	0.324729
855338.HER2	855338	HER2	0.006121	1.56878	0.119224	0.324729
855362.PRE5	855362	PRE5	-0.00325819	-1.56871	0.119241	0.324729
854154.COQ10	854154	COQ10	0.00517647	1.56812	0.119378	0.324729
856016.RLM1	856016	RLM1	0.00790329	1.56815	0.119372	0.324729
852277.LDB7	852277	LDB7	-0.0051348	-1.5677	0.119477	0.324807
854682.AYR1	854682	AYR1	0.00502202	1.56738	0.119551	0.324846
853051.RPL24B	853051	RPL24B	-0.00605756	-1.56691	0.11966	0.32498
[truncated: 3,430 more rows]

## Sheet: Metabolites-POS_vs_NON
Metabolism	logFC	t	P.Value	adj.P.Val
Leucine /D-norleucine (132.0 / 86.0)	-0.658508	-3.42458	0.00137386	0.222195
Nicotinic Acid (122.0 / 78.0)	-0.865686	-3.06972	0.00372154	0.222195
G1P/G6P/F6P/F1P (259.0 / 97.0)	0.910416	2.93518	0.0053541	0.222195
IMP (347.1 / 79.0)	0.753045	2.96176	0.00498613	0.222195
Mevalonate (147.0 / 59.0)	-1.67012	-2.84127	0.0068674	0.227998
1-methylnicotinamide (137.0 / 94.0)	-0.485258	-2.73468	0.00906263	0.237856
SAH (385.0 / 136.0)	-0.909343	-2.69515	0.0100301	0.237856
ethanolamine (62.0 / 44.0)	-0.783065	-2.54034	0.0148061	0.307227
1-Methyladenosine (282.1 / 150.1)	-0.754079	-2.40642	0.0205235	0.309718
Maleic Acid (115.0 / 71.0 (2))	0.482185	2.45358	0.0183146	0.309718
mannitol (181.0 / 119.0)	0.668689	2.42006	0.0198613	0.309718
Erythrose-4-phosphate (199.0 / 97.0)	0.735301	2.32831	0.0247149	0.341889
Niacinamide (123.0 / 80.0)	-0.457935	-2.26047	0.0289619	0.343405
2-hydroxybutyrate (103.0 / 57.0)	0.896203	2.27975	0.0276935	0.343405
Thiamine (265.0 / 122.0)	-0.529015	-2.14228	0.0379324	0.349821
NADPH (746.0 / 729.0)	0.651089	2.14696	0.0375348	0.349821
Glucose (179.0 / 89.0)	0.66338	2.21356	0.0322681	0.349821
Sorbitol (181.0 / 89.0)	0.667144	2.16922	0.0356957	0.349821
DL DOPA (198.0 / 152.0)	-0.630862	-1.99945	0.051967	0.392115
DHAP (169.0 / 79.0)	0.810286	2.01535	0.0502084	0.392115
pseudouridine (243.0 / 153.0)	-0.590861	-2.02185	0.049504	0.392115
Lactose/Trehalose (341.0 / 59.0)	1.64664	2.00698	0.0512318	0.392115
Suberic acid (173.0 / 111.0)	0.432758	1.93365	0.059822	0.431759
N2,N2-Dimethylguanosine (312.2 / 180.1)	-0.380722	-1.89795	0.0644952	0.446092
Glutamine (147.0 / 84.0)	0.531477	1.80619	0.0779602	0.452911
Histidine (156.0 / 110.0)	-0.356466	-1.83999	0.0727462	0.452911
N-Ac-Arginine (217.0 / 158.0)	-0.815566	-1.79187	0.080261	0.452911
Uridine (245.2 / 113.1)	-0.545841	-1.77554	0.0829568	0.452911
2-oxo-isocaproic acid (129.0 / 85.1)	0.363374	1.72866	0.091116	0.452911
Hypoxanthine (135.0 / 92.0)	-0.707619	-1.74724	0.0878053	0.452911
xylose (149.0 / 75.0)	0.514019	1.78549	0.081305	0.452911
D-GA3P (169.0 / 97.0)	0.784922	1.85682	0.070264	0.452911
Inositol (179.0 / 87.0)	-0.481156	-1.71961	0.0927649	0.452911
N-Ac-Glutamate (188.0 / 128.2)	-0.718461	-1.76574	0.0846086	0.452911
Phenylalanine (166.0 / 120.0)	-0.344511	-1.70372	0.0957216	0.453994
Oxidized glutathione (611.2 / 306.0)	-0.332186	-1.67723	0.100824	0.46491
UDP-Glucose (565.0 / 323.0)	0.539762	1.63116	0.110232	0.494555
Creatinine (114.0 / 44.0)	-0.608912	-1.49843	0.141399	0.508494
5-Aminovaleric Acid (118.0 / 101.0)	0.33934	1.51546	0.137046	0.508494
iso-Leucine /allo-isoleucine (132.0 / 86.0 (2))	-0.32988	-1.55022	0.12849	0.508494
lactate (89.0 / 43.0)	0.601855	1.52849	0.133786	0.508494
N-AcetylGlycine (116.0 / 74.0)	-0.545104	-1.50115	0.140696	0.508494
N-Ac-Phenylalanine (206.0 / 164.0)	-0.445529	-1.57868	0.12181	0.508494
Ribose-5-P (229.0 / 79.0)	0.420134	1.55412	0.127557	0.508494
F16BP/F26BP/G16BP (339.0 / 79.0)	0.613617	1.52445	0.13479	0.508494
Adenylosuccinate (462.1 / 79.0)	0.763192	1.477	0.147034	0.508494
CTP (482.0 / 159.0)	0.461119	1.47877	0.146562	0.508494
Phosphoadenosine phosphosulfate (506.0 / 426.0)	0.475636	1.49862	0.141351	0.508494
Uracil (111.0 / 42.0)	-0.573876	-1.43914	0.157423	0.53331
Alanine (90.0 / 44.0)	-0.383505	-1.37994	0.174807	0.543209
Valine (118.0 / 72.0)	-0.292147	-1.39767	0.169451	0.543209
Pipecolate (130.0 / 84.0)	-0.487783	-1.35541	0.182433	0.543209
Arginine (175.0 / 70.0)	-0.302934	-1.34843	0.18465	0.543209
Malate (133.0 / 115.0)	0.36302	1.37107	0.177535	0.543209
phenylacetic acid (135.0 / 91.0)	0.222096	1.36726	0.178719	0.543209
phenyllactic acid (165.0 / 147.0)	0.390897	1.34257	0.186524	0.543209
Ribulose 5-phosphate (229.0 / 97.0)	0.402276	1.34273	0.186475	0.543209
Glycine (76.0 / 30.1)	-0.326454	-1.32925	0.190844	0.54621
Quinolinic Acid (166.0 / 122.0)	0.426153	1.29183	0.203383	0.57223
2-hydroxyphenylacetate (151.0 / 107.0)	0.286877	1.28101	0.207125	0.573045
Epinephrine (166.0 / 77.0)	-0.267605	-1.26886	0.211382	0.575236
2/3-Phosphoglyceric Acid (185.0 / 79.0)	0.414649	1.24218	0.220968	0.591624
GTP (522.0 / 159.0)	0.328321	1.22304	0.228039	0.600864
N6-Acetyl-lysine (189.0 / 126.0)	0.39391	1.20756	0.233881	0.606629
n-glycylproline (173.0 / 116.0)	-0.462739	-1.18279	0.243455	0.612326
homoarginine (189.0 / 144.0)	0.219312	1.18743	0.241639	0.612326
Cytidine (244.2 / 112.1)	-0.388642	-1.17039	0.248352	0.61532
Taurocyamine (168.0 / 126.0)	0.237871	1.15238	0.255593	0.623947
N-Ac-Alanine (130.0 / 88.0)	-0.24947	-1.10397	0.275805	0.66353
N-Acetylputrescine (131.0 / 114.0)	0.483336	1.07795	0.287126	0.6809
Glutamic acid (148.0 / 84.0)	-0.128689	-1.05965	0.295277	0.690367
ATP (505.9 / 79.0)	0.318938	1.03228	0.307769	0.709578
Argininosuccinate (291.0 / 70.0)	0.4472	1.01408	0.316273	0.719196
Betaine Aldehyde (102.0 / 58.0)	0.17433	0.897541	0.374477	0.724037
Aspartic Acid (134.0 / 74.0)	0.18419	0.963765	0.340605	0.724037
7-methylguanine (166.0 / 149.0)	-0.175865	-0.981625	0.331829	0.724037
Se-methylselenocysteine (184.0 / 167.0)	0.160023	0.896354	0.375104	0.724037
dimethylarginine (A/SDMA) (203.0 / 70.0)	-0.217199	-0.927132	0.359084	0.724037
Adenosine (268.2 / 136.1)	-0.369126	-0.920008	0.362751	0.724037
Thiamine pyrophosphate (425.0 / 122.0)	0.298836	0.957224	0.343858	0.724037
L-mandelic acid (151.0 / 107.1)	0.324086	0.944584	0.3502	0.724037
3/4-hydroxyphenylacetic acid (151.0 / 106.9)	0.33344	0.906876	0.369576	0.724037
xylonate (165.0 / 75.0)	-0.262116	-0.954409	0.345264	0.724037
Cystathionine (221.1 / 134.0)	0.368782	0.952127	0.346406	0.724037
DTMP (321.1 / 79.0)	-0.307298	-0.902928	0.371644	0.724037
ADP (426.0 / 134.0)	0.178279	0.977547	0.33382	0.724037
arabitol/xylitol (151.0 / 89.0)	-0.24081	-0.872047	0.388073	0.740461
Glycerophosphocholine (258.0 / 104.0)	-0.280254	-0.852917	0.398477	0.751673
Cytosine (112.0 / 95.0)	0.295594	0.833774	0.409061	0.75449
Threonine (120.0 / 74.0)	-0.21197	-0.839948	0.405629	0.75449
Choline (104.0 / 60.0)	-0.311126	-0.803596	0.426094	0.75623
erythronic acid (135.0 / 75.0 (2))	0.256353	0.812936	0.420777	0.75623
cGMP (344.0 / 150.0)	-0.316852	-0.811818	0.421411	0.75623
TTP (481.0 / 159.0)	0.265785	0.799869	0.428227	0.75623
Sedoheptulose 7-phosphate (289.0 / 97.0)	0.294728	0.778304	0.440693	0.770054
3-methyl-3-hydroxyglutaric acid (161.0 / 99.0)	0.18555	0.741064	0.462722	0.800124
Serine (106.0 / 60.0)	-0.183277	-0.678958	0.500839	0.827873
S-methylcysteine (136.0 / 119.0)	0.10786	0.687684	0.495381	0.827873
methionine sulfoxide (166.0 / 74.0)	-0.629611	-0.664884	0.509768	0.827873
Alpha-Ketoglutaric Acid (145.0 / 101.0 (2))	-0.177673	-0.681566	0.499204	0.827873
Citrulline (174.0 / 131.0)	-0.274927	-0.655879	0.51543	0.827873
Azelaic Acid (187.0 / 125.0)	0.12552	0.651038	0.51852	0.827873
AMP (346.1 / 79.0)	-0.137055	-0.672637	0.504812	0.827873
UDP (403.0 / 79.0)	0.11438	0.650807	0.518668	0.827873
5-methyluridine (257.0 / 42.0)	-0.205604	-0.642372	0.524075	0.828538
trigonelline (138.0 / 94.0)	-0.228198	-0.633735	0.529644	0.829442
Palmitic Acid (255.0 / 237.0)	0.151831	0.618642	0.539448	0.8369
isovalerylcarnitine (246.0 / 85.0)	-0.165386	-0.602895	0.549776	0.845026
Deoxycarnitine (147.0 / 87.0)	-0.0892181	-0.571039	0.570975	0.869558
Proline (116.0 / 70.0)	0.138583	0.544645	0.588839	0.881808
3-hydroxypropionic acid (89.0 / 59.1)	0.146408	0.543466	0.589643	0.881808
Asparagine (133.0 / 74.0)	-0.134714	-0.503562	0.617165	0.890864
Lysine (147.0 / 84.0 (2))	-0.116944	-0.513938	0.609952	0.890864
Guanosine (284.2 / 152.1)	-0.1379	-0.508651	0.613622	0.890864
3HBA (103.0 / 59.0)	0.115685	0.52649	0.60128	0.890864
Methionine (150.0 / 61.0)	-0.282389	-0.482146	0.632171	0.891607
homocitrulline (190.0 / 173.0)	0.102279	0.479846	0.633793	0.891607
CMP (322.0 / 97.0)	0.103139	0.491815	0.625376	0.891607
Acetylcarnitine (204.1 / 85.0)	-0.125083	-0.465375	0.644034	0.898401
L-Kynurenine (209.1 / 94.0)	0.224887	0.454685	0.651645	0.901442
5-methylcytidine (258.0 / 126.0)	-0.115016	-0.439341	0.662636	0.901619
Pyridoxal-5-P (246.0 / 96.9)	-0.102879	-0.445394	0.658292	0.901619
gamma-Aminobutyrate (102.0 / 84.0)	0.226396	0.430091	0.669298	0.90328
Pyroglutamic Acid (130.0 / 83.9)	-0.122114	-0.386442	0.701094	0.916719
FAD (786.0 / 348.0)	0.0644917	0.400497	0.690793	0.916719
2-hydroxyisobutyrate (103.0 / 57.1)	0.20383	0.396995	0.693354	0.916719
Reduced glutathione (306.3 / 143.1)	-0.0707538	-0.3861	0.701345	0.916719
2-aminoisobutyric acid (104.0 / 87.0)	-0.194653	-0.300604	0.765179	0.91937
1/3-Methylhistidine (170.0 / 96.0)	0.0607903	0.346734	0.730499	0.91937
N6-Trimethyllysine (189.0 / 84.0)	0.0712409	0.329881	0.743107	0.91937
Tryptophan (205.1 / 146.0)	0.120709	0.368644	0.71422	0.91937
Inosine (269.2 / 137.1)	-0.118056	-0.295099	0.769352	0.91937
Succinate (117.0 / 73.0)	0.137924	0.320332	0.750283	0.91937
D-Leucic Acid (131.0 / 85.0)	-0.099132	-0.344931	0.731844	0.91937
PPA (163.0 / 91.0)	-0.104435	-0.304967	0.761877	0.91937
3-(4-hydroxyphenyl)propionate (165.0 / 121.0)	-0.056423	-0.347246	0.730117	0.91937
Pentothenate (218.1 / 88.0)	-0.0855324	-0.294465	0.769834	0.91937
Xanthosine (283.1 / 151.0)	0.0815498	0.343808	0.732683	0.91937
PRPP (389.0 / 177.0)	0.0865771	0.315203	0.754147	0.91937
Aminolevulinate (132.0 / 86.2 (2))	0.106322	0.282828	0.778679	0.923291
5'-methylthioadenosine (298.0 / 136.0)	-0.0993531	-0.224386	0.82353	0.955986
2-Hydroxyglutarate (147.0 / 129.0)	0.114277	0.2341	0.81603	0.955986
Geranyl Pyrophosphate (313.1 / 79.1)	-0.082765	-0.226227	0.822108	0.955986
Histamine (112.0 / 95.0 (2))	-0.043847	-0.199262	0.843006	0.958487
Tyrosine (182.1 / 136.0)	0.0314949	0.199593	0.842749	0.958487
Xanthine (151.0 / 108.0)	0.0406	0.201203	0.841498	0.958487
Guanine (152.0 / 135.0)	0.0697721	0.184601	0.854418	0.964853
GMP (364.1 / 152.0)	-0.0455068	-0.17429	0.862464	0.967358
Glycerate (105.0 / 75.0)	-0.0259373	-0.163086	0.871223	0.970624
Pyruvate (87.0 / 43.0)	0.0329531	0.154682	0.877802	0.971435
Carnitine (162.0 / 85.0)	-0.0197876	-0.0724877	0.942553	0.97629
NAD (664.0 / 428.0)	0.0132111	0.0803173	0.936361	0.97629
NADH (666.0 / 649.0)	0.0528619	0.0885728	0.929837	0.97629
Adenine (134.0 / 107.0)	0.0548402	0.124592	0.901433	0.97629
threonic acid (135.0 / 75.0)	-0.0236991	-0.110688	0.912384	0.97629
alpha-ketophenylacetic acid (149.0 / 77.0)	0.0158839	0.0861023	0.931789	0.97629
Orotate (155.0 / 111.0)	-0.0651718	-0.126864	0.899645	0.97629
n-formylmethionine (176.0 / 47.0)	0.0320543	0.0945559	0.925111	0.97629
DCMP (306.0 / 110.0)	-0.0173724	-0.0955434	0.924331	0.97629
Cholesteryl sulfate (465.0 / 97.0)	-0.0152715	-0.067015	0.946883	0.97629
NADP (743.0 / 620.7)	0.0165645	0.0838129	0.933598	0.97629
Betaine (118.0 / 58.0)	-0.00856583	-0.0493105	0.960902	0.984628
Ornithine (132.9 / 70.0)	-0.00247572	-0.00682591	0.994586	0.994586
UMP (325.0 / 97.0)	-0.00647905	-0.0248435	0.980296	0.994586
S-adenosylmethionine (SAM) (399.0 / 250.0)	0.00639632	0.0202813	0.983914	0.994586
Urate (167.0 / 124.0)	-0.00703167	-0.0135971	0.989215	0.994586

## Sheet: Metabolites-POS_vs_NEG
Metabolism	logFC	t	P.Value	adj.P.Val
IMP (347.1 / 79.0)	1.06757	3.9182	0.000318057	0.0527974
Leucine /D-norleucine (132.0 / 86.0)	-0.594109	-2.8832	0.0061482	0.235613
Phenylalanine (166.0 / 120.0)	-0.615573	-2.84078	0.00687622	0.235613
SAH (385.0 / 136.0)	-1.02277	-2.82876	0.00709678	0.235613
Oxidized glutathione (611.2 / 306.0)	-0.633621	-2.98542	0.00467865	0.235613
Glycine (76.0 / 30.1)	-0.568455	-2.15995	0.0364522	0.295157
Serine (106.0 / 60.0)	-0.655283	-2.2653	0.0286394	0.295157
5-Aminovaleric Acid (118.0 / 101.0)	0.601768	2.50784	0.0160416	0.295157
Betaine (118.0 / 58.0)	0.377402	2.02739	0.0489119	0.295157
Niacinamide (123.0 / 80.0)	-0.475664	-2.19108	0.0339674	0.295157
iso-Leucine /allo-isoleucine (132.0 / 86.0 (2))	-0.506685	-2.22196	0.031652	0.295157
Epinephrine (166.0 / 77.0)	-0.566508	-2.50663	0.0160894	0.295157
homocitrulline (190.0 / 173.0)	-0.47877	-2.09607	0.0420568	0.295157
Glycerophosphocholine (258.0 / 104.0)	-0.810107	-2.3007	0.0263714	0.295157
1-Methyladenosine (282.1 / 150.1)	-0.709101	-2.11167	0.0406225	0.295157
Argininosuccinate (291.0 / 70.0)	1.02028	2.159	0.0365303	0.295157
Maleic Acid (115.0 / 71.0 (2))	0.449296	2.13344	0.0386922	0.295157
Malate (133.0 / 115.0)	0.583413	2.05622	0.0459237	0.295157
Mevalonate (147.0 / 59.0)	-1.27193	-2.01924	0.0497855	0.295157
Suberic acid (173.0 / 111.0)	0.498699	2.07938	0.0436402	0.295157
Glucose (179.0 / 89.0)	0.748993	2.33221	0.0244886	0.295157
Sorbitol (181.0 / 89.0)	0.80579	2.44494	0.0187023	0.295157
mannitol (181.0 / 119.0)	0.668268	2.25691	0.029202	0.295157
Erythrose-4-phosphate (199.0 / 97.0)	0.687597	2.03176	0.0484477	0.295157
Ribose-5-P (229.0 / 79.0)	0.666037	2.2991	0.02647	0.295157
Ribulose 5-phosphate (229.0 / 97.0)	0.69077	2.15159	0.0371457	0.295157
G1P/G6P/F6P/F1P (259.0 / 97.0)	0.773929	2.32841	0.0247094	0.295157
Lactose/Trehalose (341.0 / 59.0)	2.32905	2.64903	0.0113341	0.295157
Glycerate (105.0 / 75.0)	0.339487	1.99194	0.0528154	0.302323
Nicotinic Acid (122.0 / 78.0)	-0.583556	-1.931	0.0601577	0.322135
D-GA3P (169.0 / 97.0)	0.880323	1.94333	0.0586052	0.322135
NADPH (746.0 / 729.0)	0.616507	1.89708	0.0646131	0.33518
Adenylosuccinate (462.1 / 79.0)	1.04092	1.87986	0.0669797	0.336928
Pyruvate (87.0 / 43.0)	0.423184	1.85369	0.0707202	0.345281
Sedoheptulose 7-phosphate (289.0 / 97.0)	0.727881	1.7937	0.0799642	0.379259
Uridine (245.2 / 113.1)	-0.561188	-1.70347	0.0957696	0.407635
DHAP (169.0 / 79.0)	0.734617	1.70504	0.0954728	0.407635
Citrulline (174.0 / 131.0)	-0.775952	-1.72744	0.0913359	0.407635
2/3-Phosphoglyceric Acid (185.0 / 79.0)	0.616006	1.72207	0.0923141	0.407635
Lysine (147.0 / 84.0 (2))	-0.412219	-1.69053	0.0982348	0.407674
isovalerylcarnitine (246.0 / 85.0)	0.483585	1.64505	0.107322	0.434523
n-glycylproline (173.0 / 116.0)	-0.663373	-1.58231	0.120979	0.446673
Azelaic Acid (187.0 / 125.0)	0.326819	1.58184	0.121086	0.446673
pseudouridine (243.0 / 153.0)	-0.50076	-1.59903	0.117209	0.446673
Reduced glutathione (306.3 / 143.1)	-0.311732	-1.58743	0.119815	0.446673
Choline (104.0 / 60.0)	-0.617234	-1.48769	0.144201	0.520376
homoarginine (189.0 / 144.0)	0.292031	1.4755	0.147436	0.520732
2-aminoisobutyric acid (104.0 / 87.0)	-0.998655	-1.43917	0.157414	0.544389
Valine (118.0 / 72.0)	-0.314523	-1.40417	0.167521	0.556168
gamma-Aminobutyrate (102.0 / 84.0)	-0.795244	-1.40979	0.165864	0.556168
Alanine (90.0 / 44.0)	-0.411218	-1.38078	0.174551	0.568146
Carnitine (162.0 / 85.0)	0.398133	1.36101	0.18067	0.57604
Uracil (111.0 / 42.0)	-0.577195	-1.35073	0.183917	0.57604
lactate (89.0 / 43.0)	0.561414	1.33051	0.190433	0.585406
methionine sulfoxide (166.0 / 74.0)	-1.30668	-1.28768	0.204925	0.607457
N-Ac-Glutamate (188.0 / 128.2)	-0.563248	-1.29177	0.203403	0.607457
Betaine Aldehyde (102.0 / 58.0)	0.264516	1.27086	0.210678	0.609912
1-methylnicotinamide (137.0 / 94.0)	-0.240356	-1.26401	0.213102	0.609912
Pyridoxal-5-P (246.0 / 96.9)	-0.306783	-1.2394	0.221986	0.624571
cGMP (344.0 / 150.0)	-0.513757	-1.22835	0.226062	0.625437
Tyrosine (182.1 / 136.0)	-0.205183	-1.21342	0.231659	0.630415
Deoxycarnitine (147.0 / 87.0)	0.196426	1.1732	0.247235	0.637103
2-hydroxybutyrate (103.0 / 57.0)	0.487839	1.15803	0.253306	0.637103
N-AcetylGlycine (116.0 / 74.0)	-0.453793	-1.16618	0.250031	0.637103
phenylacetic acid (135.0 / 91.0)	0.20322	1.16745	0.249525	0.637103
F16BP/F26BP/G16BP (339.0 / 79.0)	0.507429	1.1764	0.245971	0.637103
N2,N2-Dimethylguanosine (312.2 / 180.1)	-0.240223	-1.11752	0.270039	0.646988
3HBA (103.0 / 59.0)	0.265253	1.12651	0.266258	0.646988
3/4-hydroxyphenylacetic acid (151.0 / 106.9)	0.448326	1.13785	0.261543	0.646988
phenyllactic acid (165.0 / 147.0)	0.34662	1.11094	0.272826	0.646988
dimethylarginine (A/SDMA) (203.0 / 70.0)	-0.27549	-1.09737	0.278647	0.647134
NAD (664.0 / 428.0)	-0.191826	-1.08828	0.282595	0.647134
n-formylmethionine (176.0 / 47.0)	0.393692	1.08373	0.284583	0.647134
Glutamic acid (148.0 / 84.0)	-0.138114	-1.06126	0.294556	0.657045
N6-Trimethyllysine (189.0 / 84.0)	0.244417	1.05614	0.296858	0.657045
ethanolamine (62.0 / 44.0)	-0.344604	-1.04322	0.302733	0.657749
Pipecolate (130.0 / 84.0)	-0.398923	-1.03442	0.306781	0.657749
Cytidine (244.2 / 112.1)	-0.36331	-1.02099	0.313025	0.657749
FAD (786.0 / 348.0)	0.176396	1.02222	0.312448	0.657749
Glutamine (147.0 / 84.0)	0.316756	1.00454	0.320795	0.665649
Pyroglutamic Acid (130.0 / 83.9)	-0.331798	-0.97984	0.332699	0.681828
DTMP (321.1 / 79.0)	-0.354201	-0.971193	0.336937	0.682091
S-methylcysteine (136.0 / 119.0)	-0.155577	-0.925633	0.359853	0.714133
Arginine (175.0 / 70.0)	-0.220131	-0.914372	0.36567	0.714133
DCMP (306.0 / 110.0)	-0.179103	-0.919191	0.363174	0.714133
Methionine (150.0 / 61.0)	-0.566708	-0.902928	0.371644	0.717359
N-Ac-Arginine (217.0 / 158.0)	-0.425311	-0.872001	0.388098	0.740509
Succinate (117.0 / 73.0)	0.390066	0.8454	0.402613	0.759475
5-methyluridine (257.0 / 42.0)	-0.287016	-0.836805	0.407374	0.759822
Histidine (156.0 / 110.0)	-0.171086	-0.82409	0.414481	0.764486
2-oxo-isocaproic acid (129.0 / 85.1)	0.182443	0.809924	0.422487	0.770691
2-hydroxyphenylacetate (151.0 / 107.0)	0.183618	0.765127	0.448416	0.791883
Inositol (179.0 / 87.0)	-0.230755	-0.769588	0.445792	0.791883
N-Ac-Phenylalanine (206.0 / 164.0)	-0.233887	-0.77337	0.443576	0.791883
Cytosine (112.0 / 95.0)	0.279203	0.734911	0.466422	0.799614
L-mandelic acid (151.0 / 107.1)	0.26999	0.73433	0.466772	0.799614
3-(4-hydroxyphenyl)propionate (165.0 / 121.0)	-0.127727	-0.733548	0.467244	0.799614
Asparagine (133.0 / 74.0)	-0.206123	-0.718999	0.476069	0.806403
Creatinine (114.0 / 44.0)	-0.278402	-0.639319	0.52604	0.827634
Proline (116.0 / 70.0)	-0.175979	-0.6454	0.52213	0.827634
Threonine (120.0 / 74.0)	-0.171154	-0.632891	0.530189	0.827634
trigonelline (138.0 / 94.0)	-0.261798	-0.678462	0.50115	0.827634
7-methylguanine (166.0 / 149.0)	0.119853	0.624277	0.535776	0.827634
1/3-Methylhistidine (170.0 / 96.0)	-0.12194	-0.649039	0.519799	0.827634
N6-Acetyl-lysine (189.0 / 126.0)	0.22395	0.640658	0.525178	0.827634
Tryptophan (205.1 / 146.0)	0.225408	0.642388	0.524065	0.827634
PPA (163.0 / 91.0)	0.227578	0.620155	0.538461	0.827634
NADP (743.0 / 620.7)	0.133357	0.629666	0.532277	0.827634
Thiamine (265.0 / 122.0)	-0.155159	-0.586336	0.560745	0.834255
NADH (666.0 / 649.0)	0.376815	0.589179	0.558854	0.834255
D-Leucic Acid (131.0 / 85.0)	0.179596	0.583146	0.562871	0.834255
Xanthine (151.0 / 108.0)	0.129015	0.596636	0.55391	0.834255
Geranyl Pyrophosphate (313.1 / 79.1)	0.219599	0.560132	0.578325	0.849574
xylose (149.0 / 75.0)	0.166306	0.539077	0.592641	0.855465
arabitol/xylitol (151.0 / 89.0)	-0.160294	-0.541684	0.59086	0.855465
threonic acid (135.0 / 75.0)	-0.121577	-0.529885	0.598944	0.857109
Phosphoadenosine phosphosulfate (506.0 / 426.0)	0.175002	0.514542	0.609533	0.864808
Acetylcarnitine (204.1 / 85.0)	0.140783	0.488787	0.627501	0.882755
Aspartic Acid (134.0 / 74.0)	0.0958248	0.467893	0.642247	0.894642
Inosine (269.2 / 137.1)	0.197882	0.461584	0.646729	0.894642
Histamine (112.0 / 95.0 (2))	-0.0815284	-0.345745	0.731237	0.90586
Aminolevulinate (132.0 / 86.2 (2))	0.152167	0.377732	0.707506	0.90586
Ornithine (132.9 / 70.0)	-0.157298	-0.404711	0.687716	0.90586
Guanine (152.0 / 135.0)	0.14309	0.353284	0.725619	0.90586
Taurocyamine (168.0 / 126.0)	0.0793697	0.358816	0.721506	0.90586
S-adenosylmethionine (SAM) (399.0 / 250.0)	0.118235	0.349844	0.72818	0.90586
Alpha-Ketoglutaric Acid (145.0 / 101.0 (2))	0.0989893	0.354355	0.724822	0.90586
2-Hydroxyglutarate (147.0 / 129.0)	-0.221596	-0.423611	0.673982	0.90586
3-methyl-3-hydroxyglutaric acid (161.0 / 99.0)	0.112429	0.419019	0.677308	0.90586
Palmitic Acid (255.0 / 237.0)	-0.0976593	-0.371326	0.712236	0.90586
PRPP (389.0 / 177.0)	-0.109382	-0.371618	0.71202	0.90586
ADP (426.0 / 134.0)	0.0718838	0.367816	0.714833	0.90586
CTP (482.0 / 159.0)	0.136145	0.40743	0.685734	0.90586
UDP-Glucose (565.0 / 323.0)	0.129771	0.365962	0.716206	0.90586
Thiamine pyrophosphate (425.0 / 122.0)	-0.110588	-0.33056	0.742598	0.906406
CMP (322.0 / 97.0)	0.0749401	0.33347	0.740416	0.906406
Cholesteryl sulfate (465.0 / 97.0)	-0.075951	-0.311018	0.757304	0.911885
ATP (505.9 / 79.0)	0.102638	0.31	0.758073	0.911885
3-hydroxypropionic acid (89.0 / 59.1)	-0.0858901	-0.297518	0.767518	0.914445
2-hydroxyisobutyrate (103.0 / 57.1)	-0.16101	-0.29264	0.771219	0.914445
Urate (167.0 / 124.0)	0.157368	0.283966	0.777813	0.915723
Quinolinic Acid (166.0 / 122.0)	-0.0959902	-0.271538	0.78729	0.920353
Orotate (155.0 / 111.0)	-0.131023	-0.238007	0.813018	0.937229
xylonate (165.0 / 75.0)	-0.0714098	-0.242639	0.80945	0.937229
GMP (364.1 / 152.0)	0.0594925	0.212628	0.832632	0.95322
N-Acetylputrescine (131.0 / 114.0)	-0.0723906	-0.150658	0.880957	0.958881
5-methylcytidine (258.0 / 126.0)	-0.0359741	-0.128231	0.89857	0.958881
Adenosine (268.2 / 136.1)	0.0734896	0.170925	0.865092	0.958881
Guanosine (284.2 / 152.1)	-0.0431161	-0.148409	0.882721	0.958881
5'-methylthioadenosine (298.0 / 136.0)	-0.0641576	-0.135215	0.893079	0.958881
UMP (325.0 / 97.0)	0.0493492	0.176581	0.860675	0.958881
erythronic acid (135.0 / 75.0 (2))	0.0639651	0.189288	0.850766	0.958881
alpha-ketophenylacetic acid (149.0 / 77.0)	-0.0232591	-0.117656	0.906894	0.958881
Cystathionine (221.1 / 134.0)	-0.0710163	-0.171098	0.864957	0.958881
Xanthosine (283.1 / 151.0)	0.0312041	0.122763	0.902873	0.958881
TTP (481.0 / 159.0)	-0.0544114	-0.152806	0.879273	0.958881
GTP (522.0 / 159.0)	0.0370175	0.128681	0.898216	0.958881
DL DOPA (198.0 / 152.0)	0.0308825	0.0913377	0.927653	0.972372
N-Ac-Alanine (130.0 / 88.0)	-0.0209791	-0.0866341	0.931368	0.972372
AMP (346.1 / 79.0)	0.0106487	0.0487692	0.961331	0.991186
UDP (403.0 / 79.0)	-0.00932614	-0.0495183	0.960738	0.991186
L-Kynurenine (209.1 / 94.0)	0.0195965	0.0369732	0.970679	0.99182
Adenine (134.0 / 107.0)	0.00841773	0.0178463	0.985845	0.99182
Hypoxanthine (135.0 / 92.0)	-0.0101518	-0.0233914	0.981447	0.99182
Pentothenate (218.1 / 88.0)	-0.00724333	-0.0232704	0.981543	0.99182
Se-methylselenocysteine (184.0 / 167.0)	0.000232474	0.00121516	0.999036	0.999036

## Sheet: Metabolites-CR_regression
Metabolism	corr.	t	P.Value	adj.P.Val
n-formylmethionine (176.0 / 47.0)	0.0496109	3.98496	0.000251965	0.0418261
Lysine (147.0 / 84.0 (2))	-0.030545	-3.46842	0.00118777	0.0657235
lactate (89.0 / 43.0)	0.0531226	3.53428	0.000979689	0.0657235
Betaine (118.0 / 58.0)	0.0212618	2.94497	0.00515711	0.171216
3-(4-hydroxyphenyl)propionate (165.0 / 121.0)	-0.0189779	-3.01945	0.00421544	0.171216
2-hydroxybutyrate (103.0 / 57.0)	0.0451491	2.79696	0.00763835	0.19706
Lactose/Trehalose (341.0 / 59.0)	0.0952955	2.76748	0.00830976	0.19706
isovalerylcarnitine (246.0 / 85.0)	0.0310794	2.68983	0.0100816	0.200503
NADH (666.0 / 649.0)	0.0622302	2.66034	0.0108707	0.200503
Glycine (76.0 / 30.1)	-0.0239922	-2.33786	0.024034	0.290245
FAD (786.0 / 348.0)	0.0155411	2.39774	0.020833	0.290245
gamma-Aminobutyrate (102.0 / 84.0)	-0.0522486	-2.37815	0.0218352	0.290245
Quinolinic Acid (166.0 / 122.0)	-0.0317786	-2.33012	0.0244785	0.290245
IMP (347.1 / 79.0)	0.0281575	2.3918	0.021132	0.290245
dimethylarginine (A/SDMA) (203.0 / 70.0)	-0.020854	-2.19392	0.0335994	0.333605
N-Ac-Alanine (130.0 / 88.0)	0.0204647	2.21997	0.0316519	0.333605
Palmitic Acid (255.0 / 237.0)	-0.0217899	-2.18662	0.0341644	0.333605
Geranyl Pyrophosphate (313.1 / 79.1)	0.0318665	2.15725	0.0365216	0.33681
Cytosine (112.0 / 95.0)	0.0305216	2.13174	0.0386837	0.337973
2-hydroxyisobutyrate (103.0 / 57.1)	0.0430079	2.07361	0.0440362	0.348323
2-Hydroxyglutarate (147.0 / 129.0)	0.040857	2.07332	0.044065	0.348323
Adenylosuccinate (462.1 / 79.0)	0.0442559	2.04751	0.0466432	0.351944
Tryptophan (205.1 / 146.0)	0.0265112	2.0007	0.0516556	0.372819
2-aminoisobutyric acid (104.0 / 87.0)	-0.0506412	-1.87691	0.0672112	0.429067
n-glycylproline (173.0 / 116.0)	-0.030068	-1.84321	0.0720815	0.429067
Arginine (175.0 / 70.0)	-0.0170934	-1.84088	0.0724279	0.429067
Se-methylselenocysteine (184.0 / 167.0)	-0.0129814	-1.7606	0.0852964	0.429067
homocitrulline (190.0 / 173.0)	-0.0170511	-1.77175	0.0834026	0.429067
DL DOPA (198.0 / 152.0)	0.0259509	1.88318	0.0663369	0.429067
Thiamine pyrophosphate (425.0 / 122.0)	-0.024569	-1.89428	0.0648119	0.429067
3-hydroxypropionic acid (89.0 / 59.1)	0.0200017	1.80764	0.0775429	0.429067
D-GA3P (169.0 / 97.0)	0.0318914	1.76855	0.0839422	0.429067
N-Ac-Phenylalanine (206.0 / 164.0)	0.0209824	1.77628	0.0826426	0.429067
Ornithine (132.9 / 70.0)	-0.0254192	-1.71602	0.0932351	0.455207
Serine (106.0 / 60.0)	-0.0196923	-1.67122	0.101819	0.456809
phenyllactic acid (165.0 / 147.0)	0.0203684	1.67722	0.100632	0.456809
NADP (743.0 / 620.7)	0.0136926	1.68982	0.098179	0.456809
DTMP (321.1 / 79.0)	-0.0226911	-1.61173	0.114215	0.487778
F16BP/F26BP/G16BP (339.0 / 79.0)	0.0272104	1.60997	0.114598	0.487778
[truncated: 127 more rows]

## Sheet: GO_Analyses (Fig 9 and 10)
	Class	ONTOLOGY	ID	Description	GeneRatio	BgRatio	pvalue	p.adjust	qvalue	geneID	Count
[truncated: 723 more rows]
