# Supplementary material for: Molecular mechanisms of genotype-dependent lifespan variation mediated by caloric restriction: insight from wild yeast isolates
Source: Front Aging. 2024 Jul 11;5:1408160. doi: 10.3389/fragi.2024.1408160 (PMC11269085; doi:10.3389/fragi.2024.1408160)
Supplement: Supplementary file 2 [file Table3.xlsx]

## Sheet: RNAseq(CR)count
gene_id	UWOPSO5_217A	UWOPSO5_217B	UWOPSO5_217C	BC187_1	BC187_2	BC187_3	DBVPG6765_1	DBVPG6765_2	DBVPG6765_3	DBVPG1373_1	DBVPG1373_2	DBVPG1373_3	YPS128_1	YPS128_2	YPS128_3	DBVPG1106_1	DBVPG1106_2	DBVPG1106_3	gene_name	gene_chr	gene_start	gene_end	gene_strand	gene_length	gene_biotype	gene_description	tf_family
YGR192C	92718	63437	63683	102812	62118	110282	28654	51382	45977	83377	100513	96359	130717	161771	197617	104187	84325	96366	TDH3	VII	882812	883810	-	999	protein_coding	Glyceraldehyde-3-phosphate dehydrogenase, isozyme 3, involved in glycolysis and gluconeogenesis; tetramer that catalyzes the reaction of glyceraldehyde-3-phosphate to 1,3 bis-phosphoglycerate; detected in the cytoplasm and cell wall [Source:SGD;Acc:S000003424]	-
YKL060C	53144	37466	39856	54779	40956	63730	27718	43656	37098	84345	95796	89280	108101	133543	164301	98249	90308	103934	FBA1	XI	326408	327487	-	1080	protein_coding	Fructose 1,6-bisphosphate aldolase, required for glycolysis and gluconeogenesis; catalyzes conversion of fructose 1,6 bisphosphate to glyceraldehyde-3-P and dihydroxyacetone-P; locates to mitochondrial outer surface upon oxidative stress [Source:SGD;Acc:S000001543]	F_bP_aldolase
YHR174W	9773	7009	6767	11473	8888	14557	7167	12957	11018	88810	105877	102669	79223	97686	119496	103748	89891	103774	ENO2	VIII	451327	452640	+	1314	protein_coding	Enolase II, a phosphopyruvate hydratase that catalyzes the conversion of 2-phosphoglycerate to phosphoenolpyruvate during glycolysis and the reverse reaction during gluconeogenesis; expression is induced in response to glucose [Source:SGD;Acc:S000001217]	-
YLR044C	23483	14253	15740	42584	30014	45567	9808	15786	13882	80042	93010	91642	61190	75875	95077	85823	79697	86507	PDC1	XII	232390	234081	-	1692	protein_coding	Major of three pyruvate decarboxylase isozymes, key enzyme in alcoholic fermentation, decarboxylates pyruvate to acetaldehyde; subject to glucose-, ethanol-, and autoregulation; involved in amino acid catabolism [Source:SGD;Acc:S000004034]	TPP_enzyme_N
YOL086C	17911	10842	11811	20578	14753	25240	6715	11558	10636	35584	38852	41896	69754	92279	109435	54078	39585	47505	ADH1	XV	159548	160594	-	1047	protein_coding	Alcohol dehydrogenase, fermentative isozyme active as homo- or heterotetramers; required for the reduction of acetaldehyde to ethanol, the last step in the glycolytic pathway [Source:SGD;Acc:S000005446]	ADH_N
YLR167W	27131	17663	21504	13137	13512	17833	11307	16378	14743	54536	59210	57398	44695	56993	64318	36672	34075	42562	RPS31	XII	498947	499405	+	459	protein_coding	Fusion protein that is cleaved to yield a ribosomal protein of the small (40S) subunit and ubiquitin; ubiquitin may facilitate assembly of the ribosomal protein into ribosomes; interacts genetically with translation factor eIF2B [Source:SGD;Acc:S000004157]	ubiquitin
YPR080W	18487	11093	10869	34773	20657	40251	25351	53308	49336	59581	71190	77801	19589	24603	29647	67875	48085	52468	TEF1	XVI	700594	701970	+	1377	protein_coding	Translational elongation factor EF-1 alpha; also encoded by TEF2; functions in the binding reaction of aminoacyl-tRNA (AA-tRNA) to ribosomes; may also have a role in tRNA re-export from the nucleus [Source:SGD;Acc:S000006284]	GTP_EFTU
YGL008C	23821	11831	13874	20052	17694	30159	15979	27256	26614	33552	39227	39100	18675	21531	28941	23420	21820	24600	PMA1	VII	479910	482666	-	2757	protein_coding	Plasma membrane H+-ATPase, pumps protons out of the cell; major regulator of cytoplasmic pH and plasma membrane potential; P2-type ATPase; Hsp30p plays a role in Pma1p regulation; interactions with Std1p appear to propagate [GAR+] [Source:SGD;Acc:S000002976]	E1-E2_ATPase
YLR110C	39856	22264	26971	21264	13579	23069	20528	34728	30092	31059	42813	29111	23135	27410	35347	33255	30862	33665	CCW12	XII	369697	370098	-	402	protein_coding	Cell wall mannoprotein with a role in maintenance of newly synthesized areas of cell wall; localizes to periphery of small buds, septum region of larger buds, and shmoo tip [Source:SGD;Acc:S000004100]	-
YJR009C	10257	7340	7550	18549	15363	22484	5705	8491	7439	37845	42538	40529	60430	72729	89279	45843	46285	54335	TDH2	X	453683	454681	-	999	protein_coding	Glyceraldehyde-3-phosphate dehydrogenase, isozyme 2, involved in glycolysis and gluconeogenesis; tetramer that catalyzes the reaction of glyceraldehyde-3-phosphate to 1,3 bis-phosphoglycerate; detected in the cytoplasm and cell wall [Source:SGD;Acc:S000003769]	-
YLR249W	25274	14416	15209	13441	17182	24058	9836	16705	14661	43300	48209	48794	35093	42573	55729	37742	35979	41786	YEF3	XII	636780	639914	+	3135	protein_coding	Gamma subunit of translational elongation factor eEF1B, stimulates the binding of aminoacyl-tRNA (AA-tRNA) to ribosomes by releasing eEF1A (Tef1p/Tef2p) from the ribosomal complex; contains two ABC cassettes; binds and hydrolyzes ATP [Source:SGD;Acc:S000004239]	ABC_tran
YOR063W	24708	15671	15973	14280	10500	16951	11444	20359	17625	41117	47892	45526	27795	35195	41969	41403	33778	38027	RPL3	XV	444686	445849	+	1164	protein_coding	Protein component of the large (60S) ribosomal subunit, has similarity to E. coli L3 and rat L3 ribosomal proteins; involved in the replication and maintenance of killer double stranded RNA virus [Source:SGD;Acc:S000005589]	-
YDR077W	58310	40848	45847	70433	70012	100598	75600	103463	90515	24364	26200	24766	18431	20150	27579	24493	28399	31691	SED1	IV	600793	601809	+	1017	protein_coding	Major stress-induced structural GPI-cell wall glycoprotein in stationary-phase cells, associates with translating ribosomes, possible role in mitochondrial genome maintenance; ORF contains two distinct variable minisatellites [Source:SGD;Acc:S000002484]	-
YDR050C	14572	9067	8769	19919	10998	20832	5008	9947	8932	26802	31376	30338	38222	49675	58666	38344	29654	33654	TPI1	IV	555726	556472	-	747	protein_coding	Triose phosphate isomerase, abundant glycolytic enzyme; mRNA half-life is regulated by iron availability; transcription is controlled by activators Reb1p, Gcr1p, and Rap1p through binding sites in the 5' non-coding region; inhibition of Tpi1p activi /.../PEP (phosphoenolpyruvate) stimulates redox metabolism in respiring cells; E104D mutation in human TPI causes a rare autosomal disease [Source:SG…	-
YJR123W	23492	14159	16401	11863	13049	18173	10567	15736	13799	36558	40290	36592	31071	37650	44793	24045	23095	27350	RPS5	X	651901	652578	+	678	protein_coding	Protein component of the small (40S) ribosomal subunit, the least basic of the non-acidic ribosomal proteins; phosphorylated in vivo; essential for viability; has similarity to E. coli S7 and rat S5 ribosomal proteins [Source:SGD;Acc:S000003884]	-
YDR524C-B	9929	5506	7740	5243	7645	10869	5334	5908	5245	25899	27472	22064	15486	18468	21870	15290	18239	22318	-	IV	1489598	1489798	-	201	protein_coding	Putative protein of unknown function [Source:SGD;Acc:S000028739]	-
YGR254W	7096	5024	4140	32483	18613	35019	5450	10826	9091	13311	15562	14739	34897	43826	52783	28823	25791	28765	ENO1	VII	1000927	1002240	+	1314	protein_coding	Enolase I, a phosphopyruvate hydratase that catalyzes the conversion of 2-phosphoglycerate to phosphoenolpyruvate during glycolysis and the reverse reaction during gluconeogenesis; expression is repressed in response to glucose [Source:SGD;Acc:S000003486]	-
YPL131W	19267	12316	12961	11704	9925	15179	9134	14200	12592	27596	31825	29683	23511	28123	32869	25670	24319	27865	RPL5	XVI	303121	304014	+	894	protein_coding	Protein component of the large (60S) ribosomal subunit with similarity to E. coli L18 and rat L5 ribosomal proteins; binds 5S rRNA and is required for 60S subunit assembly [Source:SGD;Acc:S000006052]	-
YKL152C	5849	3936	3865	10943	7592	14431	2812	4278	3850	18525	20337	20163	22335	27972	33627	14456	12651	14673	GPM1	XI	163642	164385	-	744	protein_coding	Tetrameric phosphoglycerate mutase, mediates the conversion of 3-phosphoglycerate to 2-phosphoglycerate during glycolysis and the reverse reaction during gluconeogenesis [Source:SGD;Acc:S000001635]	-
YCR012W	6517	4307	4227	16637	8913	17736	5336	10039	8386	20299	24300	24217	28051	34386	44125	19929	15496	17397	PGK1	III	137746	138996	+	1251	protein_coding	3-phosphoglycerate kinase, catalyzes transfer of high-energy phosphoryl groups from the acyl phosphate of 1,3-bisphosphoglycerate to ADP to produce ATP; key enzyme in glycolysis and gluconeogenesis [Source:SGD;Acc:S000000605]	-
YAL038W	3252	2493	2516	8799	8223	12842	2034	2479	2098	20651	22454	22561	19899	23303	30833	16830	18288	21779	CDC19	I	71786	73288	+	1503	protein_coding	Pyruvate kinase, functions as a homotetramer in glycolysis to convert phosphoenolpyruvate to pyruvate, the input for aerobic (TCA cycle) or anaerobic (glucose fermentation) respiration [Source:SGD;Acc:S000000036]	PK
YBR118W	32810	19286	19351	6938	3779	7171	4309	9946	9482	7045	8588	10927	24744	32968	38806	10305	6262	6730	TEF2	II	477671	479047	+	1377	protein_coding	Translational elongation factor EF-1 alpha; also encoded by TEF1; functions in the binding reaction of aminoacyl-tRNA (AA-tRNA) to ribosomes; may also have a role in tRNA re-export from the nucleus [Source:SGD;Acc:S000000322]	GTP_EFTU
YHL015W	11092	7166	8317	7667	7238	10110	6008	8990	7913	25880	29715	25836	21398	25103	30233	20544	19634	23264	RPS20	VIII	75412	75777	+	366	protein_coding	Protein component of the small (40S) ribosomal subunit; overproduction suppresses mutations affecting RNA polymerase III-dependent transcription; has similarity to E. coli S10 and rat S20 ribosomal proteins [Source:SGD;Acc:S000001007]	Ribosomal_S10
YBR031W	9171	5883	6401	10024	8303	11994	7743	12394	11101	16853	18824	18032	12502	15716	18510	17348	15900	18456	RPL4A	II	300166	301254	+	1089	protein_coding	N-terminally acetylated protein component of the large (60S) ribosomal subunit, nearly identical to Rpl4Bp and has similarity to E. coli L4 and rat L4 ribosomal proteins [Source:SGD;Acc:S000000235]	-
YMR116C	18947	9238	12526	8938	6411	10950	3760	7535	6762	26855	32496	31399	20309	25800	31262	19042	14758	16023	ASC1	XIII	499456	500688	-	960	protein_coding	G-protein beta subunit and guanine nucleotide dissociation inhibitor for Gpa2p; ortholog of RACK1 that inhibits translation; core component of the small (40S) ribosomal subunit; represses Gcn4p in the absence of amino acid starvation [Source:SGD;Acc:S000004722]	WD40
YLR441C	14396	8411	9812	7949	7797	11841	6549	9491	8585	23497	24942	24501	20326	24399	29795	16243	15001	17822	RPS1A	XII	1018141	1018908	-	768	protein_coding	Ribosomal protein 10 (rp10) of the small (40S) subunit; nearly identical to Rps1Bp and has similarity to rat S3a ribosomal protein [Source:SGD;Acc:S000004433]	-
YKL096W-A	17361	8506	9919	11981	5926	10918	6458	13460	11653	8869	12425	9362	5997	7296	9643	7148	5525	6213	CWP2	XI	259253	259531	+	279	protein_coding	Covalently linked cell wall mannoprotein, major constituent of the cell wall; plays a role in stabilizing the cell wall; involved in low pH resistance; precursor is GPI-anchored [Source:SGD;Acc:S000001956]	-
YAL003W	8352	4732	6189	6140	7618	10407	6390	10012	8469	23503	25713	25124	15870	19129	22489	12506	12447	14071	EFB1	I	142174	143160	+	621	protein_coding	Translation elongation factor 1 beta; stimulates nucleotide exchange to regenerate EF-1 alpha-GTP for the next elongation cycle; part of the EF-1 complex, which facilitates binding of aminoacyl-tRNA to the ribosomal A site [Source:SGD;Acc:S000000003]	-
YLR029C	13638	7782	9368	7883	6187	10078	5873	9276	8586	21355	25184	22020	15634	19162	22050	15680	13128	15391	RPL15A	XII	201976	202590	-	615	protein_coding	Protein component of the large (60S) ribosomal subunit, nearly identical to Rpl15Bp and has similarity to rat L15 ribosomal protein; binds to 5.8 S rRNA [Source:SGD;Acc:S000004019]	-
YNL209W	13424	7908	8992	8353	8994	13429	8485	13338	11425	19663	20949	21093	14840	17966	22341	19270	18504	21605	SSB2	XIV	252059	253900	+	1842	protein_coding	Cytoplasmic ATPase that is a ribosome-associated molecular chaperone, functions with J-protein partner Zuo1p; may be involved in the folding of newly-synthesized polypeptide chains; member of the HSP70 family; homolog of SSB1 [Source:SGD;Acc:S000005153]	HSP70
YLR150W	11213	7516	8031	6384	6156	9522	5379	8360	7308	19276	21220	21065	17811	21412	25915	18252	17331	20014	STM1	XII	440467	441288	+	822	protein_coding	Protein required for optimal translation under nutrient stress; perturbs association of Yef3p with ribosomes; involved in TOR signaling; binds G4 quadruplex and purine motif triplex nucleic acid; helps maintain telomere structure [Source:SGD;Acc:S000004140]	-
YPR035W	5219	3510	3595	6111	9807	13846	9292	11846	11223	19848	21525	20929	25444	29996	38633	17089	18048	21131	GLN1	XVI	642208	643320	+	1113	protein_coding	Glutamine synthetase (GS), synthesizes glutamine from glutamate and ammonia; with Glt1p, forms the secondary pathway for glutamate biosynthesis from ammonia; expression regulated by nitrogen source and by amino acid limitation [Source:SGD;Acc:S000006239]	-
YOL040C	9815	6362	7376	5205	5023	6536	4815	7269	6640	17716	19625	20758	13503	17494	20230	14656	14898	17125	RPS15	XV	253149	253577	-	429	protein_coding	Protein component of the small (40S) ribosomal subunit; has similarity to E. coli S19 and rat S15 ribosomal proteins [Source:SGD;Acc:S000005400]	-
YBL027W	11114	6820	7427	6204	5545	9167	4803	7691	6714	18715	21088	20880	17336	21221	25372	16905	16126	18723	RPL19B	II	168423	169376	+	570	protein_coding	Protein component of the large (60S) ribosomal subunit, nearly identical to Rpl19Ap and has similarity to rat L19 ribosomal protein; rpl19a and rpl19b single null mutations result in slow growth, while the double null mutation is lethal [Source:SGD;Acc:S000000123]	-
YML028W	15206	9141	11026	8526	7348	9506	9297	15432	13309	12714	15025	13203	6630	7905	9471	5171	4977	5843	TSA1	XIII	220138	220728	+	591	protein_coding	Thioredoxin peroxidase, acts as both a ribosome-associated and free cytoplasmic antioxidant; self-associates to form a high-molecular weight chaperone complex under oxidative stress; deletion results in mutator phenotype [Source:SGD;Acc:S000004490]	-
YNL178W	12674	7378	7225	8019	5491	8776	4818	9839	8659	20095	24142	23389	14110	18949	22589	19768	15409	18045	RPS3	XIV	302680	303402	+	723	protein_coding	Protein component of the small (40S) ribosomal subunit, has apurinic/apyrimidinic (AP) endonuclease activity; essential for viability; has similarity to E. coli S3 and rat S3 ribosomal proteins [Source:SGD;Acc:S000005122]	-
YGL189C	11378	6986	7185	6625	6481	8756	5230	8197	7253	17540	20094	19705	16582	20545	22946	15500	14851	18123	RPS26A	VII	148229	148588	-	360	protein_coding	Protein component of the small (40S) ribosomal subunit; nearly identical to Rps26Bp and has similarity to rat S26 ribosomal protein [Source:SGD;Acc:S000003157]	-
YJL159W	15752	10870	10480	29696	24443	34626	18173	27429	24646	8985	10442	10195	5619	6959	8905	12969	13512	14761	HSP150	X	120449	121690	+	1242	protein_coding	O-mannosylated heat shock protein that is secreted and covalently attached to the cell wall via beta-1,3-glucan and disulfide bridges; required for cell wall stability; induced by heat shock, oxidative stress, and nitrogen limitation [Source:SGD;Acc:S000003695]	-
YBR189W	11562	7277	7189	5903	5428	7582	4317	7618	6660	20143	23560	23318	16267	20838	23320	20033	17337	20472	RPS9B	II	604508	605508	+	588	protein_coding	Protein component of the small (40S) ribosomal subunit; nearly identical to Rps9Ap and has similarity to E. coli S4 and rat S9 ribosomal proteins [Source:SGD;Acc:S000000393]	S4
YIL018W	9259	5467	5376	5126	4137	6285	3825	8025	7212	17455	21461	21581	17648	21664	26429	18493	14135	15762	RPL2B	IX	316768	317932	+	765	protein_coding	Protein component of the large (60S) ribosomal subunit, identical to Rpl2Ap and has similarity to E. coli L2 and rat L8 ribosomal proteins; expression is upregulated at low temperatures [Source:SGD;Acc:S000001280]	Ribosomal_L2_C
YDL055C	19901	10435	13457	10128	10028	15958	7528	10878	9862	16344	18803	17638	15100	17465	21697	10358	9809	11255	PSA1	IV	355674	356759	-	1086	protein_coding	GDP-mannose pyrophosphorylase (mannose-1-phosphate guanyltransferase), synthesizes GDP-mannose from GTP and mannose-1-phosphate in cell wall biosynthesis; required for normal cell wall structure [Source:SGD;Acc:S000002213]	Hexapep
YOL127W	7714	4155	3756	5153	4990	7337	3985	7648	6490	17297	20793	19590	16310	19572	22431	12576	10466	12991	RPL25	XV	80348	81190	+	429	protein_coding	Primary rRNA-binding ribosomal protein component of the large (60S) ribosomal subunit, has similarity to E. coli L23 and rat L23a ribosomal proteins; binds to 25S rRNA via a conserved C-terminal motif [Source:SGD;Acc:S000005487]	-
YDR345C	240	126	166	285	267	485	303	452	427	13324	14979	14749	7640	9292	11654	21260	18454	21641	HXT3	IV	1162957	1164660	-	1704	protein_coding	Low affinity glucose transporter of the major facilitator superfamily, expression is induced in low or high glucose conditions [Source:SGD;Acc:S000002753]	Sugar_tr
YOL120C	10149	5910	6697	5251	4771	7230	4357	8229	7091	18572	20846	20128	15351	19392	22355	16480	13948	16471	RPL18A	XV	93395	94402	-	561	protein_coding	Protein component of the large (60S) ribosomal subunit, identical to Rpl18Bp and has similarity to rat L18 ribosomal protein; intron of RPL18A pre-mRNA forms stem-loop structures that are a target for Rnt1p cleavage leading to degradation [Source:SGD;Acc:S000005480]	-
YOL039W	9722	6141	8465	4739	3959	5248	4641	6326	5724	18471	21597	20197	12701	15506	17903	13819	12259	15567	RPP2A	XV	254297	254617	+	321	protein_coding	Ribosomal protein P2 alpha, a component of the ribosomal stalk, which is involved in the interaction between translational elongation factors and the ribosome; regulates the accumulation of P1 (Rpp1Ap and Rpp1Bp) in the cytoplasm [Source:SGD;Acc:S000005399]	-
YBL092W	10138	5785	7166	5271	5597	8103	4665	7435	6746	19181	21601	20941	16622	20828	23346	13678	12207	14964	RPL32	II	45978	46370	+	393	protein_coding	Protein component of the large (60S) ribosomal subunit, has similarity to rat L32 ribosomal protein; overexpression disrupts telomeric silencing [Source:SGD;Acc:S000000188]	-
YLR058C	2087	2104	1657	3458	3328	4380	3248	4734	4093	10104	10795	10142	3690	4289	5699	4364	4493	5011	SHM2	XII	257992	259401	-	1410	protein_coding	Cytosolic serine hydroxymethyltransferase, converts serine to glycine plus 5,10 methylenetetrahydrofolate; major isoform involved in generating precursors for purine, pyrimidine, amino acid, and lipid biosynthesis [Source:SGD;Acc:S000004048]	SHMT
YKL180W	9555	6332	7442	5140	6248	7077	5360	6873	6023	16399	17842	17907	12638	14736	17820	14297	15586	18863	RPL17A	XI	109269	110129	+	555	protein_coding	Protein component of the large (60S) ribosomal subunit, nearly identical to Rpl17Bp and has similarity to E. coli L22 and rat L17 ribosomal proteins; copurifies with the Dam1 complex (aka DASH complex) [Source:SGD;Acc:S000001663]	-
YBR196C	4970	3032	3247	8224	7139	12018	4181	6093	5490	12830	14602	14137	19338	22513	28123	16785	16447	18846	PGI1	II	612236	613900	-	1665	protein_coding	Glycolytic enzyme phosphoglucose isomerase, catalyzes the interconversion of glucose-6-phosphate and fructose-6-phosphate; required for cell cycle progression and completion of the gluconeogenic events of sporulation [Source:SGD;Acc:S000000400]	-
YGL076C	8875	4977	5391	4217	3307	5660	3505	6332	5657	14117	16561	17499	10502	13227	16028	11131	8942	10269	RPL7A	VII	364335	365996	-	735	protein_coding	Protein component of the large (60S) ribosomal subunit, nearly identical to Rpl7Bp and has similarity to E. coli L30 and rat L7 ribosomal proteins; contains a conserved C-terminal Nucleic acid Binding Domain (NDB2) [Source:SGD;Acc:S000003044]	-
YMR120C	3532	4712	2841	4050	4540	5850	4850	6513	5971	12850	14040	13131	6307	7316	9630	6888	7620	8831	ADE17	XIII	507502	509280	-	1779	protein_coding	Enzyme of 'de novo' purine biosynthesis containing both 5-aminoimidazole-4-carboxamide ribonucleotide transformylase and inosine monophosphate cyclohydrolase activities, isozyme of Ade16p; ade16 ade17 mutants require adenine and histidine [Source:SGD;Acc:S000004727]	-
YMR307W	17536	9989	12181	6404	7471	10119	9262	12103	11179	13929	15632	15667	10184	11717	15127	10350	10448	11893	GAS1	XIII	887003	888682	+	1680	protein_coding	Beta-1,3-glucanosyltransferase, required for cell wall assembly and also has a role in transcriptional silencing; localizes to the cell surface via a glycosylphosphatidylinositol (GPI) anchor; also found at the nuclear periphery [Source:SGD;Acc:S000004924]	-
YHR141C	8345	5271	5971	4421	4017	6257	3366	5409	4931	18907	19693	18903	16597	18743	20990	13497	12971	15878	RPL42B	VIII	381990	382751	-	321	protein_coding	Protein component of the large (60S) ribosomal subunit, identical to Rpl42Ap and has similarity to rat L44; required for propagation of the killer toxin-encoding M1 double-stranded RNA satellite of the L-A double-stranded RNA virus [Source:SGD;Acc:S000001183]	-
YMR142C	11845	6972	7388	5313	5318	8987	4566	7745	6566	16473	17613	18071	14486	18992	21943	15051	14383	16715	RPL13B	XIII	550206	551207	-	600	protein_coding	Protein component of the large (60S) ribosomal subunit, nearly identical to Rpl13Ap; not essential for viability; has similarity to rat L13 ribosomal protein [Source:SGD;Acc:S000004750]	-
YGL123W	10353	5666	6091	5723	4447	7127	3872	7730	7125	17320	19644	20862	14328	18739	22832	18868	14600	15785	RPS2	VII	277617	278381	+	765	protein_coding	Protein component of the small (40S) subunit, essential for control of translational accuracy; phosphorylation by C-terminal domain kinase I (CTDK-I) enhances translational accuracy; methylated on one or more arginine residues by Hmt1p [Source:SGD;Acc:S000003091]	-
YOR369C	7080	3837	3786	4317	2946	5572	3204	7529	6414	15765	19659	20995	14817	20160	22415	17230	11357	12973	RPS12	XV	1028194	1028625	-	432	protein_coding	Protein component of the small (40S) ribosomal subunit; has similarity to rat ribosomal protein S12 [Source:SGD;Acc:S000005896]	-
YML063W	10479	5988	6951	5315	5053	7864	4284	7097	6324	16209	18374	17628	14300	17583	21275	13826	12155	14279	RPS1B	XIII	146482	147249	+	768	protein_coding	Ribosomal protein 10 (rp10) of the small (40S) subunit; nearly identical to Rps1Ap and has similarity to rat S3a ribosomal protein [Source:SGD;Acc:S000004528]	-
YCR031C	8201	5028	5120	4907	4145	5652	3930	7119	6353	14361	17019	17517	14350	17966	21377	16752	14311	16843	RPS14A	III	177500	178220	-	414	protein_coding	Ribosomal protein 59 of the small subunit, required for ribosome assembly and 20S pre-rRNA processing; mutations confer cryptopleurine resistance; nearly identical to Rps14Bp and similar to E. coli S11 and rat S14 ribosomal proteins [Source:SGD;Acc:S000000627]	-
YLR048W	8216	5090	6406	3828	4665	7055	4587	6342	5480	17836	18383	17261	11881	14447	17307	13361	13755	16112	RPS0B	XII	242232	243349	+	759	protein_coding	Protein component of the small (40S) ribosomal subunit, nearly identical to Rps0Ap; required for maturation of 18S rRNA along with Rps0Ap; deletion of either RPS0 gene reduces growth rate, deletion of both genes is lethal [Source:SGD;Acc:S000004038]	-
YBR181C	10647	6086	6810	5999	5859	8431	5113	9199	7621	21816	25644	24301	17282	21100	24976	17099	14425	16783	RPS6B	II	591712	592774	-	711	protein_coding	Protein component of the small (40S) ribosomal subunit; identical to Rps6Ap and has similarity to rat S6 ribosomal protein [Source:SGD;Acc:S000000385]	-
YFL039C	15194	9474	10330	12748	9735	15481	11878	18536	16955	12068	13280	13096	9829	12072	14497	9497	9240	10543	ACT1	VI	53260	54696	-	1128	protein_coding	Actin, structural protein involved in cell polarization, endocytosis, and other cytoskeletal functions [Source:SGD;Acc:S000001855]	Actin
YGL135W	13991	8535	9638	5713	4308	7652	3841	6995	6366	15568	18133	18276	15850	21064	24833	11862	9178	10171	RPL1B	VII	254641	255294	+	654	protein_coding	N-terminally acetylated protein component of the large (60S) ribosomal subunit, nearly identical to Rpl1Ap and has similarity to E. coli L1 and rat L10a ribosomal proteins; rpl1a rpl1b double null mutation is lethal [Source:SGD;Acc:S000003103]	-
YLR340W	6453	4084	4904	3663	3828	5494	3772	5171	4704	13025	14539	13778	6080	7452	9256	12878	14247	17065	RPP0	XII	805887	806825	+	939	protein_coding	Conserved ribosomal protein P0 of the ribosomal stalk, which is involved in interaction between translational elongation factors and the ribosome; similar to rat P0, human P0, and E. coli L10e; phosphorylated on serine 302 [Source:SGD;Acc:S000004332]	-
YJR145C	9559	5736	5790	5071	3722	6448	2297	4072	3495	15831	18062	17628	13028	16420	18859	14480	11389	12724	RPS4A	X	702027	703068	-	786	protein_coding	Protein component of the small (40S) ribosomal subunit; mutation affects 20S pre-rRNA processing; identical to Rps4Bp and has similarity to rat S4 ribosomal protein [Source:SGD;Acc:S000003906]	Ribosomal_S4e
YDR385W	4349	2414	2664	8493	7044	10793	7049	10978	10444	16305	18534	18014	6065	7035	8941	20884	18811	20964	EFT2	IV	1243230	1245758	+	2529	protein_coding	Elongation factor 2 (EF-2), also encoded by EFT1; catalyzes ribosomal translocation during protein synthesis; contains diphthamide, the unique posttranslationally modified histidine residue specifically ADP-ribosylated by diphtheria toxin [Source:SGD;Acc:S000002793]	GTP_EFTU
YKL056C	8792	4928	5274	6697	5236	7568	3514	6718	6123	15317	17948	17684	13155	16354	18548	15215	11753	13917	TMA19	XI	334412	334915	-	504	protein_coding	Protein that associates with ribosomes; homolog of translationally controlled tumor protein; green fluorescent protein (GFP)-fusion protein localizes to the cytoplasm and relocates to the mitochondrial outer surface upon oxidative stress [Source:SGD;Acc:S000001539]	-
YIL053W	841	411	465	1421	1981	2616	236	360	350	12531	13699	13339	15105	18423	22566	15348	16170	18927	RHR2	IX	255115	255867	+	753	protein_coding	Constitutively expressed isoform of DL-glycerol-3-phosphatase; involved in glycerol biosynthesis, induced in response to both anaerobic and, along with the Hor2p/Gpp2p isoform, osmotic stress [Source:SGD;Acc:S000001315]	-
YMR186W	13617	8958	9961	4184	3912	6496	14193	20299	17636	12341	14009	12588	8339	9642	12036	8336	8274	9693	HSC82	XIII	632355	634472	+	2118	protein_coding	Cytoplasmic chaperone of the Hsp90 family, redundant in function and nearly identical with Hsp82p, and together they are essential; expressed constitutively at 10-fold higher basal levels than HSP82 and induced 2-3 fold by heat shock [Source:SGD;Acc:S000004798]	HATPase_c
YGR027C	9325	5686	5572	5098	5634	8167	4103	6257	5333	13240	13743	15654	14070	17977	20173	11796	12602	15728	RPS25A	VII	534132	534458	-	327	protein_coding	Protein component of the small (40S) ribosomal subunit; nearly identical to Rps25Bp and has similarity to rat S25 ribosomal protein [Source:SGD;Acc:S000003259]	-
YLL024C	3879	2574	3010	1159	1161	1592	6773	11116	9710	10414	12120	11245	5353	6194	7331	5365	5325	6226	SSA2	XII	95566	97485	-	1920	protein_coding	ATP binding protein involved in protein folding and vacuolar import of proteins; member of heat shock protein 70 (HSP70) family; associated with the chaperonin-containing T-complex; present in the cytoplasm, vacuolar membrane and cell wall; 98% iden /.../with Ssa1p, but subtle differences between the two proteins provide functional specificity with respect to propagation of yeast [URE3] prions an…	HSP70
YMR011W	6377	4695	3958	3374	4982	7128	3461	5372	4491	9362	10517	10457	24347	28818	36043	41584	41543	46786	HXT2	XIII	288079	289704	+	1626	protein_coding	High-affinity glucose transporter of the major facilitator superfamily, expression is induced by low levels of glucose and repressed by high levels of glucose [Source:SGD;Acc:S000004613]	Sugar_tr
YGR201C	249	146	149	36623	32048	47140	213	433	388	92	72	93	91	143	105	150	124	161	-	VII	902520	903197	-	678	protein_coding	Putative protein of unknown function [Source:SGD;Acc:S000003433]	GST_C
YNL031C	24780	15444	19642	11669	10235	14805	8394	12059	10764	11101	12053	11874	9880	12842	15597	12408	12113	13376	HHT2	XIV	575640	576050	-	411	protein_coding	Histone H3, core histone protein required for chromatin assembly, part of heterochromatin-mediated telomeric and HM silencing; one of two identical histone H3 proteins (see HHT1); regulated by acetylation, methylation, and phosphorylation [Source:SGD;Acc:S000004976]	Histone
YER117W	7755	4980	5553	4184	3991	5952	3300	5291	4909	14718	16311	16424	12386	15926	17944	10116	8690	10471	RPL23B	V	396769	397653	+	414	protein_coding	Protein component of the large (60S) ribosomal subunit, identical to Rpl23Ap and has similarity to E. coli L14 and rat L23 ribosomal proteins [Source:SGD;Acc:S000000919]	-
YFR031C-A	8700	5109	6579	4730	4380	6686	4257	6092	5703	14377	16650	15679	10875	13485	15956	11994	10527	12640	RPL2A	VI	220507	221418	-	765	protein_coding	Protein component of the large (60S) ribosomal subunit, identical to Rpl2Bp and has similarity to E. coli L2 and rat L8 ribosomal proteins [Source:SGD;Acc:S000002104]	Ribosomal_L2_C
YGL055W	24165	13107	14023	17114	18661	27580	8571	12037	11556	17989	19485	18949	19630	21495	28662	8455	8700	9988	OLE1	VII	398628	400160	+	1533	protein_coding	Delta(9) fatty acid desaturase, required for monounsaturated fatty acid synthesis and for normal distribution of mitochondria [Source:SGD;Acc:S000003023]	-
YLR325C	6774	3912	4219	4109	3636	5320	3148	5634	4558	14211	18265	17946	13717	16478	20280	11945	10085	11799	RPL38	XII	781143	781379	-	237	protein_coding	Protein component of the large (60S) ribosomal subunit, has similarity to rat L38 ribosomal protein [Source:SGD;Acc:S000004317]	-
YDL081C	7789	4955	5307	4180	3646	5718	3229	5343	4906	12023	14678	15018	11011	14774	16249	13106	11385	13522	RPP1A	IV	309802	310122	-	321	protein_coding	Ribosomal stalk protein P1 alpha, involved in the interaction between translational elongation factors and the ribosome; accumulation of P1 in the cytoplasm is regulated by phosphorylation and interaction with the P2 stalk component [Source:SGD;Acc:S000002239]	-
YER177W	12954	8695	11332	11199	10682	15078	8613	9727	8892	9263	10039	8625	12086	13800	17753	8820	9434	11254	BMH1	V	545611	546414	+	804	protein_coding	14-3-3 protein, major isoform; controls proteome at post-transcriptional level, binds proteins and DNA, involved in regulation of many processes including exocytosis, vesicle transport, Ras/MAPK signaling, and rapamycin-sensitive signaling [Source:SGD;Acc:S000000979]	-
YGL030W	6239	3727	3846	4240	2668	4144	2588	5914	5033	13290	16861	16568	13389	16125	17732	14239	9816	11458	RPL30	VII	439091	439638	+	318	protein_coding	Protein component of the large (60S) ribosomal subunit, has similarity to rat L30 ribosomal protein; involved in pre-rRNA processing in the nucleolus; autoregulates splicing of its transcript [Source:SGD;Acc:S000002998]	-
YIL148W	8979	5756	6473	4974	5072	6722	3079	5038	4494	10416	11882	13255	11897	15850	18149	10147	9544	10441	RPL40A	IX	68708	69528	+	387	protein_coding	Fusion protein, identical to Rpl40Bp, that is cleaved to yield ubiquitin and a ribosomal protein of the large (60S) ribosomal subunit with similarity to rat L40; ubiquitin may facilitate assembly of the ribosomal protein into ribosomes [Source:SGD;Acc:S000001410]	ubiquitin
YNL069C	7384	4552	5574	3654	4312	5963	3583	5157	4439	13063	15283	13881	10759	13049	15391	10138	10428	12250	RPL16B	XIV	493956	495001	-	597	protein_coding	N-terminally acetylated protein component of the large (60S) ribosomal subunit, binds to 5.8 S rRNA; has similarity to Rpl16Ap, E. coli L13 and rat L13a ribosomal proteins; transcriptionally regulated by Rap1p [Source:SGD;Acc:S000005013]	-
YDL075W	7800	4708	4816	3926	4134	5270	3561	5174	4644	12074	14516	15236	12753	16219	17676	10310	9666	12622	RPL31A	IV	322226	322988	+	342	protein_coding	Protein component of the large (60S) ribosomal subunit, nearly identical to Rpl31Bp and has similarity to rat L31 ribosomal protein; associates with the karyopherin Sxm1p; loss of both Rpl31p and Rpl39p confers lethality [Source:SGD;Acc:S000002233]	Ribosomal_L31e
YGL253W	2774	1207	1751	596	1136	1697	1909	2613	2252	13566	14738	13730	16468	19385	23854	15537	15600	18019	HXK2	VII	23935	25395	+	1461	protein_coding	Hexokinase isoenzyme 2 that catalyzes phosphorylation of glucose in the cytosol; predominant hexokinase during growth on glucose; functions in the nucleus to repress expression of HXK1 and GLK1 and to induce expression of its own gene [Source:SGD;Acc:S000003222]	-
YHR203C	8037	4674	5206	4049	4124	6144	4993	8476	7331	14147	15989	15574	9189	10926	13287	8371	7526	9031	RPS4B	VIII	504476	505530	-	786	protein_coding	Protein component of the small (40S) ribosomal subunit; identical to Rps4Ap and has similarity to rat S4 ribosomal protein [Source:SGD;Acc:S000001246]	Ribosomal_S4e
YJR121W	55870	34111	40618	30636	23761	37133	33097	50135	45145	6218	6967	6931	9336	10900	13599	6174	6034	6964	ATP2	X	647607	649142	+	1536	protein_coding	Beta subunit of the F1 sector of mitochondrial F1F0 ATP synthase, which is a large, evolutionarily conserved enzyme complex required for ATP synthesis; phosphorylated [Source:SGD;Acc:S000003882]	ATP-synt_ab
YKL081W	5983	3588	4427	2349	2667	3707	2884	4208	3608	13035	14833	14112	9135	10612	12884	9818	9318	11904	TEF4	XI	282891	284455	+	1239	protein_coding	Gamma subunit of translational elongation factor eEF1B, stimulates the binding of aminoacyl-tRNA (AA-tRNA) to ribosomes by releasing eEF1A (Tef1p/Tef2p) from the ribosomal complex [Source:SGD;Acc:S000001564]	GST_N
YDR382W	7609	4397	4025	4199	2511	4790	2485	5654	4836	12466	15754	15982	11060	14622	15962	12941	8330	9946	RPP2B	IV	1239492	1239824	+	333	protein_coding	Ribosomal protein P2 beta, a component of the ribosomal stalk, which is involved in the interaction between translational elongation factors and the ribosome; regulates the accumulation of P1 (Rpp1Ap and Rpp1Bp) in the cytoplasm [Source:SGD;Acc:S000002790]	-
YML026C	6984	4025	4271	3732	3633	5275	2831	5087	4171	13837	15834	15706	13943	16774	19794	11776	10509	12296	RPS18B	XIII	222987	223828	-	441	protein_coding	Protein component of the small (40S) ribosomal subunit; nearly identical to Rps18Ap and has similarity to E. coli S13 and rat S18 ribosomal proteins [Source:SGD;Acc:S000004488]	-
YDR064W	7627	4262	4310	5056	3841	5715	2768	5989	5385	11310	14333	15912	10087	13298	14905	11573	8737	9402	RPS13	IV	579458	580452	+	456	protein_coding	Protein component of the small (40S) ribosomal subunit; has similarity to E. coli S15 and rat S13 ribosomal proteins [Source:SGD;Acc:S000002471]	-
YJL190C	5329	3349	3667	1715	2350	3775	2115	3450	3004	13963	15986	15347	14264	17690	19777	11050	9940	11897	RPS22A	X	74910	75302	-	393	protein_coding	Protein component of the small (40S) ribosomal subunit; nearly identical to Rps22Bp and has similarity to E. coli S8 and rat S15a ribosomal proteins [Source:SGD;Acc:S000003726]	-
YBR078W	11594	6203	7848	7850	7974	11084	8195	11545	10726	12415	13418	13220	7775	8715	11571	8130	7843	9360	ECM33	II	393123	394742	+	1290	protein_coding	GPI-anchored protein of unknown function, has a possible role in apical bud growth; GPI-anchoring on the plasma membrane crucial to function; phosphorylated in mitochondria; similar to Sps2p and Pst1p [Source:SGD;Acc:S000000282]	-
YOR312C	8928	5586	6383	4480	5208	8189	4085	5704	4955	13305	13909	13975	11126	13369	16262	8188	8743	10316	RPL20B	XV	900250	901194	-	519	protein_coding	Protein component of the large (60S) ribosomal subunit, nearly identical to Rpl20Ap and has similarity to rat L18a ribosomal protein [Source:SGD;Acc:S000005839]	-
YBR191W	7602	4981	6097	3516	4008	5515	3098	4702	4294	13296	14439	13961	11485	14044	16902	9848	9620	11177	RPL21A	II	606270	607140	+	483	protein_coding	Protein component of the large (60S) ribosomal subunit, nearly identical to Rpl21Bp and has similarity to rat L21 ribosomal protein [Source:SGD;Acc:S000000395]	-
YGL147C	6073	3854	3905	2500	2217	3127	1632	3218	2588	12992	15098	15665	13391	16110	19118	13072	11420	14207	RPL9A	VII	227754	228329	-	576	protein_coding	Protein component of the large (60S) ribosomal subunit, nearly identical to Rpl9Bp and has similarity to E. coli L6 and rat L9 ribosomal proteins [Source:SGD;Acc:S000003115]	-
YDL083C	8819	5321	5389	4069	3931	5678	3249	5758	5022	13162	14948	14803	11969	15258	17680	10486	9111	10764	RPS16B	IV	306926	307789	-	432	protein_coding	Protein component of the small (40S) ribosomal subunit; identical to Rps16Ap and has similarity to E. coli S9 and rat S16 ribosomal proteins [Source:SGD;Acc:S000002241]	-
YEL009C	15779	8493	10014	12962	11226	16536	8688	13934	12180	11065	12378	12405	7870	9479	11659	11110	10926	12669	GCN4	V	138918	139763	-	846	protein_coding	Basic leucine zipper (bZIP) transcriptional activator of amino acid biosynthetic genes in response to amino acid starvation; expression is tightly regulated at both the transcriptional and translational levels [Source:SGD;Acc:S000000735]	bZIP_2
YJL052W	579	361	452	4690	3056	5648	2219	4544	3712	1442	1672	1438	7550	8965	11190	5839	5851	6273	TDH1	X	338271	339269	+	999	protein_coding	Glyceraldehyde-3-phosphate dehydrogenase, isozyme 1, involved in glycolysis and gluconeogenesis; tetramer that catalyzes the reaction of glyceraldehyde-3-phosphate to 1,3 bis-phosphoglycerate; detected in the cytoplasm and cell wall [Source:SGD;Acc:S000003588]	-
YGR214W	8909	5355	6651	4405	5024	7470	3862	5678	5040	12263	13867	12889	12065	14285	17209	10650	10801	12278	RPS0A	VII	920575	921788	+	759	protein_coding	Protein component of the small (40S) ribosomal subunit, nearly identical to Rps0Bp; required for maturation of 18S rRNA along with Rps0Bp; deletion of either RPS0 gene reduces growth rate, deletion of both genes is lethal [Source:SGD;Acc:S000003446]	-
YER131W	6714	3965	4833	2412	2910	3867	2181	3061	2482	14915	15649	14958	14330	16904	19451	11559	12082	15223	RPS26B	V	423952	424311	+	360	protein_coding	Protein component of the small (40S) ribosomal subunit; nearly identical to Rps26Ap and has similarity to rat S26 ribosomal protein [Source:SGD;Acc:S000000933]	-
YBR084C-A	7922	4833	4785	5127	4773	5739	3597	5874	5286	12117	13336	13380	9692	11950	13804	10131	9723	11914	RPL19A	II	414186	415261	-	570	protein_coding	Protein component of the large (60S) ribosomal subunit, nearly identical to Rpl19Bp and has similarity to rat L19 ribosomal protein; rpl19a and rpl19b single null mutations result in slow growth, while the double null mutation is lethal [Source:SGD;Acc:S000002156]	-
YBR011C	9935	7425	8510	7694	7898	11641	7190	9102	8049	9453	10102	9266	7612	9117	10967	7748	8526	9760	IPP1	II	257112	257975	-	864	protein_coding	Cytoplasmic inorganic pyrophosphatase (PPase), homodimer that catalyzes the rapid exchange of oxygens from Pi with water, highly expressed and essential for viability, active-site residues show identity to those from E. coli PPase [Source:SGD;Acc:S000000215]	Pyrophosphatase
YMR143W	7912	4763	5343	4127	4141	5908	3059	5061	4768	11784	12353	13160	10865	13709	16233	10469	10384	11763	RPS16A	XIII	551928	552903	+	432	protein_coding	Protein component of the small (40S) ribosomal subunit; identical to Rps16Bp and has similarity to E. coli S9 and rat S16 ribosomal proteins [Source:SGD;Acc:S000004751]	-
YDR450W	7112	4285	4151	4402	3400	4580	2672	5131	4555	11530	13329	14311	12425	15282	17970	10980	9004	10640	RPS18A	IV	1359923	1360798	+	441	protein_coding	Protein component of the small (40S) ribosomal subunit; nearly identical to Rps18Bp and has similarity to E. coli S13 and rat S18 ribosomal proteins [Source:SGD;Acc:S000002858]	-
YGR148C	6137	3392	4478	2700	3378	4919	2931	3895	3447	14102	14840	13835	12805	15564	17691	10650	11202	13619	RPL24B	VII	787312	787779	-	468	protein_coding	Ribosomal protein L30 of the large (60S) ribosomal subunit, nearly identical to Rpl24Ap and has similarity to rat L24 ribosomal protein; not essential for translation but may be required for normal translation rate [Source:SGD;Acc:S000003380]	-
YLR075W	11281	6644	8609	4700	4308	7886	4875	6841	6542	13399	14293	13477	10305	13810	15818	8786	6802	8528	RPL10	XII	282927	283592	+	666	protein_coding	Protein component of the large (60S) ribosomal subunit, responsible for joining the 40S and 60S subunits; regulates translation initiation; has similarity to rat L10 ribosomal protein and to members of the QM gene family [Source:SGD;Acc:S000004065]	-
YPL090C	5414	3590	3924	2699	2371	3066	2192	3314	3090	7708	8477	8440	8343	10089	11753	5489	4797	5986	RPS6A	XVI	377291	378395	-	711	protein_coding	Protein component of the small (40S) ribosomal subunit; identical to Rps6Bp and has similarity to rat S6 ribosomal protein [Source:SGD;Acc:S000006011]	-
YAL005C	7018	4985	5132	6640	5237	9522	9374	15892	13884	2221	2488	2338	2939	3573	4270	1939	1952	2241	SSA1	I	139503	141431	-	1929	protein_coding	ATPase involved in protein folding and nuclear localization signal (NLS)-directed nuclear transport; member of heat shock protein 70 (HSP70) family; forms a chaperone complex with Ydj1p; localized to the nucleus, cytoplasm, and cell wall; 98% identi /.../th Ssa2p, but subtle differences between the two proteins provide functional specificity with respect to propagation of yeast [URE3] prions and …	HSP70
YKR042W	2740	1592	1911	1616	1854	2146	2024	3109	2662	4911	5902	5562	2529	2604	3632	4638	4863	5159	UTH1	XI	519527	520624	+	1098	protein_coding	Mitochondrial outer membrane and cell wall localized SUN family member involved in cell wall biogenesis and required for mitochondrial autophagy; involved in the oxidative stress response, life span during starvation, and cell death [Source:SGD;Acc:S000001750]	-
YLR109W	954	620	490	3505	2588	4543	815	1200	1234	8947	10193	10109	901	1103	1319	2057	1953	2318	AHP1	XII	368781	369311	+	531	protein_coding	Thiol-specific peroxiredoxin, reduces hydroperoxides to protect against oxidative damage; function in vivo requires covalent conjugation to Urm1p [Source:SGD;Acc:S000004099]	-
YDL229W	9941	5829	6877	3174	3658	5798	3407	5376	4629	12622	13698	13796	11371	13881	17740	9931	8940	10301	SSB1	IV	44065	45906	+	1842	protein_coding	Cytoplasmic ATPase that is a ribosome-associated molecular chaperone, functions with J-protein partner Zuo1p; may be involved in folding of newly-made polypeptide chains; member of the HSP70 family; interacts with phosphatase subunit Reg1p [Source:SGD;Acc:S000002388]	HSP70
YOR202W	400	362	298	341	335	276	522	1010	840	845	1042	971	596	739	865	1263	883	1129	HIS3	XV	721946	722608	+	663	protein_coding	Imidazoleglycerol-phosphate dehydratase, catalyzes the sixth step in histidine biosynthesis; mutations cause histidine auxotrophy and sensitivity to Cu, Co, and Ni salts; transcription is regulated by general amino acid control via Gcn4p [Source:SGD;Acc:S000005728]	-
YBR048W	7401	4584	5099	2861	2870	4791	2996	4202	3680	12472	13794	13089	8825	10632	12827	8210	7952	9011	RPS11B	II	332831	333812	+	471	protein_coding	Protein component of the small (40S) ribosomal subunit; identical to Rps11Ap and has similarity to E. coli S17 and rat S11 ribosomal proteins [Source:SGD;Acc:S000000252]	-
YJR045C	27446	19461	21287	8554	6378	9117	24802	37594	32923	5620	6365	6400	10404	11814	15486	4455	4645	5474	SSC1	X	519638	521602	-	1965	protein_coding	Hsp70 family ATPase, constituent of the import motor component of the Translocase of the Inner Mitochondrial membrane (TIM23 complex); involved in protein translocation and folding; subunit of SceI endonuclease [Source:SGD;Acc:S000003806]	HSP70
YOL109W	8633	4893	6061	5744	4336	7475	5306	8060	6930	9053	9495	9366	9964	12116	13920	9125	9265	11894	ZEO1	XV	110297	110638	+	342	protein_coding	Peripheral membrane protein of the plasma membrane that interacts with Mid2p; regulates the cell integrity pathway mediated by Pkc1p and Slt2p; the authentic protein is detected in a phosphorylated state in highly purified mitochondria [Source:SGD;Acc:S000005469]	-
YOR293W	7396	4596	4782	3227	3387	5287	2687	4250	3810	11627	12683	12172	11543	14470	16598	8863	8013	9465	RPS10A	XV	867098	867852	+	318	protein_coding	Protein component of the small (40S) ribosomal subunit; nearly identical to Rps10Bp and has similarity to rat ribosomal protein S10 [Source:SGD;Acc:S000005819]	-
YPR102C	6293	3840	4725	2808	3009	4218	2747	4053	3540	11981	13041	11234	11304	13672	16168	8788	8630	10026	RPL11A	XVI	731224	731748	-	525	protein_coding	Protein of the large 60S ribosomal subunit, nearly identical to Rpl11Bp but expressed at twice the level; involved in ribosomal assembly; depletion causes degradation of 60S proteins and RNA; similar to E. coli L5 and rat L11 [Source:SGD;Acc:S000006306]	-
YMR251W-A	11127	8156	6812	16038	7288	13493	7008	14112	11815	2508	3019	2712	6346	7781	8966	2790	2396	2673	HOR7	XIII	774752	774931	+	180	protein_coding	Protein of unknown function; overexpression suppresses Ca2+ sensitivity of mutants lacking inositol phosphorylceramide mannosyltransferases Csg1p and Csh1p; transcription is induced under hyperosmotic stress and repressed by alpha factor [Source:SGD;Acc:S000004864]	-
YGL234W	3400	3180	2604	2459	2895	4039	2904	3994	3770	11684	12864	12276	5662	6590	8560	9065	8944	10563	ADE5,7	VII	56482	58890	+	2409	protein_coding	Bifunctional enzyme of the 'de novo' purine nucleotide biosynthetic pathway, contains aminoimidazole ribotide synthetase and glycinamide ribotide synthetase activities [Source:SGD;Acc:S000003203]	-
YDR025W	6743	4013	4198	3328	3480	4353	3016	4848	4214	12735	14259	12940	9320	10940	13138	9160	9011	10484	RPS11A	IV	491515	492324	+	471	protein_coding	Protein component of the small (40S) ribosomal subunit; identical to Rps11Bp and has similarity to E. coli S17 and rat S11 ribosomal proteins [Source:SGD;Acc:S000002432]	-
YLR359W	4592	4387	3495	3698	3867	5519	4479	6338	5414	7748	8604	8150	7557	8892	11995	6632	6509	7745	ADE13	XII	844282	845730	+	1449	protein_coding	Adenylosuccinate lyase, catalyzes two steps in the 'de novo' purine nucleotide biosynthetic pathway; expression is repressed by adenine and activated by Bas1p and Pho2p; mutations in human ortholog ADSL cause adenylosuccinase deficiency [Source:SGD;Acc:S000004351]	-
YML073C	6791	4074	4531	3082	2945	4478	2511	4330	3878	10728	11109	12194	8081	10357	12163	8235	7984	9826	RPL6A	XIII	123227	124172	-	531	protein_coding	N-terminally acetylated protein component of the large (60S) ribosomal subunit, has similarity to Rpl6Bp and to rat L6 ribosomal protein; binds to 5.8S rRNA [Source:SGD;Acc:S000004538]	-
YBL072C	7652	4709	4766	4419	3136	5018	3181	5613	5266	11279	13336	12930	8355	11018	12488	10803	8101	9016	RPS8A	II	88523	89125	-	603	protein_coding	Protein component of the small (40S) ribosomal subunit; identical to Rps8Bp and has similarity to rat S8 ribosomal protein [Source:SGD;Acc:S000000168]	-
YNL302C	6554	3748	3860	3378	2738	4335	2423	5262	4635	11314	13864	12858	9883	12174	14398	8376	6244	7188	RPS19B	XIV	61958	62943	-	435	protein_coding	Protein component of the small (40S) ribosomal subunit, required for assembly and maturation of pre-40 S particles; mutations in human RPS19 are associated with Diamond Blackfan anemia; nearly identical to Rps19Ap [Source:SGD;Acc:S000005246]	-
YDL130W	5052	2929	2408	2849	2178	3417	1878	4604	4119	9346	11239	13152	8643	11568	13038	10784	7864	9268	RPP1B	IV	229906	230527	+	321	protein_coding	Ribosomal protein P1 beta, component of the ribosomal stalk, which is involved in interaction of translational elongation factors with ribosome; accumulation is regulated by phosphorylation and interaction with the P2 stalk component [Source:SGD;Acc:S000002288]	-
YGL031C	8079	4908	4652	4425	3575	5294	2668	5100	4436	10943	12446	11929	11170	14083	15985	10479	9261	11080	RPL24A	VII	437467	437934	-	468	protein_coding	Ribosomal protein L30 of the large (60S) ribosomal subunit, nearly identical to Rpl24Bp and has similarity to rat L24 ribosomal protein; not essential for translation but may be required for normal translation rate [Source:SGD;Acc:S000002999]	-
YDL184C	4060	2485	1452	4012	1399	2260	1408	6508	4706	7593	12149	13618	9957	11387	12341	11710	6357	6843	RPL41A	IV	130407	130484	-	78	protein_coding	Ribosomal protein L47 of the large (60S) ribosomal subunit, identical to Rpl41Bp and has similarity to rat L41 ribosomal protein; comprised of only 25 amino acids; rpl41a rpl41b double null mutant is viable [Source:SGD;Acc:S000002343]	-
YKR094C	5097	2772	3755	2007	2902	3727	2099	2880	2691	10639	11112	11572	9625	11994	15239	8685	9533	10774	RPL40B	XI	617996	618750	-	387	protein_coding	Fusion protein, identical to Rpl40Ap, that is cleaved to yield ubiquitin and a ribosomal protein of the large (60S) ribosomal subunit with similarity to rat L40; ubiquitin may facilitate assembly of the ribosomal protein into ribosomes [Source:SGD;Acc:S000001802]	ubiquitin
YER074W	6721	3708	3569	3126	2399	4187	2227	4546	4271	9849	11289	12587	10480	13832	15272	10160	7016	8121	RPS24A	V	306323	307196	+	408	protein_coding	Protein component of the small (40S) ribosomal subunit; identical to Rps24Bp and has similarity to rat S24 ribosomal protein [Source:SGD;Acc:S000000876]	Ribosomal_S24e
YPL231W	9325	5941	6511	5815	4750	6650	10374	15235	13450	8341	9726	9299	5564	6561	8824	10814	10463	11901	FAS2	XVI	108652	114315	+	5664	protein_coding	Alpha subunit of fatty acid synthetase, which catalyzes the synthesis of long-chain saturated fatty acids; contains the acyl-carrier protein domain and beta-ketoacyl reductase, beta-ketoacyl synthase and self-pantetheinylation activities [Source:SGD;Acc:S000006152]	ketoacyl-synt
YMR242C	5959	3686	4440	2897	3515	4672	2932	4053	3411	11170	12543	11974	9499	10948	13695	8544	9294	10482	RPL20A	XIII	753225	754220	-	519	protein_coding	Protein component of the large (60S) ribosomal subunit, nearly identical to Rpl20Bp and has similarity to rat L18a ribosomal protein [Source:SGD;Acc:S000004855]	-
YOR096W	6933	4080	4051	3655	3124	5143	2350	4655	4230	9779	11283	11967	10047	13140	15086	9054	6885	8120	RPS7A	XV	505794	506767	+	573	protein_coding	Protein component of the small (40S) ribosomal subunit, nearly identical to Rps7Bp; interacts with Kti11p; deletion causes hypersensitivity to zymocin; has similarity to rat S7 and Xenopus S8 ribosomal proteins [Source:SGD;Acc:S000005622]	-
YJR104C	7968	5094	5833	9486	7512	11454	4718	6921	6052	5401	6295	6412	3249	3831	4740	4990	5345	6533	SOD1	X	622550	623014	-	465	protein_coding	Cytosolic copper-zinc superoxide dismutase; some mutations are analogous to those that cause ALS (amyotrophic lateral sclerosis) in humans [Source:SGD;Acc:S000003865]	-
YPR132W	7336	4428	3867	3979	2588	4659	2472	5604	5181	8977	10741	12200	11067	15465	17248	9861	6306	7435	RPS23B	XVI	794965	795767	+	438	protein_coding	Ribosomal protein 28 (rp28) of the small (40S) ribosomal subunit, required for translational accuracy; nearly identical to Rps23Ap and similar to E. coli S12 and rat S23 ribosomal proteins; deletion of both RPS23A and RPS23B is lethal [Source:SGD;Acc:S000006336]	Ribosomal_S12
YGR118W	5365	2693	3049	2880	2456	4592	2191	4210	3966	10073	11982	12911	8225	11132	12518	9691	7158	8214	RPS23A	VII	726974	727730	+	438	protein_coding	Ribosomal protein 28 (rp28) of the small (40S) ribosomal subunit, required for translational accuracy; nearly identical to Rps23Bp and similar to E. coli S12 and rat S23 ribosomal proteins; deletion of both RPS23A and RPS23B is lethal [Source:SGD;Acc:S000003350]	Ribosomal_S12
YBR286W	11953	8375	9803	17258	14678	20588	8362	10024	8950	6225	6724	6040	6607	7735	9701	6307	6667	7851	APE3	II	774700	776313	+	1614	protein_coding	Vacuolar aminopeptidase Y, processed to mature form by Prb1p [Source:SGD;Acc:S000000490]	-
YDR033W	2214	1118	1446	1406	1375	2377	991	1637	1390	660	741	711	5236	5756	7551	482	397	466	MRH1	IV	508147	509109	+	963	protein_coding	Protein that localizes primarily to the plasma membrane, also found at the nuclear envelope; the authentic, non-tagged protein is detected in mitochondria in a phosphorylated state; has similarity to Hsp30p and Yro2p [Source:SGD;Acc:S000002440]	-
YLL045C	4156	2316	2808	2215	2294	3437	1843	3234	2840	8702	10283	10685	8706	11749	13549	10585	9515	11578	RPL8B	XII	47859	48629	-	771	protein_coding	Ribosomal protein L4 of the large (60S) ribosomal subunit, nearly identical to Rpl8Ap and has similarity to rat L7a ribosomal protein; mutation results in decreased amounts of free 60S subunits [Source:SGD;Acc:S000003968]	-
YJL177W	5408	3361	3817	2106	2715	3573	2418	3248	2918	11007	12341	11581	9529	11662	13146	8064	8127	10123	RPL17B	X	90786	91657	+	555	protein_coding	Protein component of the large (60S) ribosomal subunit, nearly identical to Rpl17Ap and has similarity to E. coli L22 and rat L17 ribosomal proteins [Source:SGD;Acc:S000003713]	-
YER043C	6239	3810	4456	2205	3067	4324	5380	8465	7164	9776	11538	11569	7268	8429	10618	6621	6788	7568	SAH1	V	235770	237119	-	1350	protein_coding	S-adenosyl-L-homocysteine hydrolase, catabolizes S-adenosyl-L-homocysteine which is formed after donation of the activated methyl group of S-adenosyl-L-methionine (AdoMet) to an acceptor [Source:SGD;Acc:S000000845]	-
YDR012W	11004	6802	7741	4017	3267	5373	3359	5498	5180	12884	14498	13786	7605	9351	10967	13309	12528	14310	RPL4B	IV	471853	472941	+	1089	protein_coding	Protein component of the large (60S) ribosomal subunit, nearly identical to Rpl4Ap and has similarity to E. coli L4 and rat L4 ribosomal proteins [Source:SGD;Acc:S000002419]	-
YHR092C	111	85	57	21	34	50	83	118	136	2345	2707	2712	15681	17942	23015	18288	17070	18928	HXT4	VIII	287081	288811	-	1731	protein_coding	High-affinity glucose transporter of the major facilitator superfamily, expression is induced by low levels of glucose and repressed by high levels of glucose [Source:SGD;Acc:S000001134]	Sugar_tr
YCL040W	13433	8959	9833	26671	15606	26641	9021	13772	13408	1378	1663	1507	7209	8730	10893	5814	5690	6036	GLK1	III	50838	52340	+	1503	protein_coding	Glucokinase, catalyzes the phosphorylation of glucose at C6 in the first irreversible step of glucose metabolism; one of three glucose phosphorylating enzymes; expression regulated by non-fermentable carbon sources [Source:SGD;Acc:S000000545]	-
YPL106C	3838	2807	3055	2902	3311	4363	4885	7005	6047	8819	9337	9099	6096	6871	8633	6813	7187	8807	SSE1	XVI	350194	352275	-	2082	protein_coding	ATPase that is a component of the heat shock protein Hsp90 chaperone complex; binds unfolded proteins; member of the heat shock protein 70 (HSP70) family; localized to the cytoplasm [Source:SGD;Acc:S000006027]	HSP70
YGR240C	4357	2675	2855	5148	4288	7221	2647	4171	3561	7771	9088	8894	10739	12912	16590	10626	10398	12256	PFK1	VII	970771	973734	-	2964	protein_coding	Alpha subunit of heterooctameric phosphofructokinase involved in glycolysis, indispensable for anaerobic growth, activated by fructose-2,6-bisphosphate and AMP, mutation inhibits glucose induction of cell cycle-related genes [Source:SGD;Acc:S000003472]	PFK
YHL033C	7587	4446	5993	4216	4646	6674	4025	5964	5544	11800	13343	12487	5557	6718	8162	7990	7907	9135	RPL8A	VIII	35255	36025	-	771	protein_coding	Ribosomal protein L4 of the large (60S) ribosomal subunit, nearly identical to Rpl8Bp and has similarity to rat L7a ribosomal protein; mutation results in decreased amounts of free 60S subunits [Source:SGD;Acc:S000001025]	-
YEL027W	5799	3581	4097	5918	4881	6901	3732	4686	4324	8497	9253	8106	6104	7510	8857	6833	6346	7857	VMA3	V	100769	101251	+	483	protein_coding	Proteolipid subunit of the vacuolar H(+)-ATPase V0 sector (subunit c; dicyclohexylcarbodiimide binding subunit); required for vacuolar acidification and important for copper and iron metal ion homeostasis [Source:SGD;Acc:S000000753]	-
YDL082W	5218	2842	3409	2411	2722	3738	2191	3555	3168	10570	12153	11403	8898	10968	13762	9174	9032	10738	RPL13A	IV	308424	309388	+	600	protein_coding	Protein component of the large (60S) ribosomal subunit, nearly identical to Rpl13Bp; not essential for viability; has similarity to rat L13 ribosomal protein [Source:SGD;Acc:S000002240]	-
YJL136C	5476	3401	3660	2541	2791	3965	2265	4047	3525	9168	10066	10672	8806	10842	12137	7483	7129	9325	RPS21B	X	156550	157273	-	264	protein_coding	Protein component of the small (40S) ribosomal subunit; nearly identical to Rps21Ap and has similarity to rat S21 ribosomal protein [Source:SGD;Acc:S000003672]	-
YDR155C	6162	4118	4132	9536	7131	11846	3668	5449	5116	6993	8003	6877	5237	6338	7688	4085	3656	4213	CPR1	IV	768512	769000	-	489	protein_coding	Cytoplasmic peptidyl-prolyl cis-trans isomerase (cyclophilin), catalyzes the cis-trans isomerization of peptide bonds N-terminal to proline residues; binds the drug cyclosporin A [Source:SGD;Acc:S000002562]	Pro_isomerase
YER165W	8914	5590	6769	5854	5791	8462	5025	6639	6065	9877	11120	10435	6925	8164	10002	7695	7799	9221	PAB1	V	510373	512106	+	1734	protein_coding	Poly(A) binding protein, part of the 3'-end RNA-processing complex, mediates interactions between the 5' cap structure and the 3' mRNA poly(A) tail, involved in control of poly(A) tail length, interacts with translation factor eIF-4G [Source:SGD;Acc:S000000967]	RRM_1
YER102W	6783	3989	4112	2549	2484	3823	2540	4568	4030	10054	11053	11970	9449	11536	13763	8840	7443	8278	RPS8B	V	363100	363702	+	603	protein_coding	Protein component of the small (40S) ribosomal subunit; identical to Rps8Ap and has similarity to rat S8 ribosomal protein [Source:SGD;Acc:S000000904]	-
YHR010W	5755	3232	3536	3364	2733	4788	2527	4127	3589	9724	10918	11081	8434	10876	12063	8153	6706	8363	RPL27A	VIII	126521	127492	+	411	protein_coding	Protein component of the large (60S) ribosomal subunit, nearly identical to Rpl27Bp and has similarity to rat L27 ribosomal protein [Source:SGD;Acc:S000001052]	-
YGR034W	4590	2512	2806	2459	2411	3246	2039	3454	2996	9957	11432	11061	9033	10430	12123	6865	5948	7188	RPL26B	VII	555812	556672	+	384	protein_coding	Protein component of the large (60S) ribosomal subunit, nearly identical to Rpl26Ap and has similarity to E. coli L24 and rat L26 ribosomal proteins; binds to 5.8S rRNA [Source:SGD;Acc:S000003266]	-
YCL043C	5878	4342	4126	6425	5869	8711	5572	8002	7443	5694	6485	6426	4727	5804	7399	4566	4974	5643	PDI1	III	48653	50221	-	1569	protein_coding	Protein disulfide isomerase; multifunctional protein resident in the endoplasmic reticulum lumen, essential for the formation of disulfide bonds in secretory and cell-surface proteins, unscrambles non-native disulfide bonds; forms a complex with Mnl /.../t has exomannosidase activity, processing unfolded protein-bound Man8GlcNAc2 oligosaccharides to Man7GlcNAc2 which promotes degradation in the u…	-
YDR225W	16938	9554	10299	15265	10248	15722	5499	9560	8781	8644	9956	10757	4593	5783	6650	7562	7343	8271	HTA1	IV	915530	915928	+	399	protein_coding	Histone H2A, core histone protein required for chromatin assembly and chromosome function; one of two nearly identical subtypes (see also HTA2); DNA damage-dependent phosphorylation by Mec1p facilitates DNA repair; acetylated by Nat4p [Source:SGD;Acc:S000002633]	Histone
YIL133C	5298	2816	3408	2782	3101	4180	2325	3458	2937	10454	11612	11055	8339	10505	12839	8043	7656	9261	RPL16A	IX	98527	99416	-	600	protein_coding	N-terminally acetylated protein component of the large (60S) ribosomal subunit, binds to 5.8 S rRNA; has similarity to Rpl16Bp, E. coli L13 and rat L13a ribosomal proteins; transcriptionally regulated by Rap1p [Source:SGD;Acc:S000001395]	-
YPL079W	4276	2484	2900	2071	2125	3846	2092	3845	3486	9649	11145	11555	8222	10494	12744	7740	6513	7306	RPL21B	XVI	406636	407539	+	483	protein_coding	Protein component of the large (60S) ribosomal subunit, nearly identical to Rpl21Ap and has similarity to rat L21 ribosomal protein [Source:SGD;Acc:S000006000]	-
YKL006W	5544	3152	2519	3387	2275	3862	1741	4094	3771	7679	10176	10986	9080	11820	13382	9960	6902	7732	RPL14A	XI	431906	432720	+	417	protein_coding	N-terminally acetylated protein component of the large (60S) ribosomal subunit, nearly identical to Rpl14Bp and has similarity to rat L14 ribosomal protein; rpl14a csh5 double null mutant exhibits synthetic slow growth [Source:SGD;Acc:S000001489]	-
YDR037W	15	20	13	2047	3215	4659	3000	4482	3976	11405	12455	11313	36	29	47	8242	8732	9792	KRS1	IV	525440	527215	+	1776	protein_coding	Lysyl-tRNA synthetase [Source:SGD;Acc:S000002444]	tRNA-synt_2
YFR053C	6846	4187	5206	7178	4917	8592	3327	4914	4194	626	700	624	11021	12891	16834	6973	7325	8436	HXK1	VI	253592	255049	-	1458	protein_coding	Hexokinase isoenzyme 1, a cytosolic protein that catalyzes phosphorylation of glucose during glucose metabolism; expression is highest during growth on non-glucose carbon sources; glucose-induced repression involves the hexokinase Hxk2p [Source:SGD;Acc:S000001949]	-
YMR205C	3584	2041	2237	4857	4046	6651	1815	2982	2784	7235	8386	8324	9452	10794	14244	10352	10111	11478	PFK2	XIII	671887	674766	-	2880	protein_coding	Beta subunit of heterooctameric phosphofructokinase involved in glycolysis, indispensable for anaerobic growth, activated by fructose-2,6-bisphosphate and AMP, mutation inhibits glucose induction of cell cycle-related genes [Source:SGD;Acc:S000004818]	PFK
YKL182W	16074	10090	9720	9069	6900	10012	10624	17192	16003	7472	8462	8603	6951	8041	10144	8874	8765	10402	FAS1	XI	100671	106826	+	6156	protein_coding	Beta subunit of fatty acid synthetase, which catalyzes the synthesis of long-chain saturated fatty acids; contains acetyltransacylase, dehydratase, enoyl reductase, malonyl transacylase, and palmitoyl transacylase activities [Source:SGD;Acc:S000001665]	Acyl_transf_1
YJL158C	17108	10671	12898	3414	3078	3558	2805	4495	4120	4572	5449	5320	4717	5651	6971	4007	3667	4204	CIS3	X	122265	122948	-	684	protein_coding	Mannose-containing glycoprotein constituent of the cell wall; member of the PIR (proteins with internal repeats) family [Source:SGD;Acc:S000003694]	-
YGR282C	11322	6027	6762	11135	8017	12906	8428	13856	12836	7540	8558	8158	7244	8826	10862	6155	5302	5734	BGL2	VII	1057783	1058724	-	942	protein_coding	Endo-beta-1,3-glucanase, major protein of the cell wall, involved in cell wall maintenance [Source:SGD;Acc:S000003514]	Glyco_hydro_17
YLR286C	5217	3619	4097	5432	4561	6269	4793	5965	5696	2334	2534	2389	2263	2661	3625	2545	2896	3397	CTS1	XII	708448	710136	-	1689	protein_coding	Endochitinase, required for cell separation after mitosis; transcriptional activation during the G1 phase of the cell cycle is mediated by transcription factor Ace2p [Source:SGD;Acc:S000004276]	-
YDR224C	17085	10696	12092	11262	9075	13791	6597	9518	8460	9450	10547	11073	6031	7272	8400	8732	8105	9573	HTB1	IV	914317	914712	-	396	protein_coding	Histone H2B, core histone protein required for chromatin assembly and chromosome function; nearly identical to HTB2; Rad6p-Bre1p-Lge1p mediated ubiquitination regulates transcriptional activation, meiotic DSB formation and H3 methylation [Source:SGD;Acc:S000002632]	Histone
YLR259C	20339	14315	15905	6155	4402	6594	26691	39156	33319	4287	4698	4685	7061	8087	10069	3260	3003	3680	HSP60	XII	663284	665002	-	1719	protein_coding	Tetradecameric mitochondrial chaperonin required for ATP-dependent folding of precursor polypeptides and complex assembly; prevents aggregation and mediates protein refolding after heat shock; role in mtDNA transmission; phosphorylated [Source:SGD;Acc:S000004249]	-
YMR122W-A	3719	2809	2825	3345	3787	5004	7810	10479	9505	5179	6034	5563	3313	4086	4803	4187	4393	4636	-	XIII	511315	511569	+	255	protein_coding	Protein of unknown function; green fluorescent protein (GFP)-fusion protein localizes to the cytoplasm and endoplasmic reticulum [Source:SGD;Acc:S000007524]	-
YJL034W	7664	4401	5161	3124	3184	4953	7194	11101	10082	6622	7350	6992	4777	5766	7370	2362	2489	2852	KAR2	X	381327	383375	+	2049	protein_coding	ATPase involved in protein import into the ER, also acts as a chaperone to mediate protein folding in the ER and may play a role in ER export of soluble proteins; regulates the unfolded protein response via interaction with Ire1p [Source:SGD;Acc:S000003571]	HSP70
YDL192W	5571	3524	3662	2822	2882	4334	3284	5163	4638	7834	8416	8414	7121	8922	10425	4683	4544	5437	ARF1	IV	116321	116866	+	546	protein_coding	ADP-ribosylation factor, GTPase of the Ras superfamily involved in regulation of coated vesicle formation in intracellular trafficking within the Golgi; functionally interchangeable with Arf2p [Source:SGD;Acc:S000002351]	Arf
YPL004C	12978	9256	9632	21035	12803	22435	5918	8568	7722	3849	4313	4408	6122	7230	9245	4988	5583	6282	LSP1	XVI	550632	551657	-	1026	protein_coding	Primary component of eisosomes, which are large immobile patch structures at the cell cortex associated with endocytosis, along with Pil1p and Sur7p; null mutants show activation of Pkc1p/Ypk1p stress resistance pathways; member of the BAR domain family [Source:SGD;Acc:S000005925]	-
YBL030C	48529	30427	30359	14514	10549	17468	22469	41304	37178	3752	4718	4910	5700	7075	9193	3071	2461	2890	PET9	II	163041	163997	-	957	protein_coding	Major ADP/ATP carrier of the mitochondrial inner membrane, exchanges cytosolic ADP for mitochondrially synthesized ATP; also imports heme and ATP; phosphorylated; required for viability in many lab strains that carry a sal1 mutation [Source:SGD;Acc:S000000126]	Mito_carr
YKL216W	1811	886	1114	983	1088	1397	968	1260	1130	1756	1945	1898	745	963	1133	967	892	979	URA1	XI	25215	26159	+	945	protein_coding	Dihydroorotate dehydrogenase, catalyzes the fourth enzymatic step in the de novo biosynthesis of pyrimidines, converting dihydroorotic acid into orotic acid [Source:SGD;Acc:S000001699]	DHO_dh
YNL162W	3832	2044	1857	2068	2024	2584	1434	2994	2370	8443	9293	9244	8547	9677	10697	6634	5085	6541	RPL42A	XIV	331322	332154	+	321	protein_coding	Protein component of the large (60S) ribosomal subunit, identical to Rpl42Bp and has similarity to rat L44 ribosomal protein [Source:SGD;Acc:S000005106]	-
YLR354C	4610	3142	3323	3544	3593	5076	3498	4762	4142	5906	6164	6250	5626	6758	7957	4056	4364	5109	TAL1	XII	836350	837357	-	1008	protein_coding	Transaldolase, enzyme in the non-oxidative pentose phosphate pathway; converts sedoheptulose 7-phosphate and glyceraldehyde 3-phosphate to erythrose 4-phosphate and fructose 6-phosphate [Source:SGD;Acc:S000004346]	-
YKR097W	96800	58793	78593	48321	45792	72226	84987	106330	94497	15	15	18	28	18	19	24	57	51	PCK1	XI	631152	632801	+	1650	protein_coding	Phosphoenolpyruvate carboxykinase, key enzyme in gluconeogenesis, catalyzes early reaction in carbohydrate biosynthesis, glucose represses transcription and accelerates mRNA degradation, regulated by Mcm1p and Cat8p, located in the cytosol [Source:SGD;Acc:S000001805]	-
YDL133C-A	4377	2706	2177	3948	2534	3602	1940	5946	4905	5051	7224	7769	7707	8292	9241	5830	4999	6263	RPL41B	IV	221724	221801	-	78	protein_coding	Ribosomal protein L47 of the large (60S) ribosomal subunit, identical to Rpl41Ap and has similarity to rat L41 ribosomal protein; comprised of only 25 amino acids; rpl41a rpl41b double null mutant is viable [Source:SGD;Acc:S000002293]	-
YJL138C	6131	4015	4492	4916	5607	6997	4480	5807	5172	10137	10926	10795	4285	5024	6198	8330	9295	11086	TIF2	X	153504	154691	-	1188	protein_coding	Translation initiation factor eIF4A, identical to Tif1p; DEA(D/H)-box RNA helicase that couples ATPase activity to RNA binding and unwinding; forms a dumbbell structure of two compact domains connected by a linker; interacts with eIF4G [Source:SGD;Acc:S000003674]	DEAD
YNL055C	22654	14640	18181	24086	18743	29088	20571	28467	26021	2313	2763	2592	3063	3497	4290	1782	1680	1880	POR1	XIV	517994	518845	-	852	protein_coding	Mitochondrial porin (voltage-dependent anion channel), outer membrane protein required for the maintenance of mitochondrial osmotic stability and mitochondrial membrane permeability; phosphorylated [Source:SGD;Acc:S000005000]	-
YLR185W	4105	2440	2279	1662	1636	2740	1362	2613	2266	6137	6858	8789	5753	7662	8603	5530	4628	5682	RPL37A	XII	522663	523288	+	267	protein_coding	Protein component of the large (60S) ribosomal subunit, has similarity to Rpl37Bp and to rat L37 ribosomal protein [Source:SGD;Acc:S000004175]	-
YER091C	854	931	616	908	1200	1597	968	1390	1214	1721	2105	2061	967	1023	1383	1660	1621	1826	MET6	V	339864	342167	-	2304	protein_coding	Cobalamin-independent methionine synthase, involved in methionine biosynthesis and regeneration; requires a minimum of two glutamates on the methyltetrahydrofolate substrate, similar to bacterial metE homologs [Source:SGD;Acc:S000000893]	-
YAR015W	2937	2954	2059	2653	2869	3891	2655	3380	2899	3452	3825	3950	2654	3139	3698	2301	2114	2538	ADE1	I	169375	170295	+	921	protein_coding	N-succinyl-5-aminoimidazole-4-carboxamide ribotide (SAICAR) synthetase, required for 'de novo' purine nucleotide biosynthesis; red pigment accumulates in mutant cells deprived of adenine [Source:SGD;Acc:S000000070]	-
YPR074C	4932	2441	3293	1837	2488	3105	2826	3967	3699	9304	10172	9975	3908	4422	5585	5733	5731	6461	TKL1	XVI	692796	694838	-	2043	protein_coding	Transketolase, similar to Tkl2p; catalyzes conversion of xylulose-5-phosphate and ribose-5-phosphate to sedoheptulose-7-phosphate and glyceraldehyde-3-phosphate in the pentose phosphate pathway; needed for synthesis of aromatic amino acids [Source:SGD;Acc:S000006278]	-
YIL078W	5593	3339	3901	2488	2821	3975	3079	4252	3677	7732	8579	8172	6676	7876	10275	5687	5949	7400	THS1	IX	212499	214703	+	2205	protein_coding	Threonyl-tRNA synthetase, essential cytoplasmic protein [Source:SGD;Acc:S000001340]	tRNA-synt_2b
YLR355C	2810	1346	1931	2281	3085	4260	2323	3122	2876	14091	15921	14241	2909	3431	4123	5781	6146	7357	ILV5	XII	838066	839253	-	1188	protein_coding	Bifunctional acetohydroxyacid reductoisomerase and mtDNA binding protein; involved in branched-chain amino acid biosynthesis and maintenance of wild-type mitochondrial DNA; found in mitochondrial nucleoids [Source:SGD;Acc:S000004347]	-
YBR127C	4992	3202	3641	4804	4381	6653	3410	4922	4258	5266	5866	5361	4295	4969	6233	4797	5119	5979	VMA2	II	491269	492822	-	1554	protein_coding	Subunit B of the eight-subunit V1 peripheral membrane domain of the vacuolar H+-ATPase (V-ATPase), an electrogenic proton pump found throughout the endomembrane system; contains nucleotide binding sites; also detected in the cytoplasm [Source:SGD;Acc:S000000331]	ATP-synt_ab
YGR061C	2954	2408	2021	3457	3139	4313	2685	4485	3943	8175	9122	9233	4478	5299	6887	7695	7266	8472	ADE6	VII	611889	615965	-	4077	protein_coding	Formylglycinamidine-ribonucleotide (FGAM)-synthetase, catalyzes a step in the 'de novo' purine nucleotide biosynthetic pathway [Source:SGD;Acc:S000003293]	-
YDR226W	6732	4625	5059	3946	3626	5440	4352	6352	5800	6645	7372	7315	6858	8104	9655	5756	5474	6776	ADK1	IV	916486	917154	+	669	protein_coding	Adenylate kinase, required for purine metabolism; localized to the cytoplasm and the mitochondria; lacks cleavable signal sequence [Source:SGD;Acc:S000002634]	ADK
YGR155W	5425	3108	3765	3644	3960	5292	2383	3622	3161	7906	8644	8313	6965	8267	10325	4211	4253	4900	CYS4	VII	798543	800066	+	1524	protein_coding	Cystathionine beta-synthase, catalyzes synthesis of cystathionine from serine and homocysteine, the first committed step in cysteine biosynthesis; responsible for hydrogen sulfide generation; mutations in human ortholog cause homocystinuria [Source:SGD;Acc:S000003387]	PALP
YGR085C	5515	2831	3802	2653	2998	3751	2715	3892	3379	8943	9594	8461	5707	6714	7797	5082	4886	6042	RPL11B	VII	648383	648907	-	525	protein_coding	Protein component of the large (60S) ribosomal subunit, nearly identical to Rpl11Ap; involved in ribosomal assembly; depletion causes degradation of proteins and RNA of the 60S subunit; has similarity to E. coli L5 and rat L11 [Source:SGD;Acc:S000003317]	-
YLR342W	5007	2552	3294	3647	4391	6118	3715	5158	4786	6931	7950	7376	1249	1218	1869	6611	6520	7564	FKS1	XII	809997	815627	+	5631	protein_coding	Catalytic subunit of 1,3-beta-D-glucan synthase, functionally redundant with alternate catalytic subunit Gsc2p; binds to regulatory subunit Rho1p; involved in cell wall synthesis and maintenance; localizes to sites of cell wall remodeling [Source:SGD;Acc:S000004334]	-
YLR304C	26748	21429	23771	7114	5453	7771	36734	57783	44143	3355	3818	3767	3652	3953	5248	1789	1690	2050	ACO1	XII	735212	737548	-	2337	protein_coding	Aconitase, required for the tricarboxylic acid (TCA) cycle and also independently required for mitochondrial genome maintenance; phosphorylated; component of the mitochondrial nucleoid; mutation leads to glutamate auxotrophy [Source:SGD;Acc:S000004295]	Aconitase
YBR025C	3051	2020	2414	2561	2383	3640	2573	3778	3311	8256	8907	8254	6048	7472	9463	7254	7083	8493	OLA1	II	290681	291865	-	1185	protein_coding	P-loop ATPase with similarity to human OLA1 and bacterial YchF; identified as specifically interacting with the proteasome; protein levels are induced by hydrogen peroxide [Source:SGD;Acc:S000000229]	-
YOR133W	9639	6000	7175	2327	2345	3125	676	1195	1223	4112	4300	4919	9000	10508	13751	4688	4772	5493	EFT1	XV	575098	577626	+	2529	protein_coding	Elongation factor 2 (EF-2), also encoded by EFT2; catalyzes ribosomal translocation during protein synthesis; contains diphthamide, the unique posttranslationally modified histidine residue specifically ADP-ribosylated by diphtheria toxin [Source:SGD;Acc:S000005659]	GTP_EFTU
YLL026W	4152	3255	3575	2892	2213	3844	6575	11428	9379	1648	1748	1590	2674	2979	3908	2063	2011	2347	HSP104	XII	88623	91349	+	2727	protein_coding	Heat shock protein that cooperates with Ydj1p (Hsp40) and Ssa1p (Hsp70) to refold and reactivate previously denatured, aggregated proteins; responsive to stresses including: heat, ethanol, and sodium arsenite; involved in [PSI+] propagation [Source:SGD;Acc:S000003949]	AAA
YDL014W	3441	2121	2687	1324	2188	2283	1697	2316	2078	8662	9788	9670	4734	5818	7224	6775	6821	7976	NOP1	IV	427364	428347	+	984	protein_coding	Nucleolar protein, component of the small subunit processome complex, which is required for processing of pre-18S rRNA; has similarity to mammalian fibrillarin [Source:SGD;Acc:S000002172]	-
YDL126C	7302	5162	4946	9348	7016	10170	7465	9649	8897	4760	5364	5008	3553	4214	5226	4425	4559	5547	CDC48	IV	236157	238664	-	2508	protein_coding	ATPase involved in ubiquitin-mediated protein degradation; Cdc48p-Npl4p-Ufd1p complex participates in ER-associated degradation (ERAD) while Cdc48p-Npl4p-Vms1p complex participates in mitochondria-associated degradation (MAD); along with Npl4-Ufd1 c /.../, important for maintaining the cell wall integrity during heat stress to allow G1 progression; controls the proteasome-mediated degradation of …	AAA
YNL030W	11311	6054	6521	5579	4061	6338	3167	4903	3926	5673	6955	5640	4861	5525	6242	4587	4517	5466	HHF2	XIV	576727	577038	+	312	protein_coding	Histone H4, core histone protein required for chromatin assembly and chromosome function; one of two identical histone proteins (see also HHF1); contributes to telomeric silencing; N-terminal domain involved in maintaining genomic integrity [Source:SGD;Acc:S000004975]	-
YGR285C	4042	2690	3227	1375	1909	2813	2531	3515	3239	7100	8287	7196	5976	7206	8428	5279	5143	6150	ZUO1	VII	1061852	1063153	-	1302	protein_coding	Ribosome-associated chaperone, functions in ribosome biogenesis and, in partnership with Ssz1p and SSb1/2, as a chaperone for nascent polypeptide chains; contains a DnaJ domain and functions as a J-protein partner for Ssb1p and Ssb2p [Source:SGD;Acc:S000003517]	DnaJ
YGR279C	7289	3976	5011	2500	2489	4151	3086	4445	4599	3887	4471	4612	3217	3826	4940	2515	2741	3047	SCW4	VII	1048798	1049958	-	1161	protein_coding	Cell wall protein with similarity to glucanases; scw4 scw10 double mutants exhibit defects in mating [Source:SGD;Acc:S000003511]	Glyco_hydro_17
YDR471W	4416	2408	2630	2587	2499	3993	1878	2945	2753	7098	7887	8006	5910	7301	8966	5435	5075	5896	RPL27B	IV	1401770	1402564	+	411	protein_coding	Protein component of the large (60S) ribosomal subunit, nearly identical to Rpl27Ap and has similarity to rat L27 ribosomal protein [Source:SGD;Acc:S000002879]	-
YLR448W	3727	1929	2290	1381	1896	2596	1765	2922	2784	8318	9363	9745	5569	6814	8242	6080	5852	6416	RPL6B	XII	1028854	1029768	+	531	protein_coding	Protein component of the large (60S) ribosomal subunit, has similarity to Rpl6Ap and to rat L6 ribosomal protein; binds to 5.8S rRNA [Source:SGD;Acc:S000004440]	-
YDR233C	5696	3591	4538	8035	8080	11169	4361	5186	4746	7520	7819	7190	4413	5155	6210	5290	6101	7006	RTN1	IV	929470	930357	-	888	protein_coding	ER membrane protein that interacts with Sey1p to maintain ER morphology; interacts with exocyst subunit Sec6p, with Yip3p, and with Sbh1p; null mutant has an altered ER morphology; member of the RTNLA (reticulon-like A) subfamily [Source:SGD;Acc:S000002641]	-
YGR094W	4238	2326	3085	3247	3370	5329	3013	4258	3900	6898	7541	7605	5602	6618	8263	6347	6245	7237	VAS1	VII	672186	675500	+	3315	protein_coding	Mitochondrial and cytoplasmic valyl-tRNA synthetase [Source:SGD;Acc:S000003326]	-
YLR293C	3390	2307	2433	1600	1918	2570	1830	2894	2705	6845	7204	7726	4305	5221	5899	5331	5301	6029	GSP1	XII	720771	721430	-	660	protein_coding	Ran GTPase, GTP binding protein (mammalian Ranp homolog) involved in the maintenance of nuclear organization, RNA processing and transport; regulated by Srm1p, Rna1p, Yrb1p, Yrb2p, Yrp4p, Yrb30p, Cse1p and Kap95p; yeast Gsp2p homolog [Source:SGD;Acc:S000004284]	Ras
YNR016C	12656	8044	7066	10448	6956	9138	9385	14049	13837	7160	7964	7789	5755	6663	8825	7365	6923	7902	ACC1	XIV	654673	661374	-	6702	protein_coding	Acetyl-CoA carboxylase, biotin containing enzyme that catalyzes the carboxylation of acetyl-CoA to form malonyl-CoA; required for de novo biosynthesis of long-chain fatty acids [Source:SGD;Acc:S000005299]	Carboxyl_trans
YIL069C	3002	1515	2157	2014	2330	3619	1837	2554	2301	9002	9913	9539	4539	5466	6571	6705	6778	8173	RPS24B	IX	231553	232369	-	408	protein_coding	Protein component of the small (40S) ribosomal subunit; identical to Rps24Ap and has similarity to rat S24 ribosomal protein [Source:SGD;Acc:S000001331]	Ribosomal_S24e
YLR287C-A	4505	2743	2301	3309	2825	4074	1862	4270	3723	6566	7907	7893	6846	7735	8701	5846	4849	5854	RPS30A	XII	712537	713158	-	192	protein_coding	Protein component of the small (40S) ribosomal subunit; nearly identical to Rps30Bp and has similarity to rat S30 ribosomal protein [Source:SGD;Acc:S000004278]	-
YJR094W-A	4932	2892	2487	2384	2185	3272	1753	3453	3153	5851	6525	8362	5520	7807	8355	6442	5481	6561	RPL43B	X	608305	608858	+	279	protein_coding	Protein component of the large (60S) ribosomal subunit, identical to Rpl43Ap and has similarity to rat L37a ribosomal protein [Source:SGD;Acc:S000003855]	-
YPR149W	11177	7361	8236	17491	10792	16201	3642	5071	4398	3591	3750	3600	3628	4173	5306	3157	3545	4207	NCE102	XVI	829918	830439	+	522	protein_coding	Protein of unknown function; contains transmembrane domains; involved in secretion of proteins that lack classical secretory signal sequences; component of the detergent-insoluble glycolipid-enriched complexes (DIGs) [Source:SGD;Acc:S000006353]	-
YIL052C	4282	2087	2147	2743	2169	3407	1536	3251	2893	8424	10050	9895	6435	8010	8757	7493	5703	6433	RPL34B	IX	256226	257063	-	366	protein_coding	Protein component of the large (60S) ribosomal subunit, nearly identical to Rpl34Ap and has similarity to rat L34 ribosomal protein [Source:SGD;Acc:S000001314]	-
YML123C	10759	7223	7012	11167	10913	16077	3872	6626	6117	6109	7056	7314	3062	3661	4678	2010	2063	2239	PHO84	XIII	24037	25800	-	1764	protein_coding	High-affinity inorganic phosphate (Pi) transporter and low-affinity manganese transporter; regulated by Pho4p and Spt7p; mutation confers resistance to arsenate; exit from the ER during maturation requires Pho86p [Source:SGD;Acc:S000004592]	Sugar_tr
YGR086C	12199	7660	8650	15498	11624	17805	6185	8232	7350	4711	5042	4698	3969	4220	5672	4597	4838	6023	PIL1	VII	649598	650617	-	1020	protein_coding	Primary component of eisosomes, which are large immobile cell cortex structures associated with endocytosis; null mutants show activation of Pkc1p/Ypk1p stress resistance pathways; detected in phosphorylated state in mitochondria; member of the BAR /.../ family [Source:SGD;Acc:S000003318]	-
YBR009C	13418	8224	8407	7587	7972	11800	4242	5501	4558	5274	5822	5921	2923	3722	4198	5758	6065	7553	HHF1	II	255373	255684	-	312	protein_coding	Histone H4, core histone protein required for chromatin assembly and chromosome function; one of two identical histone proteins (see also HHF2); contributes to telomeric silencing; N-terminal domain involved in maintaining genomic integrity [Source:SGD;Acc:S000000213]	-
YDL185W	5396	3372	3555	5908	4693	7695	2511	4406	3783	3448	4077	3767	5302	6367	8099	5536	4780	5865	VMA1	IV	126787	130002	+	3216	protein_coding	Subunit A of the eight-subunit V1 peripheral membrane domain of the vacuolar H+-ATPase; protein precursor undergoes self-catalyzed splicing to yield the extein Tfp1p and the intein Vde (PI-SceI), which is a site-specific endonuclease [Source:SGD;Acc:S000002344]	ATP-synt_ab
YHR007C	2874	1440	2133	2014	2575	3687	4081	6124	5128	12013	13110	12891	4682	5335	6966	8847	8676	9614	ERG11	VIII	120091	121683	-	1593	protein_coding	Lanosterol 14-alpha-demethylase; catalyzes the C-14 demethylation of lanosterol to form 4,4''-dimethyl cholesta-8,14,24-triene-3-beta-ol in the ergosterol biosynthesis pathway; member of the cytochrome P450 family; associated and coordinately regula /.../th the P450 reductase Ncp1p [Source:SGD;Acc:S000001049]	p450
YER178W	10988	7267	7712	11148	7906	12367	7252	11648	10474	3059	3792	3532	3057	3746	4352	3174	3120	3712	PDA1	V	546817	548079	+	1263	protein_coding	E1 alpha subunit of the pyruvate dehydrogenase (PDH) complex, catalyzes the direct oxidative decarboxylation of pyruvate to acetyl-CoA; phosphorylated; regulated by glucose [Source:SGD;Acc:S000000980]	-
YHR193C	5025	3377	3691	3958	3379	4964	3239	4901	4407	6192	7137	7158	5267	6889	8268	5529	5203	6396	EGD2	VIII	487712	488236	-	525	protein_coding	Alpha subunit of the heteromeric nascent polypeptide-associated complex (NAC) involved in protein sorting and translocation, associated with cytoplasmic ribosomes [Source:SGD;Acc:S000001236]	-
YBR126C	4996	3894	3471	5878	3133	5373	2539	3838	3615	3466	4115	3889	7928	9546	11650	6069	5762	6681	TPS1	II	488905	490392	-	1488	protein_coding	Synthase subunit of trehalose-6-phosphate synthase/phosphatase complex, which synthesizes the storage carbohydrate trehalose; also found in a monomeric form; expression is induced by the stress response and repressed by the Ras-cAMP pathway [Source:SGD;Acc:S000000330]	-
YMR217W	3829	2326	2672	2198	2655	3752	1822	2661	2257	9087	9936	9532	5359	6448	8248	5202	5324	6252	GUA1	XIII	701790	703367	+	1578	protein_coding	GMP synthase; highly conserved enzyme that catalyzes the second step in the biosynthesis of GMP from inosine 5'-phosphate (IMP); transcription is not subject to regulation by guanine but is negatively regulated by nutrient starvation; reduction-of-f /.../n mutation gua1-G388D causes changes in cellular guanine nucleotide pools, defects in general protein synthesis, and impaired translation of GCN…	GATase
YOR383C	23785	7699	9758	56297	47397	76156	4128	4471	7742	15604	17848	16727	64	106	125	324	281	442	FIT3	XV	1060441	1061055	-	615	protein_coding	Mannoprotein that is incorporated into the cell wall via a glycosylphosphatidylinositol (GPI) anchor, involved in the retention of siderophore-iron in the cell wall [Source:SGD;Acc:S000005910]	-
YMR305C	5091	3376	3856	3945	4595	6263	6163	7835	7817	4732	5272	5278	2077	2432	3179	2323	2464	2937	SCW10	XIII	879063	880232	-	1170	protein_coding	Cell wall protein with similarity to glucanases; may play a role in conjugation during mating based on mutant phenotype and its regulation by Ste12p [Source:SGD;Acc:S000004921]	Glyco_hydro_17
YMR083W	6843	4300	5332	4776	4551	7294	7701	11318	9871	2827	3213	3155	5485	6624	8525	4319	4267	4946	ADH3	XIII	434788	435915	+	1128	protein_coding	Mitochondrial alcohol dehydrogenase isozyme III; involved in the shuttling of mitochondrial NADH to the cytosol under anaerobic conditions and ethanol production [Source:SGD;Acc:S000004688]	ADH_N
YBL087C	3163	1837	2290	1343	1617	2238	1297	2178	1992	7265	8706	8578	6382	7928	9232	6162	5325	6556	RPL23A	II	59822	60739	-	414	protein_coding	Protein component of the large (60S) ribosomal subunit, identical to Rpl23Bp and has similarity to E. coli L14 and rat L23 ribosomal proteins [Source:SGD;Acc:S000000183]	-
YMR230W	4454	2747	3029	2046	2705	2887	1915	2836	2470	6382	6536	7086	6061	7657	8372	5116	5162	6401	RPS10B	XIII	732414	733141	+	318	protein_coding	Protein component of the small (40S) ribosomal subunit; nearly identical to Rps10Ap and has similarity to rat ribosomal protein S10 [Source:SGD;Acc:S000004843]	-
YGR234W	138	88	111	9661	9263	12866	24668	34418	29301	13878	14764	14914	19	20	23	12224	12875	15499	YHB1	VII	959904	961103	+	1200	protein_coding	Nitric oxide oxidoreductase, flavohemoglobin involved in nitric oxide detoxification; plays a role in the oxidative and nitrosative stress responses [Source:SGD;Acc:S000003466]	FAD_binding_6
YDR074W	13046	12105	9686	9775	5584	8741	3933	6076	5179	2335	2336	2549	9609	10978	14505	7800	7501	8711	TPS2	IV	593893	596583	+	2691	protein_coding	Phosphatase subunit of the trehalose-6-phosphate synthase/phosphatase complex, which synthesizes the storage carbohydrate trehalose; expression is induced by stress conditions and repressed by the Ras-cAMP pathway [Source:SGD;Acc:S000002481]	-
YFL045C	6952	4459	4411	2973	2459	3982	2093	3911	3309	5499	6097	6229	6676	8212	9671	5702	4734	5388	SEC53	VI	43628	44392	-	765	protein_coding	Phosphomannomutase, involved in synthesis of GDP-mannose and dolichol-phosphate-mannose; required for folding and glycosylation of secretory proteins in the ER lumen [Source:SGD;Acc:S000001849]	-
YGR204W	2371	1936	1658	1483	1933	2708	3076	3831	3359	5177	5561	5546	3205	3365	4380	4876	5607	6280	ADE3	VII	905934	908774	+	2841	protein_coding	Cytoplasmic trifunctional enzyme C1-tetrahydrofolate synthase, involved in single carbon metabolism and required for biosynthesis of purines, thymidylate, methionine, and histidine; null mutation causes auxotrophy for adenine and histidine [Source:SGD;Acc:S000003436]	-
YNL112W	950	447	657	961	2040	2739	332	470	433	8176	9304	9081	4661	5862	7140	6666	6545	7303	DBP2	XIV	413639	416281	+	1641	protein_coding	Essential ATP-dependent RNA helicase of the DEAD-box protein family, involved in nonsense-mediated mRNA decay and rRNA processing [Source:SGD;Acc:S000005056]	DEAD
YBR162C	3441	1895	2398	2970	2822	4500	2121	3213	3138	3908	4332	4501	1543	1599	2150	2594	2581	3088	TOS1	II	563203	564570	-	1368	protein_coding	Covalently-bound cell wall protein of unknown function; identified as a cell cycle regulated SBF target gene; deletion mutants are highly resistant to treatment with beta-1,3-glucanase; has sequence similarity to YJL171C [Source:SGD;Acc:S000000366]	-
YPL061W	4496	1281	2599	3843	4974	7206	4702	7067	6225	7820	8894	8781	1484	1755	2048	5569	5730	6378	ALD6	XVI	432588	434090	+	1503	protein_coding	Cytosolic aldehyde dehydrogenase, activated by Mg2+ and utilizes NADP+ as the preferred coenzyme; required for conversion of acetaldehyde to acetate; constitutively expressed; locates to the mitochondrial outer surface upon oxidative stress [Source:SGD;Acc:S000005982]	Aldedh
YKR057W	4238	2509	2125	2221	1714	2802	1141	2583	2261	6204	7507	7659	6506	8714	9637	6311	4481	5543	RPS21A	XI	551657	552242	+	264	protein_coding	Protein component of the small (40S) ribosomal subunit; nearly identical to Rps21Bp and has similarity to rat S21 ribosomal protein [Source:SGD;Acc:S000001765]	-
YLR180W	1479	974	975	400	630	1017	359	639	588	6375	7676	7206	2675	3108	3972	6518	6212	7210	SAM1	XII	515262	516410	+	1149	protein_coding	S-adenosylmethionine synthetase, catalyzes transfer of the adenosyl group of ATP to the sulfur atom of methionine; one of two differentially regulated isozymes (Sam1p and Sam2p) [Source:SGD;Acc:S000004170]	-
YLR257W	4927	3768	3774	3065	2975	4500	4374	6407	5098	4715	5115	4891	7968	9065	11579	7072	7293	8169	-	XII	658826	659791	+	966	protein_coding	Putative protein of unknown function [Source:SGD;Acc:S000004247]	-
YPL220W	1228	682	440	1712	1379	2373	1594	3046	2667	4650	5217	6102	1754	2726	2825	5405	4136	4498	RPL1A	XVI	135790	136443	+	654	protein_coding	N-terminally acetylated protein component of the large (60S) ribosomal subunit, nearly identical to Rpl1Bp and has similarity to E. coli L1 and rat L10a ribosomal proteins; rpl1a rpl1b double null mutation is lethal [Source:SGD;Acc:S000006141]	-
YBL099W	27761	16891	19254	17005	11934	18026	18411	28283	26710	3298	3952	3835	4201	5004	6159	3065	2813	3098	ATP1	II	37053	38690	+	1638	protein_coding	Alpha subunit of the F1 sector of mitochondrial F1F0 ATP synthase, which is a large, evolutionarily conserved enzyme complex required for ATP synthesis; phosphorylated [Source:SGD;Acc:S000000195]	ATP-synt_ab
YDL084W	5981	3641	4322	4053	3884	6033	3418	4227	3784	4804	5339	5080	4127	4875	5863	3416	3560	4311	SUB2	IV	305237	306577	+	1341	protein_coding	Component of the TREX complex required for nuclear mRNA export; member of the DEAD-box RNA helicase superfamily and is involved in early and late steps of spliceosome assembly; homolog of the human splicing factor hUAP56 [Source:SGD;Acc:S000002242]	DEAD
YMR145C	14036	6562	8629	9895	10165	15123	14927	21106	19241	7264	7654	7338	2243	2477	3200	2500	2391	2947	NDE1	XIII	554793	556475	-	1683	protein_coding	Mitochondrial external NADH dehydrogenase, a type II NAD(P)H:quinone oxidoreductase that catalyzes the oxidation of cytosolic NADH; Nde1p and Nde2p provide cytosolic NADH to the mitochondrial respiratory chain [Source:SGD;Acc:S000004753]	Pyr_redox_2
YER056C	3131	1866	2085	2469	3450	4802	1514	2214	1869	8083	8547	8808	3619	3846	5175	4631	4519	5375	FCY2	V	266512	268113	-	1602	protein_coding	Purine-cytosine permease, mediates purine (adenine, guanine, and hypoxanthine) and cytosine accumulation [Source:SGD;Acc:S000000858]	-
YHR019C	4239	2912	3176	2457	2700	3237	3422	4881	4231	5243	5813	5449	3852	4412	5510	5106	5273	6051	DED81	VIII	141894	143558	-	1665	protein_coding	Cytosolic asparaginyl-tRNA synthetase, required for protein synthesis, catalyzes the specific attachment of asparagine to its cognate tRNA [Source:SGD;Acc:S000001061]	tRNA-synt_2
YGL037C	4630	3413	3567	7911	6570	9208	4702	6033	5277	3252	3743	3499	5017	6021	7271	5388	5555	6508	PNC1	VII	427297	427947	-	651	protein_coding	Nicotinamidase that converts nicotinamide to nicotinic acid as part of the NAD(+) salvage pathway, required for life span extension by calorie restriction; PNC1 expression responds to all known stimuli that extend replicative life span [Source:SGD;Acc:S000003005]	Isochorismatase
YOL121C	3325	1736	1819	1869	1600	2668	1507	3019	2459	7910	8707	8348	5606	6550	7725	6694	5689	7102	RPS19A	XV	92026	92850	-	435	protein_coding	Protein component of the small (40S) ribosomal subunit, required for assembly and maturation of pre-40 S particles; mutations in human RPS19 are associated with Diamond Blackfan anemia; nearly identical to Rps19Bp [Source:SGD;Acc:S000005481]	-
YBL002W	10072	5421	6331	3715	4138	5820	2712	4030	3629	5143	5564	5655	3215	3883	4780	4624	4546	5310	HTB2	II	236492	236887	+	396	protein_coding	Histone H2B, core histone protein required for chromatin assembly and chromosome function; nearly identical to HTB1; Rad6p-Bre1p-Lge1p mediated ubiquitination regulates transcriptional activation, meiotic DSB formation and H3 methylation [Source:SGD;Acc:S000000098]	Histone
YJR016C	1239	987	1133	344	427	571	1430	2300	1908	3431	3806	3601	2740	3291	4081	2856	2820	3331	ILV3	X	464451	466208	-	1758	protein_coding	Dihydroxyacid dehydratase, catalyzes third step in the common pathway leading to biosynthesis of branched-chain amino acids [Source:SGD;Acc:S000003777]	ILVD_EDD
YDR276C	8570	5004	6021	10057	9470	12901	5913	6837	5721	4114	4489	3915	4087	4845	6019	4087	4689	5720	PMP3	IV	1013476	1013643	-	168	protein_coding	Small plasma membrane protein related to a family of plant polypeptides that are overexpressed under high salt concentration or low temperature, not essential for viability, deletion causes hyperpolarization of the plasma membrane potential [Source:SGD;Acc:S000002684]	-
YBR121C	6294	4094	4641	2662	2963	5240	3482	4270	4005	5707	6090	5918	6072	6969	8579	4475	4450	5398	GRS1	II	481364	483367	-	2004	protein_coding	Cytoplasmic and mitochondrial glycyl-tRNA synthase that ligates glycine to the cognate anticodon bearing tRNA; transcription termination factor that may interact with the 3'-end of pre-mRNA to promote 3'-end formation [Source:SGD;Acc:S000000325]	HGTP_anticodon
YLR390W-A	5394	3168	4418	6047	6266	9021	6383	7333	6533	5989	6442	5587	3376	3828	5299	3709	4770	5068	CCW14	XII	903724	904440	+	717	protein_coding	Covalently linked cell wall glycoprotein, present in the inner layer of the cell wall [Source:SGD;Acc:S000006429]	-
YPL154C	10312	6723	6821	14006	12591	19653	8125	10995	10440	2736	2875	2663	3131	3547	4387	2671	2724	3109	PEP4	XVI	259714	260931	-	1218	protein_coding	Vacuolar aspartyl protease (proteinase A), required for the posttranslational precursor maturation of vacuolar proteinases; important for protein turnover after oxidative damage; synthesized as a zymogen, self-activates [Source:SGD;Acc:S000006075]	Asp
YNL096C	3409	1862	1976	1761	2054	2928	1692	2878	2425	7773	8803	8784	3606	4316	4993	5463	5536	6296	RPS7B	XIV	443398	444315	-	573	protein_coding	Protein component of the small (40S) ribosomal subunit, nearly identical to Rps7Ap; interacts with Kti11p; deletion causes hypersensitivity to zymocin; has similarity to rat S7 and Xenopus S8 ribosomal proteins [Source:SGD;Acc:S000005040]	-
YLR344W	4331	2215	2389	1990	1957	2778	1411	2550	2151	6949	8265	8420	5843	7511	8413	5293	4343	5250	RPL26A	XII	819312	820142	+	384	protein_coding	Protein component of the large (60S) ribosomal subunit, nearly identical to Rpl26Bp and has similarity to E. coli L24 and rat L26 ribosomal proteins; binds to 5.8S rRNA [Source:SGD;Acc:S000004336]	-
YGR124W	4226	2967	3218	2519	3153	4887	5160	7298	6405	4698	5150	4987	3728	4419	5455	3860	3783	4727	ASN2	VII	739944	741662	+	1719	protein_coding	Asparagine synthetase, isozyme of Asn1p; catalyzes the synthesis of L-asparagine from L-aspartate in the asparagine biosynthetic pathway [Source:SGD;Acc:S000003356]	-
YBL003C	8898	4921	4792	4569	3152	5101	2235	4233	3706	5123	6326	6530	4457	5762	6339	6624	5395	6360	HTA2	II	235394	235792	-	399	protein_coding	Histone H2A, core histone protein required for chromatin assembly and chromosome function; one of two nearly identical (see also HTA1) subtypes; DNA damage-dependent phosphorylation by Mec1p facilitates DNA repair; acetylated by Nat4p [Source:SGD;Acc:S000000099]	Histone
YKR059W	4315	2935	3331	1228	1230	2387	1445	2037	1932	3232	3541	3517	7559	9037	11209	2691	2806	3247	TIF1	XI	554987	556174	+	1188	protein_coding	Translation initiation factor eIF4A, identical to Tif2p; DEA(D/H)-box RNA helicase that couples ATPase activity to RNA binding and unwinding; forms a dumbbell structure of two compact domains connected by a linker; interacts with eIF4G [Source:SGD;Acc:S000001767]	DEAD
YPR036W-A	15467	6756	11598	13095	11190	13296	11530	12773	12122	468	480	448	4593	5389	6411	6798	7798	8374	-	XVI	645950	646153	+	204	protein_coding	Protein of unknown function; transcription is regulated by Pdr1p [Source:SGD;Acc:S000028425]	-
YPL037C	4351	2631	3204	3213	3001	5039	2733	3945	3535	6082	6945	6962	5363	6565	7662	3969	3848	4253	EGD1	XVI	481428	481901	-	474	protein_coding	Subunit beta1 of the nascent polypeptide-associated complex (NAC) involved in protein targeting, associated with cytoplasmic ribosomes; enhances DNA binding of the Gal4p activator; homolog of human BTF3b [Source:SGD;Acc:S000005958]	-
YER036C	3279	1856	2228	2585	2941	4227	1953	2799	2666	7559	8559	8271	4939	5874	7623	6029	6213	7478	ARB1	V	223367	225199	-	1833	protein_coding	ATPase of the ATP-binding cassette (ABC) family involved in 40S and 60S ribosome biogenesis, has similarity to Gcn20p; shuttles from nucleus to cytoplasm, physically interacts with Tif6p, Lsg1p [Source:SGD;Acc:S000000838]	ABC_tran
YGL009C	927	622	696	145	139	274	695	1130	973	639	702	751	671	759	984	773	785	1010	LEU1	VII	476313	478652	-	2340	protein_coding	Isopropylmalate isomerase, catalyzes the second step in the leucine biosynthesis pathway [Source:SGD;Acc:S000002977]	Aconitase
YMR297W	7924	5644	5355	15943	11444	18781	6267	9249	8273	1628	1957	1728	2455	2886	3575	1864	1798	1843	PRC1	XIII	861922	863520	+	1599	protein_coding	Vacuolar carboxypeptidase Y (proteinase C; CPY), broad-specificity C-terminal exopeptidase involved in non-specific protein degradation in the vacuole; member of the serine carboxypeptidase family [Source:SGD;Acc:S000004912]	Peptidase_S10
YNL160W	6579	5389	4862	21838	15228	24172	1210	1613	1637	272	290	310	1135	1270	1610	174	172	182	YGP1	XIV	336545	337609	+	1065	protein_coding	Cell wall-related secretory glycoprotein; induced by nutrient deprivation-associated growth arrest and upon entry into stationary phase; may be involved in adaptation prior to stationary phase entry; has similarity to Sps100p [Source:SGD;Acc:S000005104]	-
YML056C	1026	412	638	282	353	599	169	310	332	6678	7744	7659	4698	5653	6870	6210	5788	6652	IMD4	XIII	162194	164176	-	1575	protein_coding	Inosine monophosphate dehydrogenase, catalyzes the first step of GMP biosynthesis, member of a four-gene family in S. cerevisiae, constitutively expressed [Source:SGD;Acc:S000004520]	CBS
YML024W	3398	1970	1898	2148	1850	2477	1562	3112	2675	6043	7329	7577	5636	7177	8398	5608	4491	5530	RPS17A	XIII	225889	226697	+	411	protein_coding	Ribosomal protein 51 (rp51) of the small (40s) subunit; nearly identical to Rps17Bp and has similarity to rat S17 ribosomal protein [Source:SGD;Acc:S000004486]	-
YMR260C	3003	2119	2302	907	1303	2038	1897	2565	2282	6275	6585	6562	6060	7594	8757	5358	5350	6451	TIF11	XIII	789378	789839	-	462	protein_coding	Translation initiation factor eIF1A, essential protein that forms a complex with Sui1p (eIF1) and the 40S ribosomal subunit and scans for the start codon; C-terminus associates with Fun12p (eIF5B); N terminus interacts with eIF2 and eIF3 [Source:SGD;Acc:S000004873]	-
YNL220W	4060	2831	2855	2894	2348	3492	3292	5063	4720	4772	5557	5712	5891	7447	9063	5539	5001	6016	ADE12	XIV	234413	235714	+	1302	protein_coding	Adenylosuccinate synthase, catalyzes the first step in synthesis of adenosine monophosphate from inosine 5'monophosphate during purine nucleotide biosynthesis; exhibits binding to single-stranded autonomously replicating (ARS) core sequence [Source:SGD;Acc:S000005164]	-
YLR300W	1788	899	981	5672	7008	10930	1992	2799	2968	4475	5238	5001	4137	4940	6428	4459	4357	4883	EXG1	XII	728955	730301	+	1347	protein_coding	Major exo-1,3-beta-glucanase of the cell wall, involved in cell wall beta-glucan assembly; exists as three differentially glycosylated isoenzymes [Source:SGD;Acc:S000004291]	-
YDR447C	4196	2591	2397	1926	1750	3043	1473	2790	2494	6169	6800	7390	5587	7281	8496	5386	4448	5092	RPS17B	IV	1354829	1355553	-	411	protein_coding	Ribosomal protein 51 (rp51) of the small (40s) subunit; nearly identical to Rps17Ap and has similarity to rat S17 ribosomal protein [Source:SGD;Acc:S000002855]	-
YER056C-A	3349	1850	1778	1767	1773	2345	1258	2290	1911	5847	6929	6855	5241	6470	7450	4212	3796	4553	RPL34A	V	269423	270185	-	366	protein_coding	Protein component of the large (60S) ribosomal subunit, nearly identical to Rpl34Bp and has similarity to rat L34 ribosomal protein [Source:SGD;Acc:S000002135]	-
YGL105W	4591	3050	3135	2922	2501	3745	3025	4611	4023	5211	5695	5347	3621	4254	5615	3888	3773	4439	ARC1	VII	307437	308567	+	1131	protein_coding	Protein that binds tRNA and methionyl- and glutamyl-tRNA synthetases (Mes1p and Gus1p), delivering tRNA to them, stimulating catalysis, and ensuring their localization to the cytoplasm; also binds quadruplex nucleic acids [Source:SGD;Acc:S000003073]	-
YKL164C	5457	3973	3940	3506	3714	5293	7031	8483	7947	4112	4319	4133	1655	1938	2543	3208	3582	4242	PIR1	XI	141794	142819	-	1026	protein_coding	O-glycosylated protein required for cell wall stability; attached to the cell wall via beta-1,3-glucan; mediates mitochondrial translocation of Apn1p; expression regulated by the cell integrity pathway and by Swi5p during the cell cycle [Source:SGD;Acc:S000001647]	-
YNR001C	36588	21754	25890	20069	14640	21612	19362	28609	25480	1155	1141	1240	3654	4216	5517	2609	2698	2985	CIT1	XIV	629622	631061	-	1440	protein_coding	Citrate synthase, catalyzes the condensation of acetyl coenzyme A and oxaloacetate to form citrate; the rate-limiting enzyme of the TCA cycle; nuclear encoded mitochondrial protein [Source:SGD;Acc:S000005284]	Citrate_synt
YNL135C	7227	5181	5650	4729	4016	6319	5137	7266	6327	3485	3796	3868	3427	4315	5326	2942	3163	3985	FPR1	XIV	371882	372226	-	345	protein_coding	Peptidyl-prolyl cis-trans isomerase (PPIase), binds to the drugs FK506 and rapamycin; also binds to the nonhistone chromatin binding protein Hmo1p and may regulate its assembly or function [Source:SGD;Acc:S000005079]	FKBP_C
YOR128C	2279	2444	1542	2895	2757	4278	2834	4128	3885	5300	5851	6155	3121	3748	4723	3710	3488	4172	ADE2	XV	564476	566191	-	1716	protein_coding	Phosphoribosylaminoimidazole carboxylase, catalyzes a step in the 'de novo' purine nucleotide biosynthetic pathway; red pigment accumulates in mutant cells deprived of adenine [Source:SGD;Acc:S000005654]	-
YOR007C	4513	3732	3399	4296	3510	5288	5836	7932	7063	4467	4822	4301	2806	3275	4087	2913	3131	3507	SGT2	XV	338938	339978	-	1041	protein_coding	Glutamine-rich cytoplasmic protein that serves as a scaffold for binding Get4/5p and other proteins required to mediate posttranslational insertion of tail-anchored proteins into the ER membrane; has similarity to human cochaperone SGT [Source:SGD;Acc:S000005533]	TPR_1
YKL096W	17563	10946	12172	15013	9815	16481	12552	18404	16550	7662	9030	9033	7239	8705	10586	13731	14078	15948	CWP1	XI	261132	261851	+	720	protein_coding	Cell wall mannoprotein that localizes specifically to birth scars of daughter cells, linked to a beta-1,3- and beta-1,6-glucan heteropolymer through a phosphodiester bond; required for propionic acid resistance [Source:SGD;Acc:S000001579]	-
YDR500C	2841	1381	1310	2330	1306	2383	1099	2873	2561	4699	6278	6810	5073	6115	6726	5236	3584	4490	RPL37B	IV	1450198	1450853	-	267	protein_coding	Protein component of the large (60S) ribosomal subunit, has similarity to Rpl37Ap and to rat L37 ribosomal protein [Source:SGD;Acc:S000002908]	-
YOR167C	2714	1719	1278	2447	1415	2298	1024	3067	2661	4453	5991	6057	5081	6016	6791	5242	3620	4493	RPS28A	XV	648804	649007	-	204	protein_coding	Protein component of the small (40S) ribosomal subunit; nearly identical to Rps28Bp and has similarity to rat S28 ribosomal protein [Source:SGD;Acc:S000005693]	-
YLR056W	7522	2579	4139	7584	7891	12589	2112	3011	2942	6447	7627	7315	4171	5082	6288	4044	4281	5166	ERG3	XII	253861	254958	+	1098	protein_coding	C-5 sterol desaturase, catalyzes the introduction of a C-5(6) double bond into episterol, a precursor in ergosterol biosynthesis; mutants are viable, but cannot grow on non-fermentable carbon sources [Source:SGD;Acc:S000004046]	-
YDR023W	5138	3348	3206	2561	2650	3777	2790	4097	3600	5114	5576	5650	4592	5580	6670	4455	4174	5306	SES1	IV	489508	490896	+	1389	protein_coding	Cytosolic seryl-tRNA synthetase, class II aminoacyl-tRNA synthetase that aminoacylates tRNA(Ser), displays tRNA-dependent amino acid recognition which enhances discrimination of the serine substrate, interacts with peroxin Pex21p [Source:SGD;Acc:S000002430]	tRNA-synt_2b
YOR270C	4037	2456	2658	4628	3682	5692	2573	3589	3478	5138	5773	5690	4447	5167	6478	5275	4981	6007	VPH1	XV	828052	830574	-	2523	protein_coding	Subunit a of vacuolar-ATPase V0 domain, one of two isoforms (Vph1p and Stv1p); Vph1p is located in V-ATPase complexes of the vacuole while Stv1p is located in V-ATPase complexes of the Golgi and endosomes [Source:SGD;Acc:S000005796]	-
YNL208W	6918	4840	5113	6967	5973	9666	8746	12155	11197	1981	2120	1919	1825	2233	2691	1625	1518	1861	-	XIV	254418	255017	+	600	protein_coding	Protein of unknown function; may interact with ribosomes, based on co-purification experiments; authentic, non-tagged protein is detected in purified mitochondria in high-throughput studies; potential orthologs found in other fungi [Source:SGD;Acc:S000005152]	-
YGL245W	4236	2895	2833	3054	2694	3713	2694	3910	3778	4460	4595	4532	3793	4687	5846	4238	4056	4827	GUS1	VII	39023	41149	+	2127	protein_coding	Glutamyl-tRNA synthetase (GluRS), forms a complex with methionyl-tRNA synthetase (Mes1p) and Arc1p; complex formation increases the catalytic efficiency of both tRNA synthetases and ensures their correct localization to the cytoplasm [Source:SGD;Acc:S000003214]	-
YML008C	8258	5047	5351	7996	6795	10290	5786	8777	7925	7145	7958	8103	4627	5649	7067	5309	5093	6360	ERG6	XIII	251839	252990	-	1152	protein_coding	Delta(24)-sterol C-methyltransferase, converts zymosterol to fecosterol in the ergosterol biosynthetic pathway by methylating position C-24; localized to both lipid particles and mitochondrial outer membrane [Source:SGD;Acc:S000004467]	Methyltransf_11
YKL035W	4095	2726	3124	2439	1656	2283	2459	3306	2801	1951	2200	2103	5306	6080	7696	3915	4197	4826	UGP1	XI	369891	371390	+	1500	protein_coding	UDP-glucose pyrophosphorylase (UGPase), catalyses the reversible formation of UDP-Glc from glucose 1-phosphate and UTP, involved in a wide variety of metabolic pathways, expression modulated by Pho85p through Pho4p [Source:SGD;Acc:S000001518]	-
YGR175C	2290	1272	1793	2469	2955	4269	2733	3882	3336	7161	7738	7353	4111	4789	6145	6980	7153	8318	ERG1	VII	846933	848423	-	1491	protein_coding	Squalene epoxidase, catalyzes the epoxidation of squalene to 2,3-oxidosqualene; plays an essential role in the ergosterol-biosynthesis pathway and is the specific target of the antifungal drug terbinafine [Source:SGD;Acc:S000003407]	-
YLR175W	2306	1307	1685	997	1520	2175	1159	1642	1440	6769	7302	6949	4547	5410	6396	4015	3712	4667	CBF5	XII	506134	507585	+	1452	protein_coding	Pseudouridine synthase catalytic subunit of box H/ACA small nucleolar ribonucleoprotein particles (snoRNPs), acts on both large and small rRNAs and on snRNA U2; mutations in human ortholog dyskerin cause the disorder dyskeratosis congenita [Source:SGD;Acc:S000004165]	-
YBR010W	12497	7046	5947	9984	5024	10163	2537	5605	5694	4281	5081	6417	2432	3457	3865	5241	3559	4435	HHT1	II	256331	256741	+	411	protein_coding	Histone H3, core histone protein required for chromatin assembly, part of heterochromatin-mediated telomeric and HM silencing; one of two identical histone H3 proteins (see HHT2); regulated by acetylation, methylation, and phosphorylation [Source:SGD;Acc:S000000214]	Histone
YLR432W	1305	872	936	1333	1204	1580	916	1336	1143	4521	4900	5014	4071	4815	5882	3465	3601	4065	IMD3	XII	1002557	1004128	+	1572	protein_coding	Inosine monophosphate dehydrogenase, catalyzes the first step of GMP biosynthesis, member of a four-gene family in S. cerevisiae, constitutively expressed [Source:SGD;Acc:S000004424]	CBS
YOR298C-A	5306	2908	3521	4849	2257	3758	3662	6776	5670	3756	4528	3772	2662	3375	3804	2869	2162	2440	MBF1	XV	877230	877685	-	456	protein_coding	Transcriptional coactivator that bridges the DNA-binding region of Gcn4p and TATA-binding protein Spt15p; suppressor of frameshift mutations [Source:SGD;Acc:S000007253]	HTH_3
YCL030C	738	615	523	1285	1007	1518	1731	2615	2212	1546	1646	1714	1813	2211	2659	4797	4563	5228	HIS4	III	65934	68333	-	2400	protein_coding	Multifunctional enzyme containing phosphoribosyl-ATP pyrophosphatase, phosphoribosyl-AMP cyclohydrolase, and histidinol dehydrogenase activities; catalyzes the second, third, ninth and tenth steps in histidine biosynthesis [Source:SGD;Acc:S000000535]	-
YLR406C	2756	1540	1714	2219	2271	3184	1161	1577	1429	6085	7126	6569	5038	5934	6792	4432	4530	5619	RPL31B	XII	931065	931755	-	342	protein_coding	Protein component of the large (60S) ribosomal subunit, nearly identical to Rpl31Ap and has similarity to rat L31 ribosomal protein; associates with the karyopherin Sxm1p; loss of both Rpl31p and Rpl39p confers lethality [Source:SGD;Acc:S000004398]	Ribosomal_L31e
YOR374W	46278	31696	33376	22725	14020	23158	21648	31229	28180	416	498	424	2127	2658	3367	2161	2149	2319	ALD4	XV	1039840	1041399	+	1560	protein_coding	Mitochondrial aldehyde dehydrogenase, required for growth on ethanol and conversion of acetaldehyde to acetate; phosphorylated; activity is K+ dependent; utilizes NADP+ or NAD+ equally as coenzymes; expression is glucose repressed [Source:SGD;Acc:S000005901]	Aldedh
YOR122C	4819	3091	3703	4550	4221	5510	3843	5142	4522	3669	3872	3772	3029	3647	4238	2657	2888	3536	PFY1	XV	552298	552887	-	381	protein_coding	Profilin, binds actin, phosphatidylinositol 4,5-bisphosphate, and polyproline regions; involved in cytoskeleton organization; required for normal timing of actin polymerization in response to thermal stress [Source:SGD;Acc:S000005648]	-
YDL061C	4031	2441	1655	2196	1992	3179	1548	2654	2252	4581	4967	7371	4944	6609	6999	4397	4083	4899	RPS29B	IV	340628	340798	-	171	protein_coding	Protein component of the small (40S) ribosomal subunit; nearly identical to Rps29Ap and has similarity to rat S29 and E. coli S14 ribosomal proteins [Source:SGD;Acc:S000002219]	-
YLL018C	6491	4364	4704	4021	3240	4930	3662	5134	4629	4172	4645	4423	3564	4310	5659	3682	3819	4324	DPS1	XII	109902	111575	-	1674	protein_coding	Aspartyl-tRNA synthetase, primarily cytoplasmic; homodimeric enzyme that catalyzes the specific aspartylation of tRNA(Asp); class II aminoacyl tRNA synthetase; binding to its own mRNA may confer autoregulation [Source:SGD;Acc:S000003941]	tRNA-synt_2
YBR249C	3679	2628	3002	1424	1511	1941	2199	3569	2982	5071	5663	5791	7735	9708	12339	5231	5267	5821	ARO4	II	716882	717994	-	1113	protein_coding	3-deoxy-D-arabino-heptulosonate-7-phosphate (DAHP) synthase, catalyzes the first step in aromatic amino acid biosynthesis and is feedback-inhibited by tyrosine or high concentrations of phenylalanine or tryptophan [Source:SGD;Acc:S000000453]	-
YMR303C	43864	31706	28696	30333	15603	27135	26648	42810	39174	5170	7756	5956	2515	2431	3208	6450	5499	6097	ADH2	XIII	873291	874337	-	1047	protein_coding	Glucose-repressible alcohol dehydrogenase II, catalyzes the conversion of ethanol to acetaldehyde; involved in the production of certain carboxylate esters; regulated by ADR1 [Source:SGD;Acc:S000004918]	ADH_N
YBR221C	8929	6125	6103	7335	5623	8263	5937	8270	7543	2762	3220	3011	3152	3743	4736	2485	2436	2983	PDB1	II	665153	666253	-	1101	protein_coding	E1 beta subunit of the pyruvate dehydrogenase (PDH) complex, which is an evolutionarily-conserved multi-protein complex found in mitochondria [Source:SGD;Acc:S000000425]	-
YBR143C	4220	2500	2818	2426	2788	3922	2418	3126	2771	5216	5950	5725	4625	5393	6735	3409	3473	4142	SUP45	II	530869	532182	-	1314	protein_coding	Polypeptide release factor (eRF1) in translation termination; mutant form acts as a recessive omnipotent suppressor; methylated by Mtq2p-Trm112p in ternary complex eRF1-eRF3-GTP; mutation of methylation site confers resistance to zymocin [Source:SGD;Acc:S000000347]	-
YJR077C	22421	14412	17236	8691	6748	11584	15899	24144	22109	3273	3837	3790	4351	5400	6585	2341	1918	2347	MIR1	X	577255	578190	-	936	protein_coding	Mitochondrial phosphate carrier, imports inorganic phosphate into mitochondria; functionally redundant with Pic2p but more abundant than Pic2p under normal conditions; phosphorylated [Source:SGD;Acc:S000003838]	Mito_carr
YNL104C	3187	2971	2743	3892	2924	3751	12590	18014	15121	1331	1588	1373	1180	1360	1873	2473	2473	2827	LEU4	XIV	424895	426754	-	1860	protein_coding	Alpha-isopropylmalate synthase (2-isopropylmalate synthase); the main isozyme responsible for the first step in the leucine biosynthesis pathway [Source:SGD;Acc:S000005048]	HMGL-like
YMR146C	4377	2830	3246	2680	2527	3397	2701	3684	3297	5149	5935	5953	3683	4533	5725	4093	4248	4951	TIF34	XIII	557481	558524	-	1044	protein_coding	eIF3i subunit of the core complex of translation initiation factor 3 (eIF3), which is essential for translation; stimulates rate of ribosomal scanning during translation reinitiation [Source:SGD;Acc:S000004754]	-
YBR068C	3450	2209	2253	6440	5614	8337	4388	6639	5901	2373	2691	2774	1115	1272	1730	2908	3051	3723	BAP2	II	373861	375690	-	1830	protein_coding	High-affinity leucine permease, functions as a branched-chain amino acid permease involved in the uptake of leucine, isoleucine and valine; contains 12 predicted transmembrane domains [Source:SGD;Acc:S000000272]	AA_permease
YOL155C	42450	22063	22730	24701	19212	24836	9056	13844	13620	5004	5412	5163	8818	9456	13048	11349	12643	14350	HPF1	XV	28703	31606	-	2904	protein_coding	Haze-protective mannoprotein that reduces the particle size of aggregated proteins in white wines [Source:SGD;Acc:S000005515]	-
YFL031W	4165	2348	2599	2436	2168	3502	2807	4113	3955	4530	4765	4930	3871	4582	5517	2563	2376	2844	HAC1	VI	75179	76147	+	717	protein_coding	Basic leucine zipper (bZIP) transcription factor (ATF/CREB1 homolog) that regulates the unfolded protein response, via UPRE binding, and membrane biogenesis; ER stress-induced splicing pathway facilitates efficient Hac1p synthesis [Source:SGD;Acc:S000001863]	-
YNL064C	2977	1662	2077	917	1494	1673	2753	4194	3690	5600	6181	5795	2835	3461	4260	2879	2809	3191	YDJ1	XIV	505868	507097	-	1230	protein_coding	Type I HSP40 co-chaperone involved in regulation of the HSP90 and HSP70 functions; involved in protein translocation across membranes; member of the DnaJ family [Source:SGD;Acc:S000005008]	DnaJ_C
YDL137W	7964	4610	5210	8353	6403	10047	4662	6735	6391	2562	3149	2900	2649	3268	3958	1780	1715	1978	ARF2	IV	216529	217074	+	546	protein_coding	ADP-ribosylation factor, GTPase of the Ras superfamily involved in regulation of coated formation vesicles in intracellular trafficking within the Golgi; functionally interchangeable with Arf1p [Source:SGD;Acc:S000002296]	Arf
YPR163C	3451	1786	2134	1805	1924	2878	1621	2401	2338	6411	7630	6473	3706	4341	5131	4764	4499	5089	TIF3	XVI	868645	869955	-	1311	protein_coding	Translation initiation factor eIF-4B, has RNA annealing activity; contains an RNA recognition motif and binds to single-stranded RNA [Source:SGD;Acc:S000006367]	-
YLR179C	955	504	668	1614	1891	3032	825	1263	1141	8374	9837	9273	1727	2397	2963	6638	6269	7236	-	XII	514108	514713	-	606	protein_coding	Protein of unknown function with similarity to Tfs1p; transcription is activated by paralogous proteins Yrm1p and Yrr1p along with proteins involved in multidrug resistance; GFP-tagged protein localizes to the cytoplasm and nucleus [Source:SGD;Acc:S000004169]	-
YJL130C	3220	1576	2059	1755	2134	2806	1563	2361	2224	3380	3852	3670	1707	1907	2737	3498	3627	4073	URA2	X	165723	172367	-	6645	protein_coding	Bifunctional carbamoylphosphate synthetase (CPSase)-aspartate transcarbamylase (ATCase), catalyzes the first two enzymatic steps in the de novo biosynthesis of pyrimidines; both activities are subject to feedback inhibition by UTP [Source:SGD;Acc:S000003666]	CPSase_L_D2
YNL079C	3887	2625	2697	2921	2565	3819	3433	4480	4020	3896	4156	3620	3380	3984	4775	2593	2766	3250	TPM1	XIV	478566	479165	-	600	protein_coding	Major isoform of tropomyosin; binds to and stabilizes actin cables and filaments, which direct polarized cell growth and the distribution of several organelles; acetylated by the NatB complex and acetylated form binds actin most efficiently [Source:SGD;Acc:S000005023]	-
YOR153W	1853	894	1128	2186	2141	3295	1059	1612	1443	6457	7057	6761	853	961	1236	1829	1873	2249	PDR5	XV	619840	624375	+	4536	protein_coding	Plasma membrane ATP-binding cassette (ABC) transporter, multidrug transporter actively regulated by Pdr1p; also involved in steroid transport, cation resistance, and cellular detoxification during exponential growth [Source:SGD;Acc:S000005679]	ABC2_membrane
YCL018W	386	237	262	501	473	861	372	682	511	548	608	585	1107	1365	1654	868	888	968	LEU2	III	91324	92418	+	1095	protein_coding	Beta-isopropylmalate dehydrogenase (IMDH), catalyzes the third step in the leucine biosynthesis pathway [Source:SGD;Acc:S000000523]	-
YMR058W	12626	5028	6986	12574	14954	21116	3220	4220	5006	3557	3859	3305	2442	2808	3585	588	558	597	FET3	XIII	388822	390732	+	1911	protein_coding	Ferro-O2-oxidoreductase required for high-affinity iron uptake and involved in mediating resistance to copper ion toxicity, belongs to class of integral membrane multicopper oxidases [Source:SGD;Acc:S000004662]	-
YDR002W	3835	2245	2308	1939	1913	2843	1957	3082	2880	4110	4632	4439	4508	5497	6604	3225	2706	3072	YRB1	IV	453045	453650	+	606	protein_coding	Ran GTPase binding protein; involved in nuclear protein import and RNA export, ubiquitin-mediated protein degradation during the cell cycle; shuttles between the nucleus and cytoplasm; is essential; homolog of human RanBP1 [Source:SGD;Acc:S000002409]	-
YOR187W	14708	9745	11812	4671	3872	5182	14968	21194	18405	2900	3256	3012	6771	7629	9784	2503	2393	2726	TUF1	XV	684030	685343	+	1314	protein_coding	Mitochondrial translation elongation factor Tu; comprises both GTPase and guanine nucleotide exchange factor activities, while these activities are found in separate proteins in S. pombe and humans [Source:SGD;Acc:S000005713]	GTP_EFTU
YMR246W	3548	2219	2419	5830	4384	7449	1663	2690	2328	5850	6383	6384	5776	6674	8931	4513	4720	5344	FAA4	XIII	759807	761891	+	2085	protein_coding	Long chain fatty acyl-CoA synthetase, activates imported fatty acids with a preference for C12:0-C16:0 chain lengths; functions in long chain fatty acid import; important for survival during stationary phase; localized to lipid particles [Source:SGD;Acc:S000004860]	AMP-binding
YPR165W	6640	4210	4225	4822	4387	7391	5432	8116	7403	4000	4364	4153	4500	5660	6594	4183	3799	4427	RHO1	XVI	875368	875997	+	630	protein_coding	GTP-binding protein of the rho subfamily of Ras-like proteins, involved in establishment of cell polarity; regulates protein kinase C (Pkc1p) and the cell wall synthesizing enzyme 1,3-beta-glucan synthase (Fks1p and Gsc2p) [Source:SGD;Acc:S000006369]	Ras
YGR060W	2867	985	1706	8364	8697	13801	1976	2595	2542	6733	7220	6974	3827	4432	5611	5004	5209	5987	ERG25	VII	610564	611493	+	930	protein_coding	C-4 methyl sterol oxidase, catalyzes the first of three steps required to remove two C-4 methyl groups from an intermediate in ergosterol biosynthesis; mutants accumulate the sterol intermediate 4,4-dimethylzymosterol [Source:SGD;Acc:S000003292]	-
YER065C	46551	27290	32800	36312	35972	52696	44992	58178	55348	169	148	187	177	152	224	802	845	987	ICL1	V	285241	286914	-	1674	protein_coding	Isocitrate lyase, catalyzes the formation of succinate and glyoxylate from isocitrate, a key reaction of the glyoxylate cycle; expression of ICL1 is induced by growth on ethanol and repressed by growth on glucose [Source:SGD;Acc:S000000867]	-
YNL255C	3734	2295	2780	2439	2359	3501	2410	2938	2712	5444	5900	5439	4988	5533	6989	3749	3787	4531	GIS2	XIV	167329	167790	-	462	protein_coding	Translational activator for mRNAs with internal ribosome entry sites; associates with polysomes and binds to a specific subset of mRNAs; ortholog of human ZNF9/CNBP, a gene involved in myotonic dystrophy type 2 [Source:SGD;Acc:S000005199]	zf-CCHC
YDR497C	1940	1132	1590	1189	1150	1867	3873	5223	4537	1813	2016	1857	2689	3073	3941	2138	2316	2472	ITR1	IV	1443713	1445467	-	1755	protein_coding	Myo-inositol transporter with strong similarity to the minor myo-inositol transporter Itr2p, member of the sugar transporter superfamily; expression is repressed by inositol and choline via Opi1p and derepressed via Ino2p and Ino4p [Source:SGD;Acc:S000002905]	Sugar_tr
YOR230W	3945	2324	3596	2801	2406	3682	7281	10509	8932	1857	1888	1774	3616	4412	5255	4015	4454	5294	WTM1	XV	770800	772113	+	1314	protein_coding	Transcriptional modulator involved in regulation of meiosis, silencing, and expression of RNR genes; required for nuclear localization of the ribonucleotide reductase small subunit Rnr2p and Rnr4p; contains WD repeats [Source:SGD;Acc:S000005756]	-
YJL167W	4042	2473	2780	3827	3743	4920	3168	3919	3646	4290	4295	4180	2312	2586	3092	2211	2497	2865	ERG20	X	105014	106072	+	1059	protein_coding	Farnesyl pyrophosphate synthetase, has both dimethylallyltranstransferase and geranyltranstransferase activities; catalyzes the formation of C15 farnesyl pyrophosphate units for isoprenoid and sterol biosynthesis [Source:SGD;Acc:S000003703]	-
YGR180C	2365	1437	2055	1789	1837	2929	2548	3548	2879	4568	4942	4580	4537	5208	6524	4511	4931	5748	RNR4	VII	855264	856301	-	1038	protein_coding	Ribonucleotide-diphosphate reductase (RNR), small subunit; the RNR complex catalyzes the rate-limiting step in dNTP synthesis and is regulated by DNA replication and DNA damage checkpoint pathways via localization of the small subunits [Source:SGD;Acc:S000003412]	-
YMR108W	2785	1800	1952	1505	2344	2830	3103	4737	4092	3910	4361	4103	2667	2991	4073	3056	3186	3586	ILV2	XIII	484084	486147	+	2064	protein_coding	Acetolactate synthase, catalyses the first common step in isoleucine and valine biosynthesis and is the target of several classes of inhibitors, localizes to the mitochondria; expression of the gene is under general amino acid control [Source:SGD;Acc:S000004714]	TPP_enzyme_N
YLR060W	3453	1815	2227	1546	1968	2890	1994	2681	2435	5082	5528	5419	3378	3769	5054	3346	3339	4014	FRS1	XII	260979	262766	+	1788	protein_coding	Beta subunit of cytoplasmic phenylalanyl-tRNA synthetase, forms a tetramer with Frs2p to generate active enzyme; able to hydrolyze mis-aminoacylated tRNA-Phe, which could contribute to translational quality control [Source:SGD;Acc:S000004050]	-
YML100W	4197	4512	3294	5260	3657	5557	3663	5081	4458	227	259	213	3827	3840	5420	2675	3278	3649	TSL1	XIII	70624	73920	+	3297	protein_coding	Large subunit of trehalose 6-phosphate synthase (Tps1p)/phosphatase (Tps2p) complex, which converts uridine-5'-diphosphoglucose and glucose 6-phosphate to trehalose, similar to Tps3p and may share function; mutant has aneuploidy tolerance [Source:SGD;Acc:S000004566]	-
YBR079C	4161	2446	2942	2084	2836	3614	2216	3274	3088	5923	6660	6432	4827	5595	7049	3628	4328	4875	RPG1	II	395383	398277	-	2895	protein_coding	eIF3a subunit of the core complex of translation initiation factor 3 (eIF3), essential for translation; part of a Prt1p-Rpg1p-Nip1p subcomplex that stimulates binding of mRNA and tRNA(i)Met to ribosomes; involved in translation reinitiation [Source:SGD;Acc:S000000283]	-
YHR179W	329	158	169	580	700	1241	1404	2319	1968	3355	4004	4163	2490	2994	3803	2453	2291	2566	OYE2	VIII	462502	463704	+	1203	protein_coding	Conserved NADPH oxidoreductase containing flavin mononucleotide (FMN), homologous to Oye3p with different ligand binding and catalytic properties; may be involved in sterol metabolism, oxidative stress response, and programmed cell death [Source:SGD;Acc:S000001222]	Oxidored_FMN
YEL017C-A	2903	1735	2117	1746	1789	2868	1167	1476	1332	4732	5171	4450	4782	5657	6673	3309	3349	4089	PMP2	V	122798	122929	-	132	protein_coding	Proteolipid associated with plasma membrane H(+)-ATPase (Pma1p); regulates plasma membrane H(+)-ATPase activity; nearly identical to PMP1 [Source:SGD;Acc:S000002103]	-
YNL190W	2996	1672	1657	2826	2863	4069	1235	2236	2082	3521	3778	4319	1829	2081	2653	2652	3097	3448	-	XIV	282395	283009	+	615	protein_coding	Cell wall protein of unknown function; proposed role as a hydrophilin induced by osmotic stress; contains a putative GPI-attachment site [Source:SGD;Acc:S000005134]	-
YHR183W	854	399	579	182	297	471	684	998	856	5439	5861	5916	2592	3106	4007	3054	3054	3444	GND1	VIII	470960	472429	+	1470	protein_coding	6-phosphogluconate dehydrogenase (decarboxylating), catalyzes an NADPH regenerating reaction in the pentose phosphate pathway; required for growth on D-glucono-delta-lactone and adaptation to oxidative stress [Source:SGD;Acc:S000001226]	NAD_binding_2
YBL076C	2424	1508	1789	1513	1801	2891	1872	2722	2435	5013	5453	5124	3872	4585	6134	3533	3454	4068	ILS1	II	81043	84261	-	3219	protein_coding	Cytoplasmic isoleucine-tRNA synthetase, target of the G1-specific inhibitor reveromycin A [Source:SGD;Acc:S000000172]	-
YBR106W	3222	2037	2101	1546	1609	2414	1697	2504	2269	4595	5631	5085	4024	5041	6377	3131	2599	3051	PHO88	II	452658	453224	+	567	protein_coding	Probable membrane protein, involved in phosphate transport; pho88 pho86 double null mutant exhibits enhanced synthesis of repressible acid phosphatase at high inorganic phosphate concentrations [Source:SGD;Acc:S000000310]	-
YPR036W	3603	2236	2568	3100	2890	4633	2311	3392	3094	3350	3695	3680	3327	3736	4560	3219	3236	3850	VMA13	XVI	643836	645272	+	1437	protein_coding	Subunit H of the eight-subunit V1 peripheral membrane domain of the vacuolar H+-ATPase (V-ATPase), an electrogenic proton pump found throughout the endomembrane system; serves as an activator or a structural stabilizer of the V-ATPase [Source:SGD;Acc:S000006240]	V-ATPase_H
YML126C	3959	2225	3049	3257	3180	4786	4107	5897	5361	5556	6187	5955	1647	1747	2324	2407	2551	2887	ERG13	XIII	19060	20535	-	1476	protein_coding	3-hydroxy-3-methylglutaryl-CoA (HMG-CoA) synthase, catalyzes the formation of HMG-CoA from acetyl-CoA and acetoacetyl-CoA; involved in the second step in mevalonate biosynthesis [Source:SGD;Acc:S000004595]	-
YOL139C	3625	2324	2525	1878	1960	2741	1987	2918	2708	4535	5037	4535	4808	5334	6377	2959	3158	3721	CDC33	XV	60383	61024	-	642	protein_coding	Cytoplasmic mRNA cap binding protein and translation initiation factor eIF4E; the eIF4E-cap complex is responsible for mediating cap-dependent mRNA translation via interactions with translation initiation factor eIF4G (Tif4631p or Tif4632p) [Source:SGD;Acc:S000005499]	-
YLR258W	5175	4358	3675	4759	2968	5574	3337	4844	4276	527	484	487	5497	6582	8217	3360	3595	4147	GSY2	XII	660716	662833	+	2118	protein_coding	Glycogen synthase, similar to Gsy1p; expression induced by glucose limitation, nitrogen starvation, heat shock, and stationary phase; activity regulated by cAMP-dependent, Snf1p and Pho85p kinases as well as by the Gac1p-Glc7p phosphatase [Source:SGD;Acc:S000004248]	-
YFL014W	8290	8147	4948	71010	38234	60138	429	449	522	48	80	93	87	138	118	50	42	36	HSP12	VI	107256	107585	+	330	protein_coding	Plasma membrane protein involved in maintaining membrane organization in stress conditions; induced by heat shock, oxidative stress, osmostress, stationary phase, glucose depletion, oleate and alcohol; regulated by HOG and Ras-Pka pathways [Source:SGD;Acc:S000001880]	-
YDR342C	2671	1567	1838	2550	2475	4112	3613	5836	5214	784	1031	912	11440	12507	16650	6424	6884	8804	HXT7	IV	1154216	1155928	-	1713	protein_coding	High-affinity glucose transporter of the major facilitator superfamily, nearly identical to Hxt6p, expressed at high basal levels relative to other HXTs, expression repressed by high glucose levels [Source:SGD;Acc:S000002750]	Sugar_tr
YCR053W	2189	1379	1633	1127	1579	2536	1896	2420	2178	3816	4246	4048	3160	3645	4820	3200	3529	4264	THR4	III	216697	218241	+	1545	protein_coding	Threonine synthase, conserved protein that catalyzes formation of threonine from O-phosphohomoserine; expression is regulated by the GCN4-mediated general amino acid control pathway [Source:SGD;Acc:S000000649]	PALP
YBR082C	3005	2080	2431	1904	2406	3575	3681	4558	3798	3448	3600	3282	2979	3342	4233	2019	2208	2555	UBC4	II	406628	407169	-	447	protein_coding	Ubiquitin-conjugating enzyme (E2), mediates degradation of abnormal or excess proteins, including calmodulin and histone H3; interacts with many SCF ubiquitin protein ligases; component of the cellular stress response [Source:SGD;Acc:S000000286]	UQ_con
YHR162W	2183	1179	1318	1950	1799	2452	1796	2914	2642	4077	4900	4536	2885	3623	4408	4848	4381	4895	-	VIII	423072	423461	+	390	protein_coding	Putative protein of unknown function; green fluorescent protein (GFP)-fusion protein localizes to the mitochondrion [Source:SGD;Acc:S000001205]	-
YER025W	3792	2244	2540	2351	2386	2998	2180	3407	2916	4865	5264	5457	3650	4375	5431	3325	3314	4055	GCD11	V	205251	206834	+	1584	protein_coding	Gamma subunit of the translation initiation factor eIF2, involved in the identification of the start codon; binds GTP when forming the ternary complex with GTP and tRNAi-Met [Source:SGD;Acc:S000000827]	GTP_EFTU
YEL060C	9892	6538	5288	22909	15882	26412	7934	11167	11067	1826	2113	1981	1888	1998	2721	2533	2519	2890	PRB1	V	40046	41953	-	1908	protein_coding	Vacuolar proteinase B (yscB), a serine protease of the subtilisin family; involved in protein degradation in the vacuole and required for full protein degradation during sporulation; activity inhibited by Pbi2p [Source:SGD;Acc:S000000786]	Peptidase_S8
YDL136W	2036	1019	1202	1292	1328	1546	692	1470	1282	5381	6183	5627	4674	5595	6511	3736	3318	3806	RPL35B	IV	217600	218367	+	363	protein_coding	Protein component of the large (60S) ribosomal subunit, identical to Rpl35Ap and has similarity to rat L35 ribosomal protein [Source:SGD;Acc:S000002295]	-
YGR162W	3198	1720	2182	1584	2291	3429	1848	2433	2067	5572	6063	5861	3398	4041	5274	4233	4483	5145	TIF4631	VII	824059	826917	+	2859	protein_coding	Translation initiation factor eIF4G, subunit of the mRNA cap-binding protein complex (eIF4F) that also contains eIF4E (Cdc33p); interacts with Pab1p and with eIF4A (Tif1p); also has a role in biogenesis of the large ribosomal subunit [Source:SGD;Acc:S000003394]	-
YHR064C	3690	2248	2749	1647	2035	3472	2183	2800	2591	4560	5156	5008	3932	4122	5517	3154	3098	3523	SSZ1	VIII	225525	227141	-	1617	protein_coding	Hsp70 protein that interacts with Zuo1p (a DnaJ homolog) to form a ribosome-associated complex that binds the ribosome via the Zuo1p subunit; also involved in pleiotropic drug resistance via sequential activation of PDR1 and PDR5; binds ATP [Source:SGD;Acc:S000001106]	HSP70
YPL028W	3222	2054	2174	4526	3543	5373	4582	6402	5935	4748	5463	5144	2255	2767	3178	3457	3496	3954	ERG10	XVI	498096	499292	+	1197	protein_coding	Acetyl-CoA C-acetyltransferase (acetoacetyl-CoA thiolase), cytosolic enzyme that transfers an acetyl group from one acetyl-CoA molecule to another, forming acetoacetyl-CoA; involved in the first step in mevalonate biosynthesis [Source:SGD;Acc:S000005949]	Thiolase_N
YKL117W	4188	3014	2985	4749	3922	5598	4070	5783	5200	2911	3204	2967	2994	3398	4139	2553	2412	2912	SBA1	XI	220324	220974	+	651	protein_coding	Co-chaperone that binds to and regulates Hsp90 family chaperones; important for pp60v-src activity in yeast; homologous to the mammalian p23 proteins and like p23 can regulate telomerase activity [Source:SGD;Acc:S000001600]	-
YDR099W	4396	3235	3327	6510	5833	9768	4841	6607	6129	3056	3131	3333	3512	3961	4977	2617	2838	3025	BMH2	IV	653607	654428	+	822	protein_coding	14-3-3 protein, minor isoform; controls proteome at post-transcriptional level, binds proteins and DNA, involved in regulation of many processes including exocytosis, vesicle transport, Ras/MAPK signaling, and rapamycin-sensitive signaling [Source:SGD;Acc:S000002506]	-
YPR028W	3763	2557	2756	5076	3655	5748	1973	3131	2786	3291	3653	3619	4347	5034	6143	2807	2587	2904	YOP1	XVI	623527	624202	+	543	protein_coding	Membrane protein that interacts with Yip1p to mediate membrane traffic; interacts with Sey1p to maintain ER morphology; overexpression leads to cell death and accumulation of internal cell membranes [Source:SGD;Acc:S000006232]	TB2_DP1_HVA22
YGR159C	1333	615	864	515	1363	1737	355	495	445	7462	8231	8405	3069	3786	4762	4206	4227	4741	NSR1	VII	806412	807656	-	1245	protein_coding	Nucleolar protein that binds nuclear localization sequences, required for pre-rRNA processing and ribosome biogenesis [Source:SGD;Acc:S000003391]	RRM_1
YFL026W	77	40	54	107	110	148	65	105	74	80	66	85	13	15	13	32	33	43	STE2	VI	82580	83875	+	1296	protein_coding	Receptor for alpha-factor pheromone; seven transmembrane-domain GPCR that interacts with both pheromone and a heterotrimeric G protein to initiate the signaling response that leads to mating between haploid a and alpha cells [Source:SGD;Acc:S000001868]	-
YMR105C	4834	4165	3460	4716	2582	4815	2020	3078	2858	567	544	572	7356	8622	10870	5182	5097	5751	PGM2	XIII	475897	477606	-	1710	protein_coding	Phosphoglucomutase, catalyzes the conversion from glucose-1-phosphate to glucose-6-phosphate, which is a key step in hexose metabolism; functions as the acceptor for a Glc-phosphotransferase [Source:SGD;Acc:S000004711]	PGM_PMM_III
YOR375C	3207	1436	2199	307	487	523	856	1241	1048	6522	7614	6801	2687	3316	3696	2249	2056	2294	GDH1	XV	1041678	1043042	-	1365	protein_coding	NADP(+)-dependent glutamate dehydrogenase, synthesizes glutamate from ammonia and alpha-ketoglutarate; rate of alpha-ketoglutarate utilization differs from Gdh3p; expression regulated by nitrogen and carbon sources [Source:SGD;Acc:S000005902]	-
YHR026W	2559	1688	1949	2004	1428	2160	1327	2171	1768	3267	3861	3752	2585	3100	4082	2356	2092	2363	VMA16	VIII	160844	161485	+	642	protein_coding	Subunit c'' of the vacuolar ATPase, which functions in acidification of the vacuole; one of three proteolipid subunits of the V0 domain [Source:SGD;Acc:S000001068]	-
YOR184W	1886	1533	1342	2118	1854	2574	1823	2434	2222	2884	3216	3180	2319	2615	3241	2361	2534	2693	SER1	XV	679357	680544	+	1188	protein_coding	3-phosphoserine aminotransferase, catalyzes the formation of phosphoserine from 3-phosphohydroxypyruvate, required for serine and glycine biosynthesis; regulated by the general control of amino acid biosynthesis mediated by Gcn4p [Source:SGD;Acc:S000005710]	Aminotran_5
YDR158W	1583	1130	1171	1456	1338	2147	1379	1905	1812	2899	3518	3405	3100	3753	4671	2764	2576	2963	HOM2	IV	770357	771454	+	1098	protein_coding	Aspartic beta semi-aldehyde dehydrogenase, catalyzes the second step in the common pathway for methionine and threonine biosynthesis; expression regulated by Gcn4p and the general control of amino acid synthesis [Source:SGD;Acc:S000002565]	-
YDR341C	3035	1807	2142	1452	1690	2177	1927	2590	2218	4828	5328	4913	3369	4042	5009	3216	3470	4030	-	IV	1151803	1153626	-	1824	protein_coding	Arginyl-tRNA synthetase, proposed to be cytoplasmic but the authentic, non-tagged protein is detected in highly purified mitochondria in high-throughput studies [Source:SGD;Acc:S000002749]	-
YIL075C	5262	3769	3761	5267	4234	6897	5050	6872	6029	3313	3672	3318	2565	2885	3776	2676	2864	3662	RPN2	IX	217863	220700	-	2838	protein_coding	Subunit of the 26S proteasome, substrate of the N-acetyltransferase Nat1p [Source:SGD;Acc:S000001337]	-
YHL001W	2136	889	1234	1645	1555	1939	1221	2185	1906	5093	5832	5780	3337	4000	4388	4049	3625	4097	RPL14B	VIII	104277	105091	+	417	protein_coding	Protein component of the large (60S) ribosomal subunit, nearly identical to Rpl14Ap and has similarity to rat L14 ribosomal protein [Source:SGD;Acc:S000000993]	-
YGR244C	20875	14996	14645	21218	15482	24257	17137	23761	21090	766	798	753	1898	2150	2488	762	713	828	LSC2	VII	978036	979319	-	1284	protein_coding	Beta subunit of succinyl-CoA ligase, which is a mitochondrial enzyme of the TCA cycle that catalyzes the nucleotide-dependent conversion of succinyl-CoA to succinate [Source:SGD;Acc:S000003476]	-
YDR516C	1794	1080	1137	1653	1283	1771	1214	2003	1621	902	1019	949	15247	17653	22838	6094	6225	6900	EMI2	IV	1474974	1476476	-	1503	protein_coding	Non-essential protein of unknown function required for transcriptional induction of the early meiotic-specific transcription factor IME1; required for sporulation; expression is regulated by glucose-repression transcription factors Mig1/2p [Source:SGD;Acc:S000002924]	-
YOR361C	4027	2474	2843	2536	2604	3428	2342	3256	2714	5163	5801	5756	4076	4638	5946	3562	3787	4544	PRT1	XV	1015361	1017652	-	2292	protein_coding	eIF3b subunit of the core complex of translation initiation factor 3 (eIF3), essential for translation; part of a subcomplex (Prt1p-Rpg1p-Nip1p) that stimulates binding of mRNA and tRNA(i)Met to ribosomes [Source:SGD;Acc:S000005888]	RRM_1
YFL018C	13184	8827	10278	7855	7421	11636	9974	12610	10965	2040	1995	1905	2751	3252	4133	1635	1971	2052	LPD1	VI	101628	103127	-	1500	protein_coding	Dihydrolipoamide dehydrogenase, the lipoamide dehydrogenase component (E3) of the pyruvate dehydrogenase and 2-oxoglutarate dehydrogenase multi-enzyme complexes [Source:SGD;Acc:S000001876]	Pyr_redox_2
YOR382W	43726	18177	23254	32821	31808	47005	3432	3593	5958	5643	6233	6348	12	3	7	24	30	10	FIT2	XV	1059531	1059992	+	462	protein_coding	Mannoprotein that is incorporated into the cell wall via a glycosylphosphatidylinositol (GPI) anchor, involved in the retention of siderophore-iron in the cell wall [Source:SGD;Acc:S000005909]	-
YKL156W	2621	1352	1614	1151	1524	2748	976	1461	1285	4396	4848	5624	3113	4303	4820	3774	3768	4179	RPS27A	XI	158613	159212	+	249	protein_coding	Protein component of the small (40S) ribosomal subunit; nearly identical to Rps27Bp and has similarity to rat S27 ribosomal protein [Source:SGD;Acc:S000001639]	-
YDR129C	5801	4308	4022	5570	4329	6929	4781	7201	6425	2384	2543	2572	3067	3326	4607	2806	2962	3490	SAC6	IV	713340	715379	-	1929	protein_coding	Fimbrin, actin-bundling protein; cooperates with Scp1p (calponin/transgelin) in the organization and maintenance of the actin cytoskeleton [Source:SGD;Acc:S000002536]	CH
YNL067W	6785	3744	3883	4024	3583	5456	2851	5441	5082	3185	3780	3864	2476	3033	3701	2692	1999	2252	RPL9B	XIV	499681	500256	+	576	protein_coding	Protein component of the large (60S) ribosomal subunit, nearly identical to Rpl9Ap and has similarity to E. coli L6 and rat L9 ribosomal proteins [Source:SGD;Acc:S000005011]	-
YML074C	4695	3131	3611	2764	2315	2981	2308	3080	2870	3693	4111	3534	2599	3095	3295	2361	2256	2758	FPR3	XIII	120089	121324	-	1236	protein_coding	Nucleolar peptidyl-prolyl cis-trans isomerase (PPIase); FK506 binding protein; phosphorylated by casein kinase II (Cka1p-Cka2p-Ckb1p-Ckb2p) and dephosphorylated by Ptp1p [Source:SGD;Acc:S000004539]	FKBP_C
YPR145W	2721	1631	2008	528	976	1186	2464	3669	3402	7304	8033	7715	2727	3184	4077	3875	3990	4853	ASN1	XVI	822620	824338	+	1719	protein_coding	Asparagine synthetase, isozyme of Asn2p; catalyzes the synthesis of L-asparagine from L-aspartate in the asparagine biosynthetic pathway [Source:SGD;Acc:S000006349]	-
YLR447C	2903	1995	2386	2489	2506	3489	2196	2630	2448	3422	3588	3198	3185	3520	4907	2554	2820	3503	VMA6	XII	1026856	1027893	-	1038	protein_coding	Subunit d of the five-subunit V0 integral membrane domain of vacuolar H+-ATPase (V-ATPase), an electrogenic proton pump found in the endomembrane system; stabilizes VO subunits; required for V1 domain assembly on the vacuolar membrane [Source:SGD;Acc:S000004439]	-
YLR153C	4349	2225	3004	2943	2983	3986	4754	6824	6434	4872	5683	5535	1783	1912	2431	2767	2905	3131	ACS2	XII	445524	447575	-	2052	protein_coding	Acetyl-coA synthetase isoform which, along with Acs1p, is the nuclear source of acetyl-coA for histone acetylation; mutants affect global transcription; required for growth on glucose; expressed under anaerobic conditions [Source:SGD;Acc:S000004143]	AMP-binding
YBL045C	13864	10349	13196	4654	3989	5477	17888	23333	19577	2282	2693	2373	3351	3878	4862	2242	2343	2902	COR1	II	134143	135516	-	1374	protein_coding	Core subunit of the ubiquinol-cytochrome c reductase complex (bc1 complex), which is a component of the mitochondrial inner membrane electron transport chain [Source:SGD;Acc:S000000141]	-
YKL150W	16880	10384	12003	14017	11029	16380	8620	11480	10524	2191	2405	2389	3018	3678	4504	2201	2121	2515	MCR1	XI	166544	167452	+	909	protein_coding	Mitochondrial NADH-cytochrome b5 reductase, involved in ergosterol biosynthesis [Source:SGD;Acc:S000001633]	FAD_binding_6
YOR310C	3253	1707	2251	792	1438	1929	1580	1968	1758	5918	6567	6042	3993	4664	6016	2749	2492	3137	NOP58	XV	896825	898360	-	1536	protein_coding	Protein involved in pre-rRNA processing, 18S rRNA synthesis, and snoRNA synthesis; component of the small subunit processome complex, which is required for processing of pre-18S rRNA [Source:SGD;Acc:S000005837]	-
YFL038C	4838	3164	3400	4164	3233	5074	3436	4948	4512	2418	2638	2624	2335	2937	3544	1910	1859	2225	YPT1	VI	55366	55986	-	621	protein_coding	Rab family GTPase, involved in the ER-to-Golgi step of the secretory pathway; complex formation with the Rab escort protein Mrs6p is required for prenylation of Ypt1p by protein geranylgeranyltransferase type II (Bet2p-Bet4p) [Source:SGD;Acc:S000001856]	Ras
YHR208W	606	442	544	434	672	940	716	917	889	2085	2344	2162	1270	1637	2057	1272	1382	1721	BAT1	VIII	517532	518713	+	1182	protein_coding	Mitochondrial branched-chain amino acid (BCAA) aminotransferase, preferentially involved in BCAA biosynthesis; homolog of murine ECA39; highly expressed during logarithmic phase and repressed during stationary phase [Source:SGD;Acc:S000001251]	-
YAL035W	4438	2748	3077	2091	2847	3967	3368	4614	3957	5081	5327	4968	3201	3522	4655	3855	3655	4384	FUN12	I	76427	79435	+	3009	protein_coding	GTPase, required for general translation initiation by promoting Met-tRNAiMet binding to ribosomes and ribosomal subunit joining; homolog of bacterial IF2 [Source:SGD;Acc:S000000033]	GTP_EFTU
YDR353W	4297	2913	3149	1592	1398	2155	2361	3577	3051	2675	3049	2692	2127	2444	3139	1879	1783	2200	TRR1	IV	1183299	1184258	+	960	protein_coding	Cytoplasmic thioredoxin reductase, key regulatory enzyme that determines the redox state of the thioredoxin system, which acts as a disulfide reductase system and protects cells against both oxidative and reductive stress [Source:SGD;Acc:S000002761]	Pyr_redox_2
YFR015C	2388	2165	1891	2828	1394	2373	1923	2669	2495	535	556	504	9119	10200	13466	6285	6285	7427	GSY1	VI	174265	176391	-	2127	protein_coding	Glycogen synthase with similarity to Gsy2p, the more highly expressed yeast homolog; expression induced by glucose limitation, nitrogen starvation, environmental stress, and entry into stationary phase [Source:SGD;Acc:S000001911]	-
YPL078C	14942	9438	10481	11545	9442	13062	10578	16305	13803	2016	2407	2273	3276	3927	4783	1486	1666	1722	ATP4	XVI	408010	408744	-	735	protein_coding	Subunit b of the stator stalk of mitochondrial F1F0 ATP synthase, which is a large, evolutionarily conserved enzyme complex required for ATP synthesis; contributes to the oligomerization of the complex; phosphorylated [Source:SGD;Acc:S000005999]	-
YGR189C	4752	2527	3370	4275	5220	7110	5522	6737	6319	3301	3527	3381	2038	2342	3068	2465	2701	3112	CRH1	VII	876669	878192	-	1524	protein_coding	Chitin transglycosylase that functions in the transfer of chitin to beta(1-6) and beta(1-3) glucans in the cell wall; similar and functionally redundant to Utr2; localizes to sites of polarized growth; expression induced by cell wall stress [Source:SGD;Acc:S000003421]	-
YAL012W	1177	788	905	353	839	1141	1153	1504	1381	4841	5373	5569	1973	2421	3099	3158	3550	4163	CYS3	I	130799	131983	+	1185	protein_coding	Cystathionine gamma-lyase, catalyzes one of the two reactions involved in the transsulfuration pathway that yields cysteine from homocysteine with the intermediary formation of cystathionine [Source:SGD;Acc:S000000010]	Cys_Met_Meta_PP
YPR010C	1735	689	1024	1007	1664	1968	871	1209	1021	5750	6416	6203	1439	1697	2140	2411	2693	3001	RPA135	XVI	577585	581196	-	3612	protein_coding	RNA polymerase I second largest subunit A135 [Source:SGD;Acc:S000006214]	RNA_pol_Rpb2_6
YNL071W	6707	4272	5082	6262	4645	6686	5942	8661	7744	2209	2670	2254	2202	2503	2976	1961	1982	2091	LAT1	XIV	491523	492971	+	1449	protein_coding	Dihydrolipoamide acetyltransferase component (E2) of pyruvate dehydrogenase complex, which catalyzes the oxidative decarboxylation of pyruvate to acetyl-CoA [Source:SGD;Acc:S000005015]	Biotin_lipoyl
YDR343C	1997	941	1283	2196	2137	4041	4896	8178	7067	424	502	380	6482	7173	7975	3152	3448	4068	HXT6	IV	1159608	1161320	-	1713	protein_coding	High-affinity glucose transporter of the major facilitator superfamily, nearly identical to Hxt7p, expressed at high basal levels relative to other HXTs, repression of expression by high glucose requires SNF3 [Source:SGD;Acc:S000002751]	Sugar_tr
YLR027C	4555	2659	3473	3886	3427	4938	4813	6137	5494	2826	3139	2797	1510	1639	2186	1640	1648	1777	AAT2	XII	196829	198085	-	1257	protein_coding	Cytosolic aspartate aminotransferase, involved in nitrogen metabolism; localizes to peroxisomes in oleate-grown cells [Source:SGD;Acc:S000004017]	Aminotran_1_2
YMR194W	2292	1169	1135	1054	1168	1750	858	1488	1393	4439	5274	5397	3815	4766	5278	3919	3513	4156	RPL36A	XIII	651145	651910	+	303	protein_coding	N-terminally acetylated protein component of the large (60S) ribosomal subunit, nearly identical to Rpl36Bp and has similarity to rat L36 ribosomal protein; binds to 5.8 S rRNA [Source:SGD;Acc:S000004807]	-
YIL051C	1852	1161	1217	1694	1656	2388	2184	3055	2700	2623	2907	2878	1812	2377	2724	1655	1702	1973	MMF1	IX	257843	258280	-	438	protein_coding	Mitochondrial protein required for transamination of isoleucine but not of valine or leucine; may regulate specificity of branched-chain transaminases Bat1p and Bat2p; interacts genetically with mitochondrial ribosomal protein genes [Source:SGD;Acc:S000001313]	Ribonuc_L-PSP
YOR341W	2435	1258	1508	1567	2194	2915	1192	1624	1605	5545	5997	5988	2759	3142	4265	4247	4369	5399	RPA190	XV	960987	965981	+	4995	protein_coding	RNA polymerase I largest subunit A190 [Source:SGD;Acc:S000005868]	-
YHR021C	1977	1204	1006	1700	1498	1956	1157	2224	1820	4648	5804	4917	4165	3881	4490	2981	3064	3654	RPS27B	VIII	147871	148669	-	249	protein_coding	Protein component of the small (40S) ribosomal subunit; nearly identical to Rps27Ap and has similarity to rat S27 ribosomal protein [Source:SGD;Acc:S000001063]	-
YDR399W	1744	1191	1163	1547	1949	2336	1120	1441	1277	5556	5919	5671	3080	3681	4309	3885	4245	4999	HPT1	IV	1270068	1270733	+	666	protein_coding	Dimeric hypoxanthine-guanine phosphoribosyltransferase, catalyzes the formation of both inosine monophosphate and guanosine monophosphate; mutations in the human homolog HPRT1 can cause Lesch-Nyhan syndrome and Kelley-Seegmiller syndrome [Source:SGD;Acc:S000002807]	Pribosyltran
YGL148W	3025	2061	2310	784	963	1312	1641	2353	2156	3262	3575	3449	2829	3121	3956	2669	2715	3244	ARO2	VII	226399	227529	+	1131	protein_coding	Bifunctional chorismate synthase and flavin reductase, catalyzes the conversion of 5-enolpyruvylshikimate 3-phosphate (EPSP) to form chorismate, which is a precursor to aromatic amino acids [Source:SGD;Acc:S000003116]	-
YFL037W	5555	3534	4133	3008	2549	3634	2611	3639	3286	3421	3902	3961	2383	2924	3488	2217	2217	2663	TUB2	VI	56336	57709	+	1374	protein_coding	Beta-tubulin; associates with alpha-tubulin (Tub1p and Tub3p) to form tubulin dimer, which polymerizes to form microtubules [Source:SGD;Acc:S000001857]	Tubulin
YML012W	4398	2898	3135	3365	3076	4692	2568	3693	3351	2938	3396	3143	2698	3175	3769	2273	2146	2627	ERV25	XIII	246116	246751	+	636	protein_coding	Protein that forms a heterotrimeric complex with Erp1, Erp2p, and Emp24, member of the p24 family involved in endoplasmic reticulum to Golgi transport [Source:SGD;Acc:S000004473]	-
YLR333C	1902	916	846	863	923	1176	699	1231	1075	3900	4764	5319	3670	4681	5135	3286	2807	3534	RPS25B	XII	795573	795899	-	327	protein_coding	Protein component of the small (40S) ribosomal subunit; nearly identical to Rps25Ap and has similarity to rat S25 ribosomal protein [Source:SGD;Acc:S000004325]	-
YDR483W	2536	1758	2072	2977	2902	4492	2952	3969	3444	3192	3258	3109	2358	2637	3358	2248	2319	2770	KRE2	IV	1421157	1422485	+	1329	protein_coding	Alpha1,2-mannosyltransferase of the Golgi involved in protein mannosylation [Source:SGD;Acc:S000002891]	-
YCR021C	192	112	205	535	290	702	1006	2372	1798	1070	1103	1175	185	164	271	207	156	192	HSP30	III	156109	157107	-	999	protein_coding	Hydrophobic plasma membrane localized, stress-responsive protein that negatively regulates the H(+)-ATPase Pma1p; induced by heat shock, ethanol treatment, weak organic acid, glucose limitation, and entry into stationary phase [Source:SGD;Acc:S000000615]	-
YPL262W	28915	19017	21211	13942	13050	18552	18969	26017	23108	1308	1352	1243	1145	1280	1749	1036	1072	1295	FUM1	XVI	47336	48802	+	1467	protein_coding	Fumarase, converts fumaric acid to L-malic acid in the TCA cycle; cytosolic and mitochondrial distribution determined by the N-terminal targeting sequence, protein conformation, and status of glyoxylate shunt; phosphorylated in mitochondria [Source:SGD;Acc:S000006183]	-
YER133W	4293	2707	2986	4513	4009	6268	2979	3765	3542	3515	3927	3841	3271	3560	4552	2443	2605	3126	GLC7	V	432495	433958	+	939	protein_coding	Type 1 serine/threonine protein phosphatase catalytic subunit, involved in many processes (eg: glycogen metabolism, sporulation, mitosis); accumulates at mating projections by interaction with Afr1p; interacts with many regulatory subunits [Source:SGD;Acc:S000000935]	Metallophos
YJL080C	3182	1940	2035	1475	1878	2630	1464	1951	1873	4114	4569	4712	3545	3859	5304	4206	4192	4859	SCP160	X	285558	289226	-	3669	protein_coding	Essential RNA-binding G protein effector of mating response pathway, mainly associated with nuclear envelope and ER, interacts in mRNA-dependent manner with translating ribosomes via multiple KH domains, similar to vertebrate vigilins [Source:SGD;Acc:S000003616]	KH_1
YFR032C-A	1724	1027	702	1919	1101	1528	757	2100	1575	4911	6178	6172	3039	3910	3748	3196	2158	2832	RPL29	VI	223258	223437	-	180	protein_coding	Protein component of the large (60S) ribosomal subunit, has similarity to rat L29 ribosomal protein; not essential for translation, but required for proper joining of the large and small ribosomal subunits and for normal translation rate [Source:SGD;Acc:S000006437]	-
YLR197W	2914	1742	2115	1175	1508	2180	1432	1898	1579	4853	5414	5135	3760	4149	5566	2586	2392	2726	NOP56	XII	546097	547611	+	1515	protein_coding	Essential evolutionarily-conserved nucleolar protein component of the box C/D snoRNP complexes that direct 2'-O-methylation of pre-rRNA during its maturation; overexpression causes spindle orientation defects [Source:SGD;Acc:S000004187]	-
YDL174C	18932	12294	14642	13637	9755	14983	19076	26571	24148	1547	1816	1548	1358	1753	2035	1309	1299	1561	DLD1	IV	145826	147589	-	1764	protein_coding	D-lactate dehydrogenase, oxidizes D-lactate to pyruvate, transcription is heme-dependent, repressed by glucose, and derepressed in ethanol or lactate; located in the mitochondrial inner membrane [Source:SGD;Acc:S000002333]	FAD_binding_4
YML106W	2570	1520	1734	1202	1725	2240	1574	2331	1927	3871	4381	4254	2885	3697	4258	2948	3026	3593	URA5	XIII	56773	57453	+	681	protein_coding	Major orotate phosphoribosyltransferase (OPRTase) isozyme that catalyzes the fifth enzymatic step in de novo biosynthesis of pyrimidines, converting orotate into orotidine-5'-phosphate; minor OPRTase encoded by URA10 [Source:SGD;Acc:S000004574]	Pribosyltran
YDL124W	2719	2062	1926	7174	4866	7406	2020	2868	2618	993	1007	1013	817	979	1154	518	598	706	-	IV	240259	241197	+	939	protein_coding	NADPH-dependent alpha-keto amide reductase; reduces aromatic alpha-keto amides, aliphatic alpha-keto esters, and aromatic alpha-keto esters; member of the aldo-keto reductase (AKR) family [Source:SGD;Acc:S000002282]	Aldo_ket_red
YNL244C	2002	1066	1051	2233	1768	2961	971	2156	1846	3979	4802	5018	4411	5281	5884	3790	3167	3564	SUI1	XIV	187170	187496	-	327	protein_coding	Translation initiation factor eIF1; component of a complex involved in recognition of the initiator codon; modulates translation accuracy at the initiation phase [Source:SGD;Acc:S000005188]	SUI1
YLR028C	4742	3217	3390	6029	5019	7964	3227	4396	4215	2770	2980	2994	2169	2413	3150	1906	1967	2436	ADE16	XII	199540	201315	-	1776	protein_coding	Enzyme of 'de novo' purine biosynthesis containing both 5-aminoimidazole-4-carboxamide ribonucleotide transformylase and inosine monophosphate cyclohydrolase activities, isozyme of Ade17p; ade16 ade17 mutants require adenine and histidine [Source:SGD;Acc:S000004018]	-
YKL181W	2969	1794	2082	2329	2362	3313	1962	2790	2484	4203	4553	4393	3065	3475	4480	3530	3605	4317	PRS1	XI	107316	108599	+	1284	protein_coding	5-phospho-ribosyl-1(alpha)-pyrophosphate synthetase, synthesizes PRPP, which is required for nucleotide, histidine, and tryptophan biosynthesis; one of five related enzymes, which are active as heteromultimeric complexes [Source:SGD;Acc:S000001664]	-
YMR012W	10748	8094	9272	1708	1926	2355	6823	8988	7447	3282	3683	3371	4101	4460	5571	2382	2485	3082	CLU1	XIII	291134	294967	+	3834	protein_coding	eIF3 component of unknown function; deletion causes defects in mitochondrial organization but not in growth or translation initiation, can rescue cytokinesis and mitochondrial organization defects of the Dictyostelium cluA- mutant [Source:SGD;Acc:S000004614]	-
YKL085W	16538	9908	12355	9953	7824	11545	11943	16539	14537	1838	2285	2039	3183	3854	4442	1948	1900	2013	MDH1	XI	279123	280127	+	1005	protein_coding	Mitochondrial malate dehydrogenase, catalyzes interconversion of malate and oxaloacetate; involved in the tricarboxylic acid (TCA) cycle; phosphorylated [Source:SGD;Acc:S000001568]	-
YBR283C	2986	1903	1958	2598	2477	3703	2327	3309	3023	3456	3847	3921	2881	3195	4188	2822	2918	3469	SSH1	II	768943	770415	-	1473	protein_coding	Subunit of the Ssh1 translocon complex; Sec61p homolog involved in co-translational pathway of protein translocation; not essential [Source:SGD;Acc:S000000487]	-
YOR285W	4805	3392	3100	35045	28070	44060	4129	6307	5935	2570	2986	2762	193	260	258	2374	2288	2732	RDL1	XV	849635	850054	+	420	protein_coding	Protein of unknown function containing a rhodanese-like domain; localized to the mitochondrial outer membrane [Source:SGD;Acc:S000005811]	Rhodanese
YPL160W	2069	1002	1304	924	1387	1985	1033	1283	1248	3937	4246	4113	2041	2434	2944	2064	2151	2604	CDC60	XVI	246990	250262	+	3273	protein_coding	Cytosolic leucyl tRNA synthetase, ligates leucine to the appropriate tRNA [Source:SGD;Acc:S000006081]	-
YOL016C	1460	1018	1142	2543	2921	5161	4139	6669	5103	1076	1095	1140	1654	1858	2277	1979	1996	2563	CMK2	XV	294777	296120	-	1344	protein_coding	Calmodulin-dependent protein kinase; may play a role in stress response, many CA++/calmodulan dependent phosphorylation substrates demonstrated in vitro, amino acid sequence similar to Cmk1p and mammalian Cam Kinase II [Source:SGD;Acc:S000005376]	Pkinase
YPL226W	1581	639	932	1385	2647	3568	594	865	895	6215	6849	6724	2261	2622	3425	3500	3391	4059	NEW1	XVI	121767	125357	+	3591	protein_coding	ATP binding cassette protein that cosediments with polysomes and is required for biogenesis of the small ribosomal subunit; Asn/Gln-rich rich region supports [NU+] prion formation and susceptibility to [PSI+] prion induction [Source:SGD;Acc:S000006147]	ABC_tran
YBR149W	7347	4952	5255	10215	8604	13402	7211	8748	7997	1873	1892	1889	2692	3214	3929	1757	1983	2299	ARA1	II	539987	541021	+	1035	protein_coding	NADP+ dependent arabinose dehydrogenase, involved in carbohydrate metabolism; purified as homodimer; naturally occurs with a N-terminus degradation product [Source:SGD;Acc:S000000353]	Aldo_ket_red
YOR234C	1930	1031	1138	1001	1174	1674	1029	1801	1519	3935	4610	4785	3384	4212	5090	3004	2698	3414	RPL33B	XV	778555	779405	-	324	protein_coding	Ribosomal protein L37 of the large (60S) ribosomal subunit, nearly identical to Rpl33Ap and has similarity to rat L35a; rpl33b null mutant exhibits normal growth while rpl33a rpl33b double null mutant is inviable [Source:SGD;Acc:S000005760]	-
YLR372W	1443	647	1039	515	847	1101	810	1011	930	4592	5074	4990	2715	3468	4347	3282	3271	3748	SUR4	XII	867354	868391	+	1038	protein_coding	Elongase, involved in fatty acid and sphingolipid biosynthesis; synthesizes very long chain 20-26-carbon fatty acids from C18-CoA primers; involved in regulation of sphingolipid biosynthesis [Source:SGD;Acc:S000004364]	ELO
YDR298C	14742	9937	11093	8905	7518	11631	9703	14926	13345	2011	2308	2215	2977	3529	4128	1578	1666	1857	ATP5	IV	1058176	1058814	-	639	protein_coding	Subunit 5 of the stator stalk of mitochondrial F1F0 ATP synthase, which is an evolutionarily conserved enzyme complex required for ATP synthesis; homologous to bovine subunit OSCP (oligomycin sensitivity-conferring protein); phosphorylated [Source:SGD;Acc:S000002706]	-
YBR039W	14451	9636	11193	9426	9364	12655	11624	14664	12533	1775	1917	1907	2643	2978	3781	1218	1370	1502	ATP3	II	315575	316510	+	936	protein_coding	Gamma subunit of the F1 sector of mitochondrial F1F0 ATP synthase, which is a large, evolutionarily conserved enzyme complex required for ATP synthesis [Source:SGD;Acc:S000000243]	-
YDR429C	3288	2256	2289	1823	1654	2116	2075	2943	2636	4464	4846	4487	3436	4033	4838	3032	2859	3255	TIF35	IV	1324477	1325301	-	825	protein_coding	eIF3g subunit of the core complex of translation initiation factor 3 (eIF3), which is essential for translation; stimulates resumption of ribosomal scanning during translation reinitiation [Source:SGD;Acc:S000002837]	RRM_1
YEL054C	2199	1297	1101	1246	1179	1777	753	1687	1667	4171	4573	5375	3607	4780	5421	4730	3641	3987	RPL12A	V	52721	53218	-	498	protein_coding	Protein component of the large (60S) ribosomal subunit, nearly identical to Rpl12Bp; rpl12a rpl12b double mutant exhibits slow growth and slow translation; has similarity to E. coli L11 and rat L12 ribosomal proteins [Source:SGD;Acc:S000000780]	-
YDL191W	2506	1234	866	1529	1076	1735	698	2258	2075	3181	3944	4810	4279	5684	6073	4191	2675	2839	RPL35A	IV	117664	118517	+	363	protein_coding	Protein component of the large (60S) ribosomal subunit, identical to Rpl35Bp and has similarity to rat L35 ribosomal protein [Source:SGD;Acc:S000002350]	-
YEL011W	6296	4745	4550	6054	2791	5001	3310	4880	4342	339	338	305	5733	6468	8411	3956	3849	4457	GLC3	V	133120	135234	+	2115	protein_coding	Glycogen branching enzyme, involved in glycogen accumulation; green fluorescent protein (GFP)-fusion protein localizes to the cytoplasm in a punctate pattern [Source:SGD;Acc:S000000737]	-
YLR327C	26006	14894	14003	21753	12217	21272	6368	8512	7831	413	464	444	2379	2933	3657	1683	1895	2256	TMA10	XII	783127	783387	-	261	protein_coding	Protein of unknown function that associates with ribosomes; putative homolog of the F1F0-ATPase synthase regulator Stf2p [Source:SGD;Acc:S000004319]	-
YJR105W	2362	1194	1432	1098	1083	1315	1791	3158	2752	2971	3630	3554	1839	2175	2950	2777	2417	2676	ADO1	X	623581	624603	+	1023	protein_coding	Adenosine kinase, required for the utilization of S-adenosylmethionine (AdoMet); may be involved in recycling adenosine produced through the methyl cycle [Source:SGD;Acc:S000003866]	PfkB
YIL123W	2029	1337	1565	2689	2338	3628	2280	3133	2990	2546	2801	2977	1051	1175	1594	1910	2026	2242	SIM1	IX	128151	129581	+	1431	protein_coding	Protein of the SUN family (Sim1p, Uth1p, Nca3p, Sun4p) that may participate in DNA replication, promoter contains SCB regulation box at -300 bp indicating that expression may be cell cycle-regulated [Source:SGD;Acc:S000001385]	-
YLL050C	3374	1924	1958	3558	2293	3447	1958	4296	3603	2353	2902	2682	2705	3414	4082	1784	1330	1616	COF1	XII	39804	40414	-	432	protein_coding	Cofilin, promotes actin filament depolarization in a pH-dependent manner; binds both actin monomers and filaments and severs filaments; thought to be regulated by phosphorylation at SER4; ubiquitous and essential in eukaryotes [Source:SGD;Acc:S000003973]	Cofilin_ADF
YOR335C	2391	1409	1522	1710	1927	2240	1535	2201	2003	3597	4110	4077	2613	2957	4032	2653	2639	3144	ALA1	XV	946233	949109	-	2877	protein_coding	Cytoplasmic and mitochondrial alanyl-tRNA synthetase, required for protein synthesis; point mutation (cdc64-1 allele) causes cell cycle arrest at G1; lethality of null mutation is functionally complemented by human homolog [Source:SGD;Acc:S000005862]	-
YOL126C	22740	11483	15581	24107	21566	32550	17087	21466	20923	199	174	229	1636	1808	2301	580	629	736	MDH2	XV	81787	82920	-	1134	protein_coding	Cytoplasmic malate dehydrogenase, one of three isozymes that catalyze interconversion of malate and oxaloacetate; involved in the glyoxylate cycle and gluconeogenesis during growth on two-carbon compounds; interacts with Pck1p and Fbp1 [Source:SGD;Acc:S000005486]	-
YER055C	308	227	190	448	421	662	526	719	638	3679	4025	3710	1957	2363	3028	3850	3552	4249	HIS1	V	264892	265785	-	894	protein_coding	ATP phosphoribosyltransferase, a hexameric enzyme, catalyzes the first step in histidine biosynthesis; mutations cause histidine auxotrophy and sensitivity to Cu, Co, and Ni salts; transcription is regulated by general amino acid control [Source:SGD;Acc:S000000857]	-
YBR067C	2698	2253	2359	7624	4574	7103	6551	10380	8375	743	874	899	553	600	771	1496	1564	1896	TIP1	II	372103	372735	-	633	protein_coding	Major cell wall mannoprotein with possible lipase activity; transcription is induced by heat- and cold-shock; member of the Srp1p/Tip1p family of serine-alanine-rich proteins [Source:SGD;Acc:S000000271]	-
YAL023C	2797	1587	1981	1552	1596	2673	1536	1869	1870	3744	4166	3745	2407	2709	3717	2240	2220	2631	PMT2	I	106272	108551	-	2280	protein_coding	Protein O-mannosyltransferase, transfers mannose residues from dolichyl phosphate-D-mannose to protein Ser/Thr residues; involved in ER quality control; acts in a complex with Pmt1p, can instead interact with Pmt5; target for new antifungal [Source:SGD;Acc:S000000021]	-
YGR103W	2403	1382	1538	1293	1549	1859	1125	1566	1313	5038	5330	4958	2738	3076	3688	2613	2810	3450	NOP7	VII	695417	697234	+	1818	protein_coding	Component of several different pre-ribosomal particles; forms a complex with Ytm1p and Erb1p that is required for maturation of the large ribosomal subunit; required for exit from G<sub>0</sub> and the initiation of cell proliferation [Source:SGD;Acc:S000003335]	-
YER009W	2941	1788	1996	1487	1596	2395	1749	2443	1944	3424	3733	3645	2954	3396	3988	2458	2723	3455	NTF2	V	172115	172492	+	378	protein_coding	Nuclear envelope protein, interacts with GDP-bound Gsp1p and with proteins of the nuclear pore to transport Gsp1p into the nucleus where it is an essential player in nucleocytoplasmic transport [Source:SGD;Acc:S000000811]	-
YOR198C	5206	3682	3720	1562	1675	2304	3302	4237	3900	3556	3750	3385	3898	4546	5635	2588	2852	3345	BFR1	XV	718653	720065	-	1413	protein_coding	Component of mRNP complexes associated with polyribosomes; implicated in secretion and nuclear segregation; multicopy suppressor of BFA (Brefeldin A) sensitivity [Source:SGD;Acc:S000005724]	-
YDR172W	2821	1729	1942	3314	3289	4973	2960	3982	3385	4499	5062	4765	2746	3214	4230	2544	2875	3254	SUP35	IV	808324	810381	+	2058	protein_coding	Translation termination factor eRF3, has a role in mRNA deadenylation and decay; altered protein conformation creates the [PSI(+)] prion that alters translational fidelity and results in a nonsense suppressor phenotype [Source:SGD;Acc:S000002579]	GTP_EFTU
YPL240C	4859	3580	3636	2225	1425	2367	7901	12464	11346	387	392	392	334	431	514	268	213	242	HSP82	XVI	96496	98625	-	2130	protein_coding	Hsp90 chaperone required for pheromone signaling and negative regulation of Hsf1p; docks with Tom70p for mitochondrial preprotein delivery; promotes telomerase DNA binding and nucleotide addition; interacts with Cns1p, Cpr6p, Cpr7p, Sti1p [Source:SGD;Acc:S000006161]	HATPase_c
YOR020C	6210	4373	4099	2516	1704	2994	6765	11792	9962	2541	2880	2743	3310	4479	5168	1774	1710	1976	HSP10	XV	370524	370844	-	321	protein_coding	Mitochondrial matrix co-chaperonin that inhibits the ATPase activity of Hsp60p, a mitochondrial chaperonin; involved in protein folding and sorting in the mitochondria; 10 kD heat shock protein with similarity to E. coli groES [Source:SGD;Acc:S000005546]	-
YPL048W	2813	1980	2059	3533	2648	3675	2249	3484	3103	1671	1921	1763	1064	1217	1535	2106	2096	2295	CAM1	XVI	464401	465648	+	1248	protein_coding	Nuclear protein required for transcription of MXR1; binds the MXR1 promoter in the presence of other nuclear factors; binds calcium and phospholipids; has similarity to translational cofactor EF-1 gamma [Source:SGD;Acc:S000005969]	GST_C
YPR041W	2954	1869	2078	1524	1569	2163	1842	2667	2285	4411	4972	4656	2977	3555	4250	3126	2998	3596	TIF5	XVI	648704	649921	+	1218	protein_coding	Translation initiation factor eIF5; functions both as a GTPase-activating protein to mediate hydrolysis of ribosome-bound GTP and as a GDP dissociation inhibitor to prevent recycling of eIF2 [Source:SGD;Acc:S000006245]	-
YGL012W	4952	2612	3500	2064	2055	2923	2203	3119	2762	3362	3677	3292	3125	3695	4540	2055	1994	2433	ERG4	VII	472855	474276	+	1422	protein_coding	C-24(28) sterol reductase, catalyzes the final step in ergosterol biosynthesis; mutants are viable, but lack ergosterol [Source:SGD;Acc:S000002980]	-
YEL046C	3750	1837	2504	2695	3172	4925	2763	3878	3612	4698	5289	5066	2279	2381	3379	2113	2218	2651	GLY1	V	67629	68792	-	1164	protein_coding	Threonine aldolase, catalyzes the cleavage of L-allo-threonine and L-threonine to glycine; involved in glycine biosynthesis [Source:SGD;Acc:S000000772]	Beta_elim_lyase
YBR109C	5029	3416	3750	4177	4057	6618	3685	4567	4089	2688	2781	2950	2236	2714	3358	2158	2548	2973	CMD1	II	457919	458362	-	444	protein_coding	Calmodulin; Ca++ binding protein that regulates Ca++ independent processes (mitosis, bud growth, actin organization, endocytosis, etc.) and Ca++ dependent processes (stress-activated pathways), targets include Nuf1p, Myo2p and calcineurin [Source:SGD;Acc:S000000313]	-
YKL217W	43922	29489	30510	37107	21764	36163	27003	38450	35555	48	62	57	26	61	53	221	205	232	JEN1	XI	22234	24084	+	1851	protein_coding	Monocarboxylate/proton symporter of the plasma membrane; transport activity is dependent on the pH gradient across the membrane; mediates high-affinity uptake of carbon sources lactate, pyuvate, and acetate, and also of the micronutrient selenite, w /.../tructure mimics that of monocarboxylates; expression and localization are tightly regulated, with transcription repression, mRNA degradation, an…	Sugar_tr
YPR181C	4282	2786	3355	2974	2863	3816	2820	3856	3659	3498	3949	3823	2648	3011	4128	2405	2617	2835	SEC23	XVI	897361	899667	-	2307	protein_coding	GTPase-activating protein, stimulates the GTPase activity of Sar1p; component of the Sec23p-Sec24p heterodimer of the COPII vesicle coat, involved in ER to Golgi transport; substrate of Ubp3/Bre5 complex; ubiquitylated by Ub-ligase Rsp5p; proteasome /.../ted degradation of Sec23p is regulated by Cdc48p [Source:SGD;Acc:S000006385]	-
YAL060W	5873	3694	4387	4591	2962	4959	2142	3321	2776	1397	1568	1452	4852	5919	6944	3040	2778	3022	BDH1	I	35155	36303	+	1149	protein_coding	NAD-dependent (R,R)-butanediol dehydrogenase, catalyzes oxidation of (R,R)-2,3-butanediol to (3R)-acetoin, oxidation of meso-butanediol to (3S)-acetoin, and reduction of acetoin; enhances use of 2,3-butanediol as an aerobic carbon source [Source:SGD;Acc:S000000056]	ADH_N
YOR247W	1113	633	794	520	829	875	1737	1946	1784	2409	2439	2581	711	860	1179	1646	2097	2215	SRL1	XV	797676	798308	+	633	protein_coding	Mannoprotein that exhibits a tight association with the cell wall, required for cell wall stability in the absence of GPI-anchored mannoproteins; has a high serine-threonine content; expression is induced in cell wall mutants [Source:SGD;Acc:S000005773]	-
YPR160W	3878	3342	2767	6336	3495	5809	2267	3100	2741	124	118	134	3874	4523	5959	2705	3042	3158	GPH1	XVI	861306	864014	+	2709	protein_coding	Non-essential glycogen phosphorylase required for the mobilization of glycogen, activity is regulated by cyclic AMP-mediated phosphorylation, expression is regulated by stress-response elements and by the HOG MAP kinase pathway [Source:SGD;Acc:S000006364]	-
YDR032C	4725	2848	2944	9280	6524	11033	4679	7562	6590	1163	1317	1198	1267	1661	1954	976	991	1248	PST2	IV	504099	504695	-	597	protein_coding	Protein with similarity to members of a family of flavodoxin-like proteins; induced by oxidative stress in a Yap1p dependent manner; the authentic, non-tagged protein is detected in highly purified mitochondria in high-throughput studies [Source:SGD;Acc:S000002439]	FMN_red
YDL145C	4618	2910	3270	2414	2438	3940	2659	3365	3090	2987	3217	3089	2953	3195	4296	2523	2746	3200	COP1	IV	194571	198176	-	3606	protein_coding	Alpha subunit of COPI vesicle coatomer complex, which surrounds transport vesicles in the early secretory pathway [Source:SGD;Acc:S000002304]	Coatomer_WDAD
YDR418W	2258	1175	915	1131	920	1403	710	1774	1655	2788	3456	4589	3245	4223	4867	3855	2770	3238	RPL12B	IV	1301616	1302113	+	498	protein_coding	Protein component of the large (60S) ribosomal subunit, nearly identical to Rpl12Ap; rpl12a rpl12b double mutant exhibits slow growth and slow translation; has similarity to E. coli L11 and rat L12 ribosomal proteins [Source:SGD;Acc:S000002826]	-
YGR037C	4052	2748	2377	2771	2201	2978	2799	4197	3818	2647	3018	3322	3280	3933	4522	2083	1942	2297	ACB1	VII	559731	559994	-	264	protein_coding	Acyl-CoA-binding protein, transports newly synthesized acyl-CoA esters from fatty acid synthetase (Fas1p-Fas2p) to acyl-CoA-consuming processes; subject to starvation-induced, Grh1p-mediated unconventional secretion [Source:SGD;Acc:S000003269]	-
YLR043C	2915	2129	1773	2365	2376	3723	2214	3611	3133	2408	2646	2966	2736	3297	3875	1496	1531	1871	TRX1	XII	231702	232013	-	312	protein_coding	Cytoplasmic thioredoxin isoenzyme of the thioredoxin system which protects cells against oxidative and reductive stress, forms LMA1 complex with Pbi2p, acts as a cofactor for Tsa1p, required for ER-Golgi transport and vacuole inheritance [Source:SGD;Acc:S000004033]	-
YCR024C-A	2446	1399	1986	3104	3581	4480	2400	2401	2470	4212	4253	3449	2135	2278	2637	2181	2505	3254	PMP1	III	162945	163067	-	123	protein_coding	Small single-membrane span proteolipid that functions as a regulatory subunit of the plasma membrane H(+)-ATPase Pma1p, forms unique helix and positively charged cytoplasmic domain that is able to specifically segregate phosphatidylserines [Source:SGD;Acc:S000000619]	-
YBR054W	1822	1256	1239	4601	3042	5669	1251	1800	1942	80	114	109	439	508	650	54	84	102	YRO2	II	343101	344135	+	1035	protein_coding	Protein of unknown function with similarity to archaeal rhodopsins; the authentic, non-tagged protein is detected in a phosphorylated state in highly purified mitochondria in high-throughput studies; transcriptionally regulated by Haa1p [Source:SGD;Acc:S000000258]	-
YKR080W	775	1035	551	939	1022	1150	1017	1506	1171	1509	1783	1736	1953	2210	2890	1647	1761	1919	MTD1	XI	590395	591357	+	963	protein_coding	NAD-dependent 5,10-methylenetetrahydrafolate dehydrogenase, plays a catalytic role in oxidation of cytoplasmic one-carbon units; expression is regulated by Bas1p and Bas2p, repressed by adenine, and may be induced by inositol and choline [Source:SGD;Acc:S000001788]	-
YHR143W	844	518	676	1358	1173	1499	1269	1754	1514	1109	1422	1304	1101	1130	1612	1128	1238	1508	DSE2	VIII	385510	386487	+	978	protein_coding	Daughter cell-specific secreted protein with similarity to glucanases, degrades cell wall from the daughter side causing daughter to separate from mother; expression is repressed by cAMP [Source:SGD;Acc:S000001186]	-
YHR027C	4633	3223	3400	4906	3830	5201	3924	5226	4668	2866	3141	3131	1823	2132	2900	2125	2218	2724	RPN1	VIII	161730	164711	-	2982	protein_coding	Non-ATPase base subunit of the 19S regulatory particle of the 26S proteasome; may participate in the recognition of several ligands of the proteasome; contains a leucine-rich repeat (LRR) domain, a site for protein-protein interactions [Source:SGD;Acc:S000001069]	-
YPR191W	15329	10095	12796	4872	4517	5682	13635	18352	15263	1952	2017	1963	2472	2691	3673	1275	1430	1609	QCR2	XVI	919381	920487	+	1107	protein_coding	Subunit 2 of the ubiquinol cytochrome-c reductase complex, which is a component of the mitochondrial inner membrane electron transport chain; phosphorylated; transcription is regulated by Hap1p, Hap2p/Hap3p, and heme [Source:SGD;Acc:S000006395]	-
YLR264W	1472	647	1061	93	133	321	105	145	146	1406	1346	1833	4643	6189	7764	1230	962	1052	RPS28B	XII	673131	673334	+	204	protein_coding	Protein component of the small (40S) ribosomal subunit; nearly identical to Rps28Ap and has similarity to rat S28 ribosomal protein [Source:SGD;Acc:S000004254]	-
YHR020W	1364	585	860	996	1117	1528	1162	1697	1500	3830	4458	4071	2861	3145	3869	3546	3307	3932	-	VIII	143996	146062	+	2067	protein_coding	Protein of unknown function that may interact with ribosomes, based on co-purification experiments; has similarity to proline-tRNA ligase; YHR020W is an essential gene [Source:SGD;Acc:S000001062]	HGTP_anticodon
YOR142W	15940	11592	12222	8358	6200	8836	12527	17676	15749	1401	1825	1616	1647	1945	2409	1296	1170	1408	LSC1	XV	593057	594046	+	990	protein_coding	Alpha subunit of succinyl-CoA ligase, which is a mitochondrial enzyme of the TCA cycle that catalyzes the nucleotide-dependent conversion of succinyl-CoA to succinate; phosphorylated [Source:SGD;Acc:S000005668]	CoA_binding
YHR008C	9043	6522	7194	7547	4752	6755	6385	8717	7563	1943	2247	1945	1537	1721	2221	1477	1483	1710	SOD2	VIII	122889	123590	-	702	protein_coding	Mitochondrial manganese superoxide dismutase, protects cells against oxygen toxicity; phosphorylated [Source:SGD;Acc:S000001050]	-
YKL145W	3847	2843	2742	4379	3700	5672	3246	4382	3931	2560	2798	2848	1795	2135	2676	1927	1875	2178	RPT1	XI	174213	175616	+	1404	protein_coding	One of six ATPases of the 19S regulatory particle of the 26S proteasome involved in the degradation of ubiquitinated substrates; required for optimal CDC20 transcription; interacts with Rpn12p and Ubr1p; mutant has aneuploidy tolerance [Source:SGD;Acc:S000001628]	AAA
YDR381W	2854	1779	1949	3767	2404	3882	2000	3190	3060	3410	3916	3960	2727	3455	4194	3223	3070	3302	YRA1	IV	1236558	1238004	+	681	protein_coding	RNA binding protein required for export of poly(A)+ mRNA from the nucleus; proposed to couple mRNA export with 3' end processing via its interactions with Mex67p and Pcf11p; functionally redundant with Yra2p, another REF family member [Source:SGD;Acc:S000002789]	RRM_1
YBR218C	2502	1495	1675	1472	1401	2001	1728	2515	2260	2480	2752	2683	2185	2479	3292	3100	3203	3957	PYC2	II	658707	662249	-	3543	protein_coding	Pyruvate carboxylase isoform, cytoplasmic enzyme that converts pyruvate to oxaloacetate; highly similar to isoform Pyc1p but differentially regulated; mutations in the human homolog are associated with lactic acidosis [Source:SGD;Acc:S000000422]	CPSase_L_D2
YKR013W	3119	1788	2086	1595	1993	2311	999	1314	1269	1035	1185	1048	490	648	798	936	916	1222	PRY2	XI	463959	464948	+	990	protein_coding	Protein of unknown function [Source:SGD;Acc:S000001721]	SCP
YER072W	2296	1531	1208	3014	1903	2758	1675	3508	2930	2300	2880	2645	1225	1411	1724	1721	1482	1789	VTC1	V	302806	303195	+	390	protein_coding	Subunit of the vacuolar transporter chaperone (VTC) complex involved in membrane trafficking, vacuolar polyphosphate accumulation, microautophagy and non-autophagic vacuolar fusion; also has mRNA binding activity [Source:SGD;Acc:S000000874]	DUF202
YJL111W	3124	2086	2155	2356	2197	2815	2072	3074	2682	3879	4100	4031	2400	2760	3768	2884	2871	3429	CCT7	X	207877	209529	+	1653	protein_coding	Subunit of the cytosolic chaperonin Cct ring complex, related to Tcp1p, required for the assembly of actin and tubulins in vivo; mutant has increased aneuploidy tolerance [Source:SGD;Acc:S000003647]	-
YKL109W	7200	4363	6083	981	1286	1434	3312	4247	3638	2454	2520	2383	3638	4007	5258	1746	2058	2379	HAP4	XI	232227	233891	+	1665	protein_coding	Subunit of the heme-activated, glucose-repressed Hap2p/3p/4p/5p CCAAT-binding complex, a transcriptional activator and global regulator of respiratory gene expression; provides the principal activation function of the complex [Source:SGD;Acc:S000001592]	-
YCR024C-B	1711	874	1118	2647	2942	3677	1347	1978	2016	2947	3649	3417	1777	2019	2513	3220	3005	3540	-	III	162599	162865	-	267	protein_coding	Putative protein of unknown function; identified by expression profiling and mass spectrometry [Source:SGD;Acc:S000028818]	-
YPR110C	1231	685	791	1058	1249	1746	962	1236	1106	4138	4284	4119	1763	2099	2567	2402	2523	2943	RPC40	XVI	745828	746835	-	1008	protein_coding	RNA polymerase subunit AC40, common to RNA polymerase I and III [Source:SGD;Acc:S000006314]	RNA_pol_A_bac
YDR171W	3168	2613	2647	2298	1398	2251	5201	8074	6767	739	867	748	1816	2188	2848	1566	1652	2026	HSP42	IV	806621	807748	+	1128	protein_coding	Small heat shock protein (sHSP) with chaperone activity; forms barrel-shaped oligomers that suppress unfolded protein aggregation; involved in cytoskeleton reorganization after heat shock [Source:SGD;Acc:S000002578]	-
YPL093W	2451	1172	1537	1151	1945	2627	944	1290	1083	5289	5674	5505	2016	2320	3011	2168	2176	2551	NOG1	XVI	370978	372921	+	1944	protein_coding	Putative GTPase that associates with free 60S ribosomal subunits in the nucleolus and is required for 60S ribosomal subunit biogenesis; constituent of 66S pre-ribosomal particles; member of the ODN family of nucleolar G-proteins [Source:SGD;Acc:S000006014]	-
YGL202W	2113	1321	1498	1378	1352	1806	1800	2595	2262	2438	2809	2452	1722	2156	2230	2301	2225	2690	ARO8	VII	116059	117561	+	1503	protein_coding	Aromatic aminotransferase I, expression is regulated by general control of amino acid biosynthesis [Source:SGD;Acc:S000003170]	Aminotran_1_2
YNL241C	3359	1892	2047	5586	4124	6240	2508	3609	3494	3018	3250	3024	1458	1540	2083	2739	2895	3224	ZWF1	XIV	196426	197943	-	1518	protein_coding	Glucose-6-phosphate dehydrogenase (G6PD), catalyzes the first step of the pentose phosphate pathway; involved in adapting to oxidatve stress; homolog of the human G6PD which is deficient in patients with hemolytic anemia [Source:SGD;Acc:S000005185]	G6PD_C
YOR027W	3812	2580	2866	2887	2445	3472	4973	6639	6004	1988	2113	1993	1370	1593	2060	1344	1438	1568	STI1	XV	381053	382822	+	1770	protein_coding	Hsp90 cochaperone, interacts with the Ssa group of the cytosolic Hsp70 chaperones and activates Ssa1p ATPase activity; interacts with Hsp90 chaperones and inhibits their ATPase activity; homolog of mammalian Hop [Source:SGD;Acc:S000005553]	TPR_1
YDL143W	2881	1729	1830	1940	1853	3335	1975	3010	2955	3469	3826	3794	2197	2435	3148	2842	2597	3158	CCT4	IV	199996	201582	+	1587	protein_coding	Subunit of the cytosolic chaperonin Cct ring complex, related to Tcp1p, required for the assembly of actin and tubulins in vivo [Source:SGD;Acc:S000002302]	-
YLL039C	8349	5838	6216	8479	5904	9173	5735	8346	7648	922	1076	939	1589	1812	2343	1913	2066	2183	UBI4	XII	64062	65207	-	1146	protein_coding	Ubiquitin, becomes conjugated to proteins, marking them for selective degradation via the ubiquitin-26S proteasome system; essential for the cellular stress response; encoded as a polyubiquitin precursor comprised of 5 head-to-tail repeats [Source:SGD;Acc:S000003962]	ubiquitin
YJL012C	3711	3102	2690	3436	2829	3707	2464	3624	3324	2695	3009	2956	1604	1884	2246	1561	1657	2009	VTC4	X	411234	413399	-	2166	protein_coding	Vacuolar membrane polyphosphate polymerase; subunit of the vacuolar transporter chaperone (VTC) complex involved in synthesis and transfer of polyP to the vacuole; regulates membrane trafficking; role in non-autophagic vacuolar fusion [Source:SGD;Acc:S000003549]	DUF202
YKL080W	2044	1329	1532	1684	1488	2359	1476	1986	1792	2829	2840	2536	2119	2396	3002	2157	1999	2596	VMA5	XI	285030	286208	+	1179	protein_coding	Subunit C of the eight-subunit V1 peripheral membrane domain of vacuolar H+-ATPase (V-ATPase), an electrogenic proton pump found throughout the endomembrane system; required for the V1 domain to assemble onto the vacuolar membrane [Source:SGD;Acc:S000001563]	-
YIL136W	20032	13799	12627	25582	15038	27185	9614	16243	14655	266	359	314	1392	1769	2165	1031	873	967	OM45	IX	93619	94800	+	1182	protein_coding	Protein of unknown function, major constituent of the mitochondrial outer membrane; located on the outer (cytosolic) face of the outer membrane [Source:SGD;Acc:S000001398]	-
YFR044C	6509	4157	4460	3118	2287	3901	3888	5945	5214	2417	2785	2775	2373	3096	3796	2122	2020	2558	DUG1	VI	239992	241437	-	1446	protein_coding	Cys-Gly metallo-di-peptidase; forms a complex with Dug2p and Dug3p to degrade glutathione (GSH) and other peptides containing a gamma-glu-X bond in an alternative pathway to GSH degradation by gamma-glutamyl transpeptidase (Ecm38p) [Source:SGD;Acc:S000001940]	Peptidase_M20
YNL037C	17126	9445	11901	5675	5429	8320	10035	14593	13441	1643	1777	1721	1097	1215	1595	552	551	648	IDH1	XIV	557920	559002	-	1083	protein_coding	Subunit of mitochondrial NAD(+)-dependent isocitrate dehydrogenase, which catalyzes the oxidation of isocitrate to alpha-ketoglutarate in the TCA cycle [Source:SGD;Acc:S000004982]	-
YIL125W	21614	14618	16796	7629	6017	8309	16321	23882	20343	866	985	1047	1236	1464	2021	1229	1166	1450	KGD1	IX	122689	125733	+	3045	protein_coding	Component of the mitochondrial alpha-ketoglutarate dehydrogenase complex, which catalyzes a key step in the tricarboxylic acid (TCA) cycle, the oxidative decarboxylation of alpha-ketoglutarate to form succinyl-CoA [Source:SGD;Acc:S000001387]	-
YOR209C	1495	1065	1074	2402	2706	3438	2484	3202	2951	2858	3106	2814	1130	1316	1615	2020	2201	2489	NPT1	XV	736437	737726	-	1290	protein_coding	Nicotinate phosphoribosyltransferase, acts in the salvage pathway of NAD+ biosynthesis; required for silencing at rDNA and telomeres and has a role in silencing at mating-type loci; localized to the nucleus [Source:SGD;Acc:S000005735]	-
YNL121C	7726	5662	5879	2633	2532	4043	4532	5715	5054	2309	2570	2457	3667	4055	5094	1652	1852	2198	TOM70	XIV	398684	400537	-	1854	protein_coding	Component of the TOM (translocase of outer membrane) complex responsible for recognition and initial import steps for all mitochondrially directed proteins; acts as a receptor for incoming precursor proteins [Source:SGD;Acc:S000005065]	TPR_1
YPR016C	2352	1367	1634	2317	2167	3281	1619	2259	2080	4890	5341	4967	3170	3561	4503	3291	3146	3672	TIF6	XVI	592332	593069	-	738	protein_coding	Constituent of 66S pre-ribosomal particles, has similarity to human translation initiation factor 6 (eIF6); may be involved in the biogenesis and or stability of 60S ribosomal subunits [Source:SGD;Acc:S000006220]	-
YEL026W	816	413	322	393	639	792	428	813	753	4643	5317	5519	1890	2462	2876	3103	2691	3087	SNU13	V	101943	102323	+	381	protein_coding	RNA binding protein, part of U3 snoRNP involved in rRNA processing, part of U4/U6-U5 tri-snRNP involved in mRNA splicing, similar to human 15.5K protein [Source:SGD;Acc:S000000752]	-
YHR089C	1534	906	958	757	649	1040	706	1187	928	4123	4866	4654	2808	3406	4031	3779	3166	3164	GAR1	VIII	282681	283298	-	618	protein_coding	Protein component of the H/ACA snoRNP pseudouridylase complex, involved in the modification and cleavage of the 18S pre-rRNA [Source:SGD;Acc:S000001131]	-
YOL143C	1292	1004	1134	1226	1194	1900	929	1471	1207	533	674	706	642	810	1069	569	490	628	RIB4	XV	54595	55104	-	510	protein_coding	Lumazine synthase (6,7-dimethyl-8-ribityllumazine synthase, also known as DMRL synthase); catalyzes synthesis of immediate precursor to riboflavin [Source:SGD;Acc:S000005503]	-
YMR131C	1898	1132	1468	1002	1496	2123	885	1200	1103	3875	4074	3983	1745	1933	2437	1703	1672	1942	RRB1	XIII	533163	534698	-	1536	protein_coding	Essential nuclear protein involved in early steps of ribosome biogenesis; physically interacts with the ribosomal protein Rpl3p [Source:SGD;Acc:S000004738]	-
YLR420W	1222	786	784	1023	859	1651	1140	1683	1528	1086	1238	1148	771	828	1012	769	747	886	URA4	XII	963785	964879	+	1095	protein_coding	Dihydroorotase, catalyzes the third enzymatic step in the de novo biosynthesis of pyrimidines, converting carbamoyl-L-aspartate into dihydroorotate [Source:SGD;Acc:S000004412]	-
YGL062W	17846	11220	12554	17437	13330	17065	13816	18820	17308	598	612	631	841	988	1357	1226	1196	1326	PYC1	VII	385196	388732	+	3537	protein_coding	Pyruvate carboxylase isoform, cytoplasmic enzyme that converts pyruvate to oxaloacetate; highly similar to isoform Pyc2p but differentially regulated; mutations in the human homolog are associated with lactic acidosis [Source:SGD;Acc:S000003030]	CPSase_L_D2
YAL044C	2376	1799	1370	2313	1736	2254	1212	2180	1958	853	1123	995	1362	1744	2014	956	722	840	GCV3	I	57950	58462	-	513	protein_coding	H subunit of the mitochondrial glycine decarboxylase complex, required for the catabolism of glycine to 5,10-methylene-THF; also required for all protein lipoylation; expression is regulated by levels of 5,10-methylene-THF [Source:SGD;Acc:S000000042]	-
YNL016W	3102	1952	2381	2068	2067	3160	2099	2731	2560	3040	3137	2933	2474	2785	3796	2155	2409	2806	PUB1	XIV	602907	604268	+	1362	protein_coding	Poly (A)+ RNA-binding protein, abundant mRNP-component protein that binds mRNA and is required for stability of many mRNAs; component of glucose deprivation induced stress granules, involved in P-body-dependent granule assembly [Source:SGD;Acc:S000004961]	RRM_1
YLR192C	2592	1596	1741	2141	1974	3216	1405	1858	1826	3935	4122	3829	1953	2347	2636	2601	2546	3105	HCR1	XII	538792	539589	-	798	protein_coding	Dual function protein involved in translation initiation as a substoichiometric component (eIF3j) of translation initiation factor 3 (eIF3) and required for processing of 20S pre-rRNA; binds to eIF3 subunits Rpg1p and Prt1p and 18S rRNA [Source:SGD;Acc:S000004182]	-
YKL029C	629	329	395	1602	2340	3748	1733	2282	2095	3342	3593	3414	606	694	927	1083	1071	1318	MAE1	XI	382716	384725	-	2010	protein_coding	Mitochondrial malic enzyme, catalyzes the oxidative decarboxylation of malate to pyruvate, which is a key intermediate in sugar metabolism and a precursor for synthesis of several amino acids [Source:SGD;Acc:S000001512]	Malic_M
YJR139C	2575	1648	1660	2258	1732	2649	1904	3262	2856	2119	2523	2501	1973	2541	2901	2164	1810	2096	HOM6	X	689445	690524	-	1080	protein_coding	Homoserine dehydrogenase (L-homoserine:NADP oxidoreductase), dimeric enzyme that catalyzes the third step in the common pathway for methionine and threonine biosynthesis; enzyme has nucleotide-binding, dimerization and catalytic regions [Source:SGD;Acc:S000003900]	-
YGR185C	1463	874	999	714	917	1265	1066	1490	1291	2907	3338	3312	2047	2532	3011	2545	2261	2778	TYS1	VII	866336	867520	-	1185	protein_coding	Cytoplasmic tyrosyl-tRNA synthetase, required for cytoplasmic protein synthesis; interacts with positions 34 and 35 of the tRNATyr anticodon; mutations in human ortholog YARS are associated with Charcot-Marie-Tooth (CMT) neuropathies [Source:SGD;Acc:S000003417]	-
YMR189W	1289	1337	891	1325	1317	1785	1193	1453	1330	297	302	327	560	615	671	349	322	399	GCV2	XIII	637500	640604	+	3105	protein_coding	P subunit of the mitochondrial glycine decarboxylase complex, required for the catabolism of glycine to 5,10-methylene-THF; expression is regulated by levels of 5,10-methylene-THF in the cytoplasm [Source:SGD;Acc:S000004801]	-
YDR019C	1686	1483	1064	1556	1272	1715	561	989	803	510	678	687	1053	1281	1524	408	338	456	GCV1	IV	484163	485365	-	1203	protein_coding	T subunit of the mitochondrial glycine decarboxylase complex, required for the catabolism of glycine to 5,10-methylene-THF; expression is regulated by levels of levels of 5,10-methylene-THF in the cytoplasm [Source:SGD;Acc:S000002426]	GCV_T
YER120W	2644	1779	2048	1897	1624	2524	1608	2206	2038	2474	2781	2616	1647	2113	2636	2168	2133	2488	SCS2	V	401135	401869	+	735	protein_coding	Integral ER membrane protein that regulates phospholipid metabolism via an interaction with the FFAT motif of Opi1p, also involved in telomeric silencing, disruption causes inositol auxotrophy above 34 degrees C, VAP homolog [Source:SGD;Acc:S000000922]	Motile_Sperm
YNL117W	31746	18218	20929	21023	18214	28672	33403	51588	45827	37	32	26	9	9	14	57	54	64	MLS1	XIV	406358	408022	+	1665	protein_coding	Malate synthase, enzyme of the glyoxylate cycle, involved in utilization of non-fermentable carbon sources; expression is subject to carbon catabolite repression; localizes in peroxisomes during growth in oleic acid medium [Source:SGD;Acc:S000005061]	-
YDL208W	1452	789	947	775	960	1417	756	1048	860	3851	4033	4089	2811	3304	3879	2610	2620	3131	NHP2	IV	87512	87982	+	471	protein_coding	Nuclear protein related to mammalian high mobility group (HMG) proteins, essential for function of H/ACA-type snoRNPs, which are involved in 18S rRNA processing [Source:SGD;Acc:S000002367]	-
YJR148W	10631	8722	8445	4295	2994	4938	10242	15044	12668	1081	1160	1110	2670	2836	3583	1031	1125	1116	BAT2	X	705744	706874	+	1131	protein_coding	Cytosolic branched-chain amino acid (BCAA) aminotransferase, preferentially involved in BCAA catabolism; homolog of murine ECA39; highly expressed during stationary phase and repressed during logarithmic phase [Source:SGD;Acc:S000003909]	-
YEL031W	3027	1902	2017	1335	1568	2314	1805	2429	2186	2880	3002	2863	1743	2030	2629	2179	2282	2495	SPF1	V	90258	93905	+	3648	protein_coding	P-type ATPase, ion transporter of the ER membrane involved in ER function and Ca2+ homeostasis; required for regulating Hmg2p degradation; confers sensitivity to a killer toxin (SMKT) produced by Pichia farinosa KK1 [Source:SGD;Acc:S000000757]	E1-E2_ATPase
YIL043C	3771	2424	2835	1675	1703	2587	1575	2081	2013	2392	2673	2432	1942	2271	2823	1536	1716	2104	CBR1	IX	274072	274926	-	855	protein_coding	Microsomal cytochrome b reductase, not essential for viability; also detected in mitochondria; mutation in conserved NADH binding domain of the human ortholog results in type I methemoglobinemia [Source:SGD;Acc:S000001305]	NAD_binding_1
YKL210W	4529	3171	3285	4270	3765	5570	3546	4119	3891	2064	2324	2133	1593	1894	2456	1625	1689	1960	UBA1	XI	39163	42237	+	3075	protein_coding	Ubiquitin activating enzyme (E1), involved in ubiquitin-mediated protein degradation and essential for viability [Source:SGD;Acc:S000001693]	-
YMR243C	1848	1138	1353	2116	1930	2990	1118	1553	1339	3386	3589	3299	2125	2468	3119	2932	2913	3382	ZRC1	XIII	754838	756166	-	1329	protein_coding	Vacuolar membrane zinc transporter, transports zinc from the cytosol into the vacuole for storage; also has a role in resistance to zinc shock resulting from a sudden influx of zinc into the cytoplasm [Source:SGD;Acc:S000004856]	-
YJL079C	5126	3033	3120	8015	7820	10474	1406	1931	1893	736	876	746	266	296	401	479	529	609	PRY1	X	289875	290774	-	900	protein_coding	Protein of unknown function [Source:SGD;Acc:S000003615]	SCP
YMR203W	6485	4287	4684	3004	2134	3205	4430	6996	6122	2570	3054	3020	3055	3808	4472	2156	2028	2471	TOM40	XIII	668492	669655	+	1164	protein_coding	Component of the TOM (translocase of outer membrane) complex responsible for recognition and initial import steps for all mitochondrially directed proteins; constitutes the core element of the protein conducting pore [Source:SGD;Acc:S000004816]	-
YGL200C	3494	2463	2536	2776	2705	3764	2104	2853	2509	2372	2508	2280	2246	2838	3431	1350	1328	1558	EMP24	VII	122694	123305	-	612	protein_coding	Component of the p24 complex; binds to GPI anchor proteins and mediates their efficient transport from the ER to the Golgi; integral membrane protein that associates with endoplasmic reticulum-derived COPII-coated vesicles [Source:SGD;Acc:S000003168]	-
YDR502C	1389	856	989	320	433	428	1792	2560	2224	4674	5006	5140	1892	2224	2928	1882	2029	2367	SAM2	IV	1453310	1454464	-	1155	protein_coding	S-adenosylmethionine synthetase, catalyzes transfer of the adenosyl group of ATP to the sulfur atom of methionine; one of two differentially regulated isozymes (Sam1p and Sam2p) [Source:SGD;Acc:S000002910]	-
YOL030W	2980	1768	2258	2362	2333	3733	3044	3973	3658	1844	2063	1991	1254	1558	2028	1978	2278	2570	GAS5	XV	268187	269641	+	1455	protein_coding	1,3-beta-glucanosyltransferase, has similarity to Gas1p; localizes to the cell wall [Source:SGD;Acc:S000005390]	-
YKR048C	3369	2293	2403	3108	2402	3792	2513	3786	3406	2835	3458	2970	1654	2037	2420	2440	2224	2762	NAP1	XI	525387	526640	-	1254	protein_coding	Protein that interacts with mitotic cyclin Clb2p; required for the regulation of microtubule dynamics during mitosis; controls bud morphogenesis; involved in the transport of H2A and H2B histones to the nucleus; phosphorylated by CK2 [Source:SGD;Acc:S000001756]	-
YHR190W	2954	1875	2124	3609	2779	4258	2567	3260	3167	2552	2921	2743	1539	1733	2384	1781	1856	2295	ERG9	VIII	484845	486179	+	1335	protein_coding	Farnesyl-diphosphate farnesyl transferase (squalene synthase), joins two farnesyl pyrophosphate moieties to form squalene in the sterol biosynthesis pathway [Source:SGD;Acc:S000001233]	-
YNL247W	2241	1547	1973	1070	1357	1791	1463	1887	1549	2912	3137	2796	2033	2434	3155	1738	2018	2078	-	XIV	182875	185178	+	2304	protein_coding	Cysteinyl-tRNA synthetase; may interact with ribosomes, based on co-purification experiments [Source:SGD;Acc:S000005191]	tRNA-synt_1e
YDL004W	9985	6321	7899	6968	6011	8893	7885	10866	9386	1419	1719	1637	3017	3522	4087	1196	1152	1384	ATP16	IV	443029	443511	+	483	protein_coding	Delta subunit of the central stalk of mitochondrial F1F0 ATP synthase, which is a large, evolutionarily conserved enzyme complex required for ATP synthesis; phosphorylated [Source:SGD;Acc:S000002162]	-
YGR264C	993	448	660	464	840	992	553	799	806	3900	4072	4192	2462	2890	3643	2749	2678	3220	MES1	VII	1019598	1021853	-	2256	protein_coding	Methionyl-tRNA synthetase, forms a complex with glutamyl-tRNA synthetase (Gus1p) and Arc1p, which increases the catalytic efficiency of both tRNA synthetases; also has a role in nuclear export of tRNAs [Source:SGD;Acc:S000003496]	-
YER110C	2226	1312	1565	1423	2062	2491	1345	1788	1597	3662	3879	3899	1923	2117	2812	2069	2259	2763	KAP123	V	378762	382103	-	3342	protein_coding	Karyopherin beta, mediates nuclear import of ribosomal proteins prior to assembly into ribosomes and import of histones H3 and H4; localizes to the nuclear pore, nucleus, and cytoplasm; exhibits genetic interactions with RAI1 [Source:SGD;Acc:S000000912]	-
YDL022W	4873	3379	3130	5328	3082	4953	3093	4957	4658	2472	3061	3002	3913	4679	6128	4389	4099	4754	GPD1	IV	411825	413000	+	1176	protein_coding	NAD-dependent glycerol-3-phosphate dehydrogenase, key enzyme of glycerol synthesis, essential for growth under osmotic stress; expression regulated by high-osmolarity glycerol response pathway; homolog of Gpd2p [Source:SGD;Acc:S000002180]	NAD_Gly3P_dh_N
YNL098C	4334	3094	3159	2718	1919	2745	3027	4041	3627	1746	2015	1771	3701	4170	5246	2132	2278	2579	RAS2	XIV	439602	440570	-	969	protein_coding	GTP-binding protein that regulates the nitrogen starvation response, sporulation, and filamentous growth; farnesylation and palmitoylation required for activity and localization to plasma membrane; homolog of mammalian Ras proto-oncogenes [Source:SGD;Acc:S000005042]	Ras
YGL048C	3574	2677	2381	4512	3312	5227	3013	4192	3811	2416	2851	2707	2215	2588	3037	1844	1914	2101	RPT6	VII	410069	411286	-	1218	protein_coding	One of six ATPases of the 19S regulatory particle of the 26S proteasome involved in the degradation of ubiquitinated substrates; bound by ubiquitin-protein ligases Ubr1p and Ufd4p; localized mainly to the nucleus throughout the cell cycle [Source:SGD;Acc:S000003016]	AAA
YLR411W	49193	27262	32518	20865	13364	21319	8676	7874	15577	868	978	906	69	85	112	10	23	20	CTR3	XII	947253	947978	+	726	protein_coding	High-affinity copper transporter of the plasma membrane, acts as a trimer; gene is disrupted by a Ty2 transposon insertion in many laboratory strains of S. cerevisiae [Source:SGD;Acc:S000004403]	-
YGR008C	3853	2720	2378	7173	3992	5292	2452	3990	3277	709	830	765	3899	4399	5140	2339	2332	2525	STF2	VII	508110	508364	-	255	protein_coding	Protein involved in regulation of the mitochondrial F1F0-ATP synthase; Stf1p and Stf2p may act as stabilizing factors that enhance inhibitory action of the Inh1p protein [Source:SGD;Acc:S000003240]	-
YDL097C	3696	2632	2462	4254	3184	4979	2999	4509	3981	2191	2396	2451	1644	1819	2542	1681	1704	1930	RPN6	IV	285391	286695	-	1305	protein_coding	Essential, non-ATPase regulatory subunit of the 26S proteasome lid required for the assembly and activity of the 26S proteasome; the human homolog (S9 protein) partially rescues Rpn6p depletion [Source:SGD;Acc:S000002255]	-
YMR202W	1592	906	1228	1163	1549	2304	1499	2015	1689	4143	4676	4412	2150	2314	2820	3567	3350	3754	ERG2	XIII	667537	668205	+	669	protein_coding	C-8 sterol isomerase, catalyzes the isomerization of the delta-8 double bond to the delta-7 position at an intermediate step in ergosterol biosynthesis [Source:SGD;Acc:S000004815]	-
YPR159W	3800	2467	2863	2121	2352	3091	2733	3543	3303	2673	3068	2964	1328	1538	1962	1827	1829	2261	KRE6	XVI	857583	859745	+	2163	protein_coding	Type II integral membrane protein required for beta-1,6 glucan biosynthesis; putative beta-glucan synthase; localizes to the ER, plasma membrane, sites of polarized growth and secretory vesicles; functionally redundant with Skn1p [Source:SGD;Acc:S000006363]	-
YPR033C	1939	1272	1250	1343	1308	1599	1493	2164	2065	2431	2852	2743	2019	2444	2853	1965	1869	2213	HTS1	XVI	637379	639019	-	1641	protein_coding	Cytoplasmic and mitochondrial histidine tRNA synthetase; efficient mitochondrial localization requires both a presequence and an amino-terminal sequence; mutations in human ortholog HARS2 are associated with Perrault syndrome [Source:SGD;Acc:S000006237]	HGTP_anticodon
YML072C	2452	1508	1690	2897	2443	3936	1668	2231	2187	1720	1778	1716	1933	2138	2927	1676	1733	1957	TCB3	XIII	124730	129367	-	4638	protein_coding	Lipid-binding protein, localized to the bud via specific mRNA transport; non-tagged protein detected in a phosphorylated state in mitochondria; GFP-fusion protein localizes to the cell periphery; C-termini of Tcb1p, Tcb2p and Tcb3p interact [Source:SGD;Acc:S000004537]	C2
YML128C	4205	3914	3060	21261	11994	18457	1451	2138	1958	334	402	353	1573	1871	2449	820	936	950	MSC1	XIII	15135	16676	-	1542	protein_coding	Protein of unknown function; mutant is defective in directing meiotic recombination events to homologous chromatids; the authentic, non-tagged protein is detected in highly purified mitochondria and is phosphorylated [Source:SGD;Acc:S000004597]	-
YDL147W	3904	2894	2532	3755	3011	4609	3018	3964	3527	2111	2211	2104	1919	2149	2621	1363	1651	1981	RPN5	IV	190924	192261	+	1338	protein_coding	Subunit of the COP9 signalosome (CSN) and non-ATPase regulatory subunit of the 26S proteasome lid, similar to mammalian p55 subunit and to another S. cerevisiae regulatory subunit, Rpn7p; Rpn5p is an essential protein [Source:SGD;Acc:S000002306]	-
YNL192W	2729	1724	1741	2226	2257	3536	3324	4237	4138	1378	1612	1571	1359	1436	2007	3166	3086	3270	CHS1	XIV	276502	279897	+	3396	protein_coding	Chitin synthase I, requires activation from zymogenic form in order to catalyze the transfer of N-acetylglucosamine (GlcNAc) to chitin; required for repairing the chitin septum during cytokinesis; transcription activated by mating factor [Source:SGD;Acc:S000005136]	-
YEL071W	661	332	457	1066	1208	1821	1359	2271	1810	1774	1919	1925	3876	4551	5684	2536	2505	2676	DLD3	V	16355	17845	+	1491	protein_coding	D-lactate dehydrogenase, part of the retrograde regulon which consists of genes whose expression is stimulated by damage to mitochondria and reduced in cells grown with glutamate as the sole nitrogen source, located in the cytoplasm [Source:SGD;Acc:S000000797]	FAD_binding_4
YGL022W	2251	1360	1478	1485	1299	2367	1479	2062	1982	2166	2572	2178	1587	1705	2215	1851	1902	2328	STT3	VII	452404	454560	+	2157	protein_coding	Subunit of the oligosaccharyltransferase complex of the ER lumen, which catalyzes asparagine-linked glycosylation of newly synthesized proteins; forms a subcomplex with Ost3p and Ost4p and is directly involved in catalysis [Source:SGD;Acc:S000002990]	-
YHR025W	1652	1114	1251	861	939	1391	1127	1527	1502	2274	2582	2486	1469	1717	2156	1882	2167	2588	THR1	VIII	159438	160511	+	1074	protein_coding	Homoserine kinase, conserved protein required for threonine biosynthesis; expression is regulated by the GCN4-mediated general amino acid control pathway [Source:SGD;Acc:S000001067]	GHMP_kinases
YMR318C	2538	1493	1798	1208	926	1530	2284	3736	3278	2003	2342	2126	2000	2425	3086	1486	1299	1507	ADH6	XIII	911061	912143	-	1083	protein_coding	NADPH-dependent medium chain alcohol dehydrogenase with broad substrate specificity; member of the cinnamyl family of alcohol dehydrogenases; may be involved in fusel alcohol synthesis or in aldehyde tolerance [Source:SGD;Acc:S000004937]	ADH_N
YNL007C	2068	1421	1610	1104	703	1267	2241	3388	2856	644	787	730	957	1046	1445	465	433	413	SIS1	XIV	618507	619565	-	1059	protein_coding	Type II HSP40 co-chaperone that interacts with the HSP70 protein Ssa1p; not functionally redundant with Ydj1p due to due to substrate specificity; shares similarity with bacterial DnaJ proteins [Source:SGD;Acc:S000004952]	DnaJ_C
YIL169C	3242	1748	2662	4529	4987	5844	3768	4999	4375	2874	3046	2858	27537	28747	40930	446	731	633	-	IX	23119	26106	-	2988	protein_coding	Putative protein of unknown function; serine/threonine rich and highly similar to YOL155C, a putative glucan alpha-1,4-glucosidase; transcript is induced in both high and low pH environments; YIL169C is a non-essential gene [Source:SGD;Acc:S000001431]	-
YMR300C	311	403	218	513	745	838	529	716	693	2578	2997	2875	1418	1630	2178	1629	1603	1931	ADE4	XIII	865559	867091	-	1533	protein_coding	Phosphoribosylpyrophosphate amidotransferase (PRPPAT; amidophosphoribosyltransferase), catalyzes first step of the 'de novo' purine nucleotide biosynthetic pathway [Source:SGD;Acc:S000004915]	Pribosyltran
YDL007W	3022	2035	1872	2982	2320	3730	2812	3915	3714	2095	2309	2150	1719	2067	2558	1461	1491	1810	RPT2	IV	438047	439360	+	1314	protein_coding	One of six ATPases of the 19S regulatory particle of the 26S proteasome involved in the degradation of ubiquitinated substrates; required for normal peptide hydrolysis by the core 20S particle [Source:SGD;Acc:S000002165]	AAA
YJR073C	3950	2894	3036	3508	2285	3830	2697	3948	3668	543	590	637	746	941	1060	558	518	607	OPI3	X	572315	572935	-	621	protein_coding	Phospholipid methyltransferase (methylene-fatty-acyl-phospholipid synthase), catalyzes the last two steps in phosphatidylcholine biosynthesis [Source:SGD;Acc:S000003834]	-
YCL009C	2401	1841	1876	1740	1601	2662	1949	2817	2473	1758	1906	1883	991	1170	1573	1803	1703	2082	ILV6	III	104619	105548	-	930	protein_coding	Regulatory subunit of acetolactate synthase, which catalyzes the first step of branched-chain amino acid biosynthesis; enhances activity of the Ilv2p catalytic subunit, localizes to mitochondria [Source:SGD;Acc:S000000515]	ACT
YDR134C	10747	5372	11480	3165	2858	4394	3819	2855	2319	3164	3946	1776	2214	2743	4203	1043	1396	1663	-	IV	721071	721481	-	411	pseudogene	Hypothetical protein [Source:SGD;Acc:S000002541]	-
YHL034C	3635	2721	2788	3342	2690	4621	2926	3700	3373	1907	1970	1770	2046	2451	3209	1452	1530	1778	SBP1	VIII	33193	34077	-	885	protein_coding	Putative RNA binding protein; involved in translational repression and found in cytoplasmic P bodies; found associated with small nucleolar RNAs snR10 and snR11 [Source:SGD;Acc:S000001026]	RRM_1
YIL109C	3690	2251	2548	3211	2916	3955	2658	3881	3472	2558	2788	2832	2325	2361	3334	2250	2261	2602	SEC24	IX	157385	160165	-	2781	protein_coding	Component of the Sec23p-Sec24p heterodimer of the COPII vesicle coat, required for cargo selection during vesicle formation in ER to Golgi transport; homologous to Sfb2p and Sfb3p [Source:SGD;Acc:S000001371]	-
YDR454C	1911	1236	1371	1236	1190	1910	1030	1524	1351	1984	2285	2218	2012	2672	2935	1900	1758	2116	GUK1	IV	1366264	1366827	-	564	protein_coding	Guanylate kinase, converts GMP to GDP; required for growth and mannose outer chain elongation of cell wall N-linked glycoproteins [Source:SGD;Acc:S000002862]	-
YGR138C	676	293	420	332	423	642	717	1222	1151	2076	2389	2224	1247	1580	1839	2289	2215	2536	TPO2	VII	763762	765606	-	1845	protein_coding	Polyamine transport protein specific for spermine; localizes to the plasma membrane; transcription of TPO2 is regulated by Haa1p; member of the major facilitator superfamily [Source:SGD;Acc:S000003370]	MFS_1
YLR388W	1273	746	694	1201	989	1183	548	1110	958	2800	3520	3476	2735	2920	3034	2561	2583	3434	RPS29A	XII	898651	898821	+	171	protein_coding	Protein component of the small (40S) ribosomal subunit; nearly identical to Rps29Bp and has similarity to rat S29 and E. coli S14 ribosomal proteins [Source:SGD;Acc:S000004380]	-
YEL037C	2353	1745	1753	2159	1863	2364	2280	3208	2700	2868	3169	2992	1588	2033	2644	2403	2472	2719	RAD23	V	81407	82603	-	1197	protein_coding	Protein with ubiquitin-like N terminus, subunit of Nuclear Excision Repair Factor 2 (NEF2) with Rad4p that binds damaged DNA; enhances protein deglycosylation activity of Png1p; also involved, with Rad4p, in ubiquitylated protein turnover [Source:SGD;Acc:S000000763]	ubiquitin
YML085C	4011	2529	2742	2248	1832	2730	2290	3098	2704	2347	2571	2420	1832	2301	2730	1789	1718	2100	TUB1	XIII	97941	99400	-	1344	protein_coding	Alpha-tubulin; associates with beta-tubulin (Tub2p) to form tubulin dimer, which polymerizes to form microtubules [Source:SGD;Acc:S000004550]	Tubulin
YGL001C	1695	1152	1259	2771	3016	4342	2059	3059	2565	2614	3080	2899	1393	1746	2232	1949	1922	2243	ERG26	VII	495453	496502	-	1050	protein_coding	C-3 sterol dehydrogenase, catalyzes the second of three steps required to remove two C-4 methyl groups from an intermediate in ergosterol biosynthesis [Source:SGD;Acc:S000002969]	-
YHR005C-A	3857	2617	2986	1713	1543	1967	3317	4319	3678	2317	2415	2352	3720	4521	5219	1461	1667	2127	TIM10	VIII	115620	115901	-	282	protein_coding	Essential protein of the mitochondrial intermembrane space, forms a complex with Tim9p (TIM10 complex) that delivers hydrophobic proteins to the TIM22 complex for insertion into the inner membrane [Source:SGD;Acc:S000003530]	-
YEL040W	1739	807	1236	107	288	287	494	597	615	4721	5176	5132	2379	2868	3603	1154	1082	1412	UTR2	V	78053	79456	+	1404	protein_coding	Chitin transglycosylase that functions in the transfer of chitin to beta(1-6) and beta(1-3) glucans in the cell wall; similar to and functionally redundant with Crh1; glycosylphosphatidylinositol (GPI)-anchored protein localized to bud neck [Source:SGD;Acc:S000000766]	-
YGL137W	3676	2174	2404	2074	1933	2964	2161	3179	2713	2234	2421	2472	1939	2349	2779	1821	1857	2237	SEC27	VII	249869	252738	+	2670	protein_coding	Essential beta'-coat protein of the COPI coatomer, involved in ER-to-Golgi and Golgi-to-ER transport; contains WD40 domains that mediate cargo selective interactions; 45% sequence identity to mammalian beta'-COP [Source:SGD;Acc:S000003105]	Coatomer_WDAD
YLR264C-A	669	294	258	321	468	669	178	434	462	2977	3491	4909	3142	4183	4225	5020	4290	5202	-	XII	673828	673944	-	117	protein_coding	Putative protein of unknown function [Source:SGD;Acc:S000028808]	-
YML058W	2669	1255	1896	2010	1659	2339	2007	2774	2798	3593	4126	3753	903	995	1138	2389	2291	2585	SML1	XIII	159383	159697	+	315	protein_coding	Ribonucleotide reductase inhibitor involved in regulating dNTP production; regulated by Mec1p and Rad53p during DNA damage and S phase [Source:SGD;Acc:S000004523]	-
YHR042W	2783	1659	1999	3127	2697	3426	1310	1679	1827	2507	2810	2641	1836	2030	2561	2317	2458	2767	NCP1	VIII	190543	192618	+	2076	protein_coding	NADP-cytochrome P450 reductase; involved in ergosterol biosynthesis; associated and coordinately regulated with Erg11p [Source:SGD;Acc:S000001084]	NAD_binding_1
YER088C	2839	1959	2020	2354	2489	3266	1883	2295	1997	1268	1393	1297	1391	1616	2139	1821	2052	2353	DOT6	V	333176	335188	-	2013	protein_coding	Protein involved in rRNA and ribosome biogenesis; binds polymerase A and C motif; subunit of the RPD3L histone deacetylase complex; similar to Tod6p; has chromatin specific SANT domain; involved in telomeric gene silencing and filamentation [Source:SGD;Acc:S000000890]	Myb_DNA-binding
YDL100C	2478	1704	1716	1835	1743	2916	1995	2585	2318	2099	2159	2202	2059	2314	2808	1364	1482	1721	GET3	IV	282112	283176	-	1065	protein_coding	Guanine nucleotide exchange factor for Gpa1p; amplifies G protein signaling; subunit of the GET complex, which is involved in Golgi to ER trafficking and insertion of proteins into the ER membrane; has low-level ATPase activity [Source:SGD;Acc:S000002258]	-
YDR293C	3163	2315	2349	4595	3399	4997	3196	4173	3817	2388	2545	2530	2059	2167	2978	3462	3865	4536	SSD1	IV	1045640	1049392	-	3753	protein_coding	Translational repressor with a role in polar growth and wall integrity; regulated by Cbk1p phosphorylation to effect bud-specific translational control and localization of specific mRNAs; interacts with TOR pathway components; contains a functional /.../inal nuclear localization sequence and nucleocytoplasmic shuttling appears to be critical to Ssd1p function [Source:SGD;Acc:S000002701]	RNB
YML048W	2710	1640	1807	3353	2806	4276	2283	3456	3073	2398	2641	2487	2379	2505	3346	2356	2355	2542	GSF2	XIII	178426	179637	+	1212	protein_coding	ER localized integral membrane protein that may promote secretion of certain hexose transporters, including Gal2p; involved in glucose-dependent repression [Source:SGD;Acc:S000004511]	-
YFL022C	1358	850	1013	611	785	1277	816	1178	1006	2584	2866	2750	1653	1832	2410	1886	1851	2071	FRS2	VI	93499	95010	-	1512	protein_coding	Alpha subunit of cytoplasmic phenylalanyl-tRNA synthetase, forms a tetramer with Frs1p to form active enzyme; evolutionarily distant from mitochondrial phenylalanyl-tRNA synthetase based on protein sequence, but substrate binding is similar [Source:SGD;Acc:S000001872]	tRNA-synt_2d
YPL019C	2558	2089	1792	1737	1617	2268	1867	2659	2473	2298	2563	2688	1365	1465	2109	1214	1233	1462	VTC3	XVI	514511	517018	-	2508	protein_coding	Subunit of the vacuolar transporter chaperone (VTC) complex involved in membrane trafficking, vacuolar polyphosphate accumulation, microautophagy and non-autophagic vacuolar fusion [Source:SGD;Acc:S000005940]	DUF202
YDR035W	813	547	662	679	612	840	1370	1841	1622	1781	1838	1803	919	1072	1323	2387	2275	2696	ARO3	IV	521816	522928	+	1113	protein_coding	3-deoxy-D-arabino-heptulosonate-7-phosphate (DAHP) synthase, catalyzes the first step in aromatic amino acid biosynthesis and is feedback-inhibited by phenylalanine or high concentration of tyrosine or tryptophan [Source:SGD;Acc:S000002442]	-
YKL104C	2842	1817	1892	2615	2572	3795	3174	4116	3751	2563	2536	2582	1474	1741	2184	2315	2479	2673	GFA1	XI	243220	245373	-	2154	protein_coding	Glutamine-fructose-6-phosphate amidotransferase, catalyzes the formation of glucosamine-6-P and glutamate from fructose-6-P and glutamine in the first step of chitin biosynthesis [Source:SGD;Acc:S000001587]	SIS
YDL029W	3733	2308	2471	3378	2290	3875	2986	4400	4271	1834	1990	1928	1555	1874	2473	1217	1218	1323	ARP2	IV	399340	400638	+	1176	protein_coding	Essential component of the Arp2/3 complex, which is a highly conserved actin nucleation center required for the motility and integrity of actin patches; involved in endocytosis and membrane growth and polarity [Source:SGD;Acc:S000002187]	Actin
YMR235C	1571	980	1184	907	1105	1296	1070	1505	1304	2855	3191	2986	1452	1692	2168	2146	2340	2718	RNA1	XIII	741512	742735	-	1224	protein_coding	GTPase activating protein (GAP) for Gsp1p, involved in nuclear transport [Source:SGD;Acc:S000004848]	-
YCR005C	4048	3366	3515	7829	6139	8245	12593	17876	15680	207	201	200	3421	3885	4967	2248	2240	2577	CIT2	III	120946	122328	-	1383	protein_coding	Citrate synthase, catalyzes the condensation of acetyl coenzyme A and oxaloacetate to form citrate, peroxisomal isozyme involved in glyoxylate cycle; expression is controlled by Rtg1p and Rtg2p transcription factors [Source:SGD;Acc:S000000598]	Citrate_synt
YJL008C	2481	1672	1917	1846	1848	2254	2001	2499	2238	3253	3522	3461	1934	2243	3025	2359	2325	2619	CCT8	X	419957	421663	-	1707	protein_coding	Subunit of the cytosolic chaperonin Cct ring complex, related to Tcp1p, required for the assembly of actin and tubulins in vivo [Source:SGD;Acc:S000003545]	-
YHL021C	4790	3887	3798	2167	1245	1541	3741	5378	4765	397	449	436	2726	3091	4037	2460	2365	2871	AIM17	VIII	64462	65859	-	1398	protein_coding	Putative protein of unknown function; the authentic, non-tagged protein is detected in highly purified mitochondria in high-throughput studies; null mutant displays reduced frequency of mitochondrial genome loss [Source:SGD;Acc:S000001013]	-
YJR064W	2042	1233	1315	1353	1482	2147	1379	1964	1895	3268	3365	3569	1900	2243	2675	2057	2123	2446	CCT5	X	555914	557602	+	1689	protein_coding	Subunit of the cytosolic chaperonin Cct ring complex, related to Tcp1p, required for the assembly of actin and tubulins in vivo [Source:SGD;Acc:S000003825]	-
YPL145C	2606	1525	1851	1366	1589	2260	2849	3558	3202	2726	3020	2695	2904	3359	4307	2179	2550	2927	KES1	XVI	278395	279699	-	1305	protein_coding	Member of the oxysterol binding protein family, which includes seven yeast homologs; involved in negative regulation of Sec14p-dependent Golgi complex secretory functions, peripheral membrane protein that localizes to the Golgi complex [Source:SGD;Acc:S000006066]	-
YPL218W	2558	1447	1644	2526	1674	2725	1556	2864	2624	1974	2262	2390	1836	2458	2772	1653	1385	1694	SAR1	XVI	138698	139409	+	573	protein_coding	GTPase, GTP-binding protein of the ARF family, component of COPII coat of vesicles; required for transport vesicle formation during ER to Golgi protein transport [Source:SGD;Acc:S000006139]	Arf
YPR183W	2676	1953	2115	1889	1738	2513	1548	1957	1904	2236	2576	2221	2806	3160	3997	1418	1596	1704	DPM1	XVI	900755	901558	+	804	protein_coding	Dolichol phosphate mannose (Dol-P-Man) synthase of the ER membrane, catalyzes the formation of Dol-P-Man from Dol-P and GDP-Man; required for glycosyl phosphatidylinositol membrane anchoring, O mannosylation, and protein glycosylation [Source:SGD;Acc:S000006387]	Glycos_transf_2
YOR136W	9328	5288	6438	3106	3665	5281	6486	9415	8004	1205	1328	1495	1167	1363	1599	534	545	642	IDH2	XV	580250	581359	+	1110	protein_coding	Subunit of mitochondrial NAD(+)-dependent isocitrate dehydrogenase, which catalyzes the oxidation of isocitrate to alpha-ketoglutarate in the TCA cycle; phosphorylated [Source:SGD;Acc:S000005662]	-
YBR086C	2506	1569	1863	2455	2233	3547	1448	1790	1661	2002	1980	1995	1845	2078	2616	1435	1816	1830	IST2	II	420201	423041	-	2841	protein_coding	Plasma membrane protein that may be involved in osmotolerance, localizes to the mother cell in small-budded cells and to the bud in medium- and large-budded cells; mRNA is transported to the bud tip by an actomyosin-driven process [Source:SGD;Acc:S000000290]	-
YOR151C	3146	1915	2155	2007	2028	3463	1860	2483	2361	2826	3016	2996	2069	2269	3010	2370	2448	3005	RPB2	XV	612997	616671	-	3675	protein_coding	RNA polymerase II second largest subunit B150, part of central core; similar to bacterial beta subunit [Source:SGD;Acc:S000005677]	RNA_pol_Rpb2_6
YLR120C	2895	2579	2228	6537	5482	7897	4421	5506	5426	1613	1750	1674	1367	1547	2124	2025	2185	2450	YPS1	XII	386511	388220	-	1710	protein_coding	Aspartic protease, member of the yapsin family of proteases involved in cell wall growth and maintenance; attached to the plasma membrane via a glycosylphosphatidylinositol (GPI) anchor [Source:SGD;Acc:S000004110]	Asp
YMR309C	2784	1436	1488	1396	1921	2737	1322	2023	2024	3806	4153	4462	2315	2560	3333	2290	2285	2756	NIP1	XIII	892988	895426	-	2439	protein_coding	eIF3c subunit of the eukaryotic translation initiation factor 3 (eIF3), involved in the assembly of preinitiation complex and start codon selection [Source:SGD;Acc:S000004926]	-
YJR048W	7555	4972	7339	854	662	1151	8547	13315	10313	3288	3949	3141	2921	3462	3868	1463	1448	1944	CYC1	X	526335	526664	+	330	protein_coding	Cytochrome c, isoform 1; electron carrier of the mitochondrial intermembrane space that transfers electrons from ubiquinone-cytochrome c oxidoreductase to cytochrome c oxidase during cellular respiration [Source:SGD;Acc:S000003809]	-
YBL091C	2229	1464	1689	2048	1673	2518	1697	2240	2019	1783	1955	2067	1589	1926	2402	1606	1663	1950	MAP2	II	47363	48628	-	1266	protein_coding	Methionine aminopeptidase, catalyzes the cotranslational removal of N-terminal methionine from nascent polypeptides; function is partially redundant with that of Map1p [Source:SGD;Acc:S000000187]	Peptidase_M24
YLR378C	2767	1786	2007	1878	1672	2366	1714	2341	2256	2332	2623	2321	1614	1799	2295	1383	1483	1648	SEC61	XII	875736	877178	-	1443	protein_coding	Essential subunit of Sec61 complex (Sec61p, Sbh1p, and Sss1p); forms a channel for SRP-dependent protein import and retrograde transport of misfolded proteins out of the ER; with Sec63 complex allows SRP-independent protein import into ER [Source:SGD;Acc:S000004370]	-
YER086W	1393	754	901	600	754	1044	1056	1348	1283	2154	2371	2367	1557	1814	2238	1695	1618	2030	ILV1	V	328477	330207	+	1731	protein_coding	Threonine deaminase, catalyzes the first step in isoleucine biosynthesis; expression is under general amino acid control; ILV1 locus exhibits highly positioned nucleosomes whose organization is independent of known ILV1 regulation [Source:SGD;Acc:S000000888]	PALP
YMR229C	1617	663	930	898	1572	2063	811	1364	1184	3597	4028	4100	2055	2343	2955	2720	2630	3224	RRP5	XIII	725934	731123	-	5190	protein_coding	RNA binding protein with preference for single stranded tracts of U's involved in synthesis of both 18S and 5.8S rRNAs; component of both the ribosomal small subunit (SSU) processosome and the 90S preribosome [Source:SGD;Acc:S000004842]	S1
YNL327W	1822	1031	1347	1292	1399	1902	1984	2551	2421	1922	2053	1809	904	949	1359	1241	1515	1559	EGT2	XIV	24048	27173	+	3126	protein_coding	Glycosylphosphatidylinositol (GPI)-anchored cell wall endoglucanase required for proper cell separation after cytokinesis, expression is activated by Swi5p and tightly regulated in a cell cycle-dependent manner [Source:SGD;Acc:S000005271]	-
YNL052W	13695	8096	9508	7467	5617	8055	8222	13173	11632	2056	2292	2123	1363	1539	1758	1161	990	1302	COX5A	XIV	531725	532186	+	462	protein_coding	Subunit Va of cytochrome c oxidase, which is the terminal member of the mitochondrial inner membrane electron transport chain; predominantly expressed during aerobic growth while its isoform Vb (Cox5Bp) is expressed during anaerobic growth [Source:SGD;Acc:S000004997]	COX4
YGR135W	2833	2092	1873	3227	2489	3953	2221	3212	2854	1751	2072	1960	1650	1995	2327	1500	1481	1753	PRE9	VII	761392	762168	+	777	protein_coding	Alpha 3 subunit of the 20S proteasome, the only nonessential 20S subunit; may be replaced by the alpha 4 subunit (Pre6p) under stress conditions to create a more active proteasomal isoform [Source:SGD;Acc:S000003367]	Proteasome
YNL287W	3181	1984	2231	2312	2159	2621	2235	2967	2707	2184	2397	2379	1979	2247	3042	2406	2432	3022	SEC21	XIV	91994	94801	+	2808	protein_coding	Gamma subunit of coatomer, a heptameric protein complex that together with Arf1p forms the COPI coat; involved in ER to Golgi transport of selective cargo [Source:SGD;Acc:S000005231]	-
YMR002W	8131	5392	5864	2420	1972	2978	5460	7880	6920	1850	2113	1934	1378	1722	2079	876	866	961	MIC17	XIII	272193	272663	+	471	protein_coding	Mitochondrial intermembrane space protein, required for normal oxygen consumption; contains twin cysteine-x9-cysteine motifs [Source:SGD;Acc:S000004604]	-
YDR055W	688	471	451	6378	7343	10776	6500	8505	7994	799	800	747	1278	1411	1836	846	917	1075	PST1	IV	563527	564861	+	1335	protein_coding	Cell wall protein that contains a putative GPI-attachment site; secreted by regenerating protoplasts; up-regulated by activation of the cell integrity pathway, as mediated by Rlm1p; upregulated by cell wall damage via disruption of FKS1 [Source:SGD;Acc:S000002462]	-
YGL225W	944	573	708	415	676	921	579	815	756	2977	3478	3212	2472	2928	3536	2472	2145	2528	VRG4	VII	76894	77907	+	1014	protein_coding	Golgi GDP-mannose transporter; regulates Golgi function and glycosylation in Golgi [Source:SGD;Acc:S000003193]	-
YER125W	3032	1943	2100	3246	2245	3330	2101	3069	2898	2657	2909	2841	1931	2424	3266	2625	2757	2988	RSP5	V	410189	412618	+	2430	protein_coding	E3 ubiquitin ligase of the NEDD4 family; involved in regulating many cellular processes including MVB sorting, heat shock response, transcription, endocytosis, and ribosome stability; human homolog is involved in Liddle syndrome; mutant tolerates an /.../dy; ubiquitylates Sec23p [Source:SGD;Acc:S000000927]	HECT
YER094C	2333	1628	1749	2594	1893	3085	1879	2762	2489	2032	2223	2202	1742	2188	2548	1666	1537	1871	PUP3	V	348729	349346	-	618	protein_coding	Beta 3 subunit of the 20S proteasome involved in ubiquitin-dependent catabolism; human homolog is subunit C10 [Source:SGD;Acc:S000000896]	Proteasome
YJR070C	1149	678	926	505	647	1198	704	1003	736	3210	3840	3438	2006	2253	2849	2323	2169	2453	LIA1	X	569621	570598	-	978	protein_coding	Deoxyhypusine hydroxylase, a HEAT-repeat containing metalloenzyme that catalyzes hypusine formation; binds to and is required for the modification of Hyp2p (eIF5A); complements S. pombe mmd1 mutants defective in mitochondrial positioning [Source:SGD;Acc:S000003831]	-
YLR208W	3159	2151	2328	2092	1784	3171	1797	2470	2198	2489	2600	2606	1953	2383	2956	1797	1795	2004	SEC13	XII	559551	560444	+	894	protein_coding	Component of the Nup84 nuclear pore sub-complex, the Sec13p-Sec31p complex of the COPII vesicle coat, and the SEA (Seh1-associated) complex; required for vesicle formation in ER to Golgi transport and nuclear pore complex organization; the Nup84 sub /.../x has a role in transcription elongation [Source:SGD;Acc:S000004198]	-
YCL011C	1886	1210	1391	1450	1338	1996	1205	1631	1526	2656	2971	2780	1923	2315	3093	2346	2113	2580	GBP2	III	102075	103358	-	1284	protein_coding	Poly(A+) RNA-binding protein, involved in the export of mRNAs from the nucleus to the cytoplasm; similar to Hrb1p and Npl3p; also binds single-stranded telomeric repeat sequence in vitro [Source:SGD;Acc:S000000517]	RRM_1
YOR362C	2807	2010	2122	3046	2990	3455	2640	3525	3128	2059	2486	2298	1655	1934	2352	1491	1692	1993	PRE10	XV	1017880	1018746	-	867	protein_coding	Alpha 7 subunit of the 20S proteasome [Source:SGD;Acc:S000005889]	Proteasome
YKL148C	16859	13651	16646	3065	2329	2900	16488	25886	20565	1030	1204	990	1507	1753	2438	1797	1788	2009	SDH1	XI	169207	171129	-	1923	protein_coding	Flavoprotein subunit of succinate dehydrogenase (Sdh1p, Sdh2p, Sdh3p, Sdh4p), which couples the oxidation of succinate to the transfer of electrons to ubiquinone as part of the TCA cycle and the mitochondrial respiratory chain [Source:SGD;Acc:S000001631]	-
YDR188W	1975	1262	1514	1687	1356	2178	1249	1859	1730	2436	2809	2666	1361	1601	2092	2216	2207	2488	CCT6	IV	836421	838061	+	1641	protein_coding	Subunit of the cytosolic chaperonin Cct ring complex, related to Tcp1p, essential protein that is required for the assembly of actin and tubulins in vivo; contains an ATP-binding motif [Source:SGD;Acc:S000002596]	-
YML004C	3096	2371	2365	4840	2852	4707	3343	5562	4619	1295	1422	1344	2209	2545	3190	1242	1209	1403	GLO1	XIII	261705	262685	-	981	protein_coding	Monomeric glyoxalase I, catalyzes the detoxification of methylglyoxal (a by-product of glycolysis) via condensation with glutathione to produce S-D-lactoylglutathione; expression regulated by methylglyoxal levels and osmotic stress [Source:SGD;Acc:S000004463]	Glyoxalase
YER021W	3573	2607	2597	4578	3496	5282	2898	4087	3537	1919	2164	2183	1454	1815	2200	1405	1611	1901	RPN3	V	196948	198519	+	1572	protein_coding	Essential, non-ATPase regulatory subunit of the 26S proteasome lid, similar to the p58 subunit of the human 26S proteasome; temperature-sensitive alleles cause metaphase arrest, suggesting a role for the proteasome in cell cycle control [Source:SGD;Acc:S000000823]	-
YGL173C	2442	1660	1716	1840	1757	2535	2193	2561	2516	1789	2057	1958	1384	1448	1954	1832	2009	2475	XRN1	VII	175527	180113	-	4587	protein_coding	Evolutionarily-conserved 5'-3' exonuclease component of cytoplasmic processing (P) bodies involved in mRNA decay; plays a role in microtubule-mediated processes, filamentous growth, ribosomal RNA maturation, and telomere maintenance [Source:SGD;Acc:S000003141]	-
YDL095W	2390	1339	1684	1450	1505	2303	1305	1692	1738	2441	2797	2492	1800	2045	2634	1510	1481	1634	PMT1	IV	287059	289512	+	2454	protein_coding	Protein O-mannosyltransferase, transfers mannose from dolichyl phosphate-D-mannose to protein Ser/Thr residues; 1 of 7 related proteins involved in O-glycosylation which is essential for cell wall rigidity; involved in ER quality control [Source:SGD;Acc:S000002253]	-
YLR214W	9234	4180	5460	6553	7066	10256	1911	1976	3451	1976	2231	2237	228	269	349	183	235	217	FRE1	XII	568567	570627	+	2061	protein_coding	Ferric reductase and cupric reductase, reduces siderophore-bound iron and oxidized copper prior to uptake by transporters; expression induced by low copper and iron levels [Source:SGD;Acc:S000004204]	FAD_binding_8
YER145C	5460	2321	2963	4250	4541	6436	1317	2430	1947	4088	4802	4297	2990	3750	4504	2139	2013	2408	FTR1	V	460526	461740	-	1215	protein_coding	High affinity iron permease involved in the transport of iron across the plasma membrane; forms complex with Fet3p; expression is regulated by iron [Source:SGD;Acc:S000000947]	-
YGR055W	1206	498	735	3115	3074	4620	1351	1955	1781	2612	2930	3087	1096	1310	1605	2896	2893	3242	MUP1	VII	599417	601141	+	1725	protein_coding	High affinity methionine permease, integral membrane protein with 13 putative membrane-spanning regions; also involved in cysteine uptake [Source:SGD;Acc:S000003287]	-
YOR326W	3735	2128	2550	1478	1781	2274	1932	2377	2276	2379	2496	2576	1784	1661	2321	1715	1770	2091	MYO2	XV	925721	930445	+	4725	protein_coding	One of two type V myosin motors (along with MYO4) involved in actin-based transport of cargos; required for the polarized delivery of secretory vesicles, the vacuole, late Golgi elements, peroxisomes, and the mitotic spindle [Source:SGD;Acc:S000005853]	Myosin_head
YIL094C	1231	838	838	2510	2543	4064	1341	1627	1461	1899	1954	2067	1286	1636	1941	1938	1850	2225	LYS12	IX	186517	187632	-	1116	protein_coding	Homo-isocitrate dehydrogenase, an NAD-linked mitochondrial enzyme required for the fourth step in the biosynthesis of lysine, in which homo-isocitrate is oxidatively decarboxylated to alpha-ketoadipate [Source:SGD;Acc:S000001356]	-
YOR317W	3384	2427	2266	3423	2001	2543	2381	2947	2920	1368	1551	1469	786	942	1268	1202	1477	1645	FAA1	XV	909343	911445	+	2103	protein_coding	Long chain fatty acyl-CoA synthetase, activates imported fatty acids with a preference for C12:0-C16:0 chain lengths; functions in long chain fatty acid import; accounts for most acyl-CoA synthetase activity; localized to lipid particles [Source:SGD;Acc:S000005844]	AMP-binding
YJR007W	2135	1461	1691	1328	1286	1653	1519	1979	1729	2754	3113	3261	1788	2105	2645	1645	2059	2416	SUI2	X	451020	451934	+	915	protein_coding	Alpha subunit of the translation initiation factor eIF2, involved in the identification of the start codon; phosphorylation of Ser51 is required for regulation of translation by inhibiting the exchange of GDP for GTP [Source:SGD;Acc:S000003767]	S1
YDR394W	2940	2213	2212	3512	3004	4626	2902	3673	3171	2030	2361	2135	1546	1860	2283	1442	1516	1766	RPT3	IV	1261681	1262967	+	1287	protein_coding	One of six ATPases of the 19S regulatory particle of the 26S proteasome involved in the degradation of ubiquitinated substrates; substrate of N-acetyltransferase B [Source:SGD;Acc:S000002802]	AAA
YBR263W	3632	2134	2836	2211	1813	2944	2618	3285	2990	2270	2629	2373	1483	1705	2140	2088	2057	2452	SHM1	II	736264	737736	+	1473	protein_coding	Mitochondrial serine hydroxymethyltransferase, converts serine to glycine plus 5,10 methylenetetrahydrofolate; involved in generating precursors for purine, pyrimidine, amino acid, and lipid biosynthesis; reverse reaction generates serine [Source:SGD;Acc:S000000467]	SHMT
YLR194C	2473	1779	1897	1438	2236	3034	5914	7243	6621	1297	1470	1366	537	705	887	1907	2296	2566	-	XII	540809	541573	-	765	protein_coding	Structural constituent of the cell wall attached to the plasma membrane by a GPI-anchor; expression is upregulated in response to cell wall stress [Source:SGD;Acc:S000004184]	-
YPR113W	956	572	652	462	398	689	349	481	419	1584	1886	1731	1893	2314	2769	1628	1670	1961	PIS1	XVI	752257	752919	+	663	protein_coding	Phosphatidylinositol synthase, required for biosynthesis of phosphatidylinositol, which is a precursor for polyphosphoinositides, sphingolipids, and glycolipid anchors for some of the plasma membrane proteins [Source:SGD;Acc:S000006317]	CDP-OH_P_transf
YJL014W	2560	1718	1771	1377	1282	2339	1509	2105	1957	2841	3023	3060	2185	2593	3151	2488	2184	2824	CCT3	X	407558	409162	+	1605	protein_coding	Subunit of the cytosolic chaperonin Cct ring complex, related to Tcp1p, required for the assembly of actin and tubulins in vivo [Source:SGD;Acc:S000003551]	-
YDR238C	3501	2096	2567	2476	2255	3489	2078	2726	2444	2557	2815	2698	1960	2292	2912	1908	1911	2383	SEC26	IV	937895	940816	-	2922	protein_coding	Essential beta-coat protein of the COPI coatomer, involved in ER-to-Golgi protein trafficking and maintenance of normal ER morphology; shares 43% sequence identity with mammalian beta-coat protein (beta-COP) [Source:SGD;Acc:S000002646]	-
YDR388W	3172	2126	2278	3050	2526	3536	2243	3002	2803	1511	1706	1560	1263	1554	2036	1197	1359	1646	RVS167	IV	1250186	1251634	+	1449	protein_coding	Actin-associated protein with roles in endocytosis and exocytosis; interacts with Rvs161p to regulate actin cytoskeleton, endocytosis, and viability following starvation or osmotic stress; recruited to bud tips by Gyl1p and Gyp5p during polarized gr /.../homolog of mammalian amphiphysin [Source:SGD;Acc:S000002796]	SH3_1
YLR413W	44	28	28	126	102	118	77	129	148	5618	6276	6242	2373	2657	3483	3346	3552	4165	-	XII	951156	953183	+	2028	protein_coding	Putative protein of unknown function; YLR413W is not an essential gene [Source:SGD;Acc:S000004405]	-
YDL070W	1566	991	1219	1745	2082	2656	1180	1455	1493	2907	3110	3090	965	1260	1347	1673	1862	2249	BDF2	IV	331024	332940	+	1917	protein_coding	Protein involved in transcription initiation at TATA-containing promoters; associates with the basal transcription factor TFIID; contains two bromodomains; corresponds to the C-terminal region of mammalian TAF1; redundant with Bdf1p [Source:SGD;Acc:S000002228]	Bromodomain
YDL195W	3615	2422	2574	2375	2301	3083	2452	3376	2904	1905	2081	2062	1795	1835	2768	2056	2358	2716	SEC31	IV	107208	111029	+	3822	protein_coding	Component of the Sec13p-Sec31p complex of the COPII vesicle coat, required for vesicle formation in ER to Golgi transport; mutant has increased aneuploidy tolerance [Source:SGD;Acc:S000002354]	-
YDR148C	14249	9818	10972	8032	5426	8784	9068	13179	11480	1016	1142	1068	1828	2243	2693	951	938	925	KGD2	IV	753675	755066	-	1392	protein_coding	Dihydrolipoyl transsuccinylase, component of the mitochondrial alpha-ketoglutarate dehydrogenase complex, which catalyzes the oxidative decarboxylation of alpha-ketoglutarate to succinyl-CoA in the TCA cycle; phosphorylated [Source:SGD;Acc:S000002555]	Biotin_lipoyl
YMR314W	2627	1919	1557	2786	1962	2855	1960	3522	2859	2191	2513	2111	1563	1871	2374	1664	1501	1710	PRE5	XIII	901709	902413	+	705	protein_coding	Alpha 6 subunit of the 20S proteasome [Source:SGD;Acc:S000004931]	Proteasome
YDR127W	2436	1843	1772	1785	1635	2370	1759	2603	2247	1924	2361	2298	1969	2360	2968	2419	2256	2709	ARO1	IV	704484	709250	+	4767	protein_coding	Pentafunctional arom protein, catalyzes steps 2 through 6 in the biosynthesis of chorismate, which is a precursor to aromatic amino acids [Source:SGD;Acc:S000002534]	EPSP_synthase
YGL195W	1832	1123	1205	1232	1115	1433	1139	1681	1546	1809	1966	2143	1326	1758	2237	2289	2331	2775	GCN1	VII	131525	139543	+	8019	protein_coding	Positive regulator of the Gcn2p kinase activity, forms a complex with Gcn20p; proposed to stimulate Gcn2p activation by an uncharged tRNA [Source:SGD;Acc:S000003163]	-
YKL016C	10484	6480	7011	6953	5856	8395	7430	10251	9041	1188	1317	1453	1289	1425	1929	996	1029	1315	ATP7	XI	407465	407989	-	525	protein_coding	Subunit d of the stator stalk of mitochondrial F1F0 ATP synthase, which is a large, evolutionarily conserved enzyme complex required for ATP synthesis [Source:SGD;Acc:S000001499]	-
YCR004C	5237	3285	3296	6970	4277	7103	4342	6975	6257	1085	1277	1222	1237	1456	1899	1386	1296	1353	YCP4	III	119575	120318	-	744	protein_coding	Protein of unknown function, has sequence and structural similarity to flavodoxins; predicted to be palmitoylated; the authentic, non-tagged protein is detected in highly purified mitochondria in high-throughput studies [Source:SGD;Acc:S000000597]	FMN_red
YDR346C	1390	798	973	1331	1323	1835	1172	1482	1433	3194	3443	3266	2517	3069	4138	2055	2115	2619	SVF1	IV	1167214	1168659	-	1446	protein_coding	Protein with a potential role in cell survival pathways, required for the diauxic growth shift; expression in mammalian cells increases survival under conditions inducing apoptosis; mutant has increased aneuploidy tolerance [Source:SGD;Acc:S000002754]	-
YHL011C	2374	1458	1557	1707	1766	2609	1159	1813	1534	3066	3476	3497	1739	2096	2404	1911	1737	2010	PRS3	VIII	80654	81616	-	963	protein_coding	5-phospho-ribosyl-1(alpha)-pyrophosphate synthetase, synthesizes PRPP, which is required for nucleotide, histidine, and tryptophan biosynthesis; one of five related enzymes, which are active as heteromultimeric complexes [Source:SGD;Acc:S000001003]	-
YJL026W	1846	875	1221	1043	1244	2232	1654	2626	2102	3549	3822	3778	3368	3979	4754	3521	3462	4117	RNR2	X	392404	393603	+	1200	protein_coding	Ribonucleotide-diphosphate reductase (RNR), small subunit; the RNR complex catalyzes the rate-limiting step in dNTP synthesis and is regulated by DNA replication and DNA damage checkpoint pathways via localization of the small subunits [Source:SGD;Acc:S000003563]	-
YPL273W	1845	1114	1320	475	766	873	750	1116	935	3470	3907	3434	2618	2934	3666	1405	1642	1792	SAM4	XVI	25087	26064	+	978	protein_coding	S-adenosylmethionine-homocysteine methyltransferase, functions along with Mht1p in the conversion of S-adenosylmethionine (AdoMet) to methionine to control the methionine/AdoMet ratio [Source:SGD;Acc:S000006194]	-
YLR367W	2880	1838	2389	1552	2293	2647	1492	1716	1518	2627	2680	2629	1978	2313	2694	1953	2291	2723	RPS22B	XII	856442	857317	+	393	protein_coding	Protein component of the small (40S) ribosomal subunit; nearly identical to Rps22Ap and has similarity to E. coli S8 and rat S15a ribosomal proteins [Source:SGD;Acc:S000004359]	-
YGL011C	2860	2089	2071	2694	2126	3159	2422	3253	2774	1840	2240	1966	1292	1493	1930	1499	1629	1682	SCL1	VII	474489	475247	-	759	protein_coding	Alpha 1 subunit of the 20S proteasome involved in the degradation of ubiquitinated substrates; 20S proteasome is the core complex of the 26S proteasome; essential for growth; detected in the mitochondria [Source:SGD;Acc:S000002979]	Proteasome
YGL026C	1119	743	748	1166	993	1562	1278	1817	1707	1527	1687	1696	1053	1167	1552	1604	1465	1760	TRP5	VII	446412	448535	-	2124	protein_coding	Tryptophan synthase, catalyzes the last step of tryptophan biosynthesis; regulated by the general control system of amino acid biosynthesis [Source:SGD;Acc:S000002994]	PALP
YML120C	15490	11162	14095	3535	2475	3349	12830	18778	15599	990	1097	1026	1820	2127	2840	1000	1099	1159	NDI1	XIII	28266	29807	-	1542	protein_coding	NADH:ubiquinone oxidoreductase, transfers electrons from NADH to ubiquinone in the respiratory chain but does not pump protons, in contrast to the higher eukaryotic multisubunit respiratory complex I; phosphorylated; homolog of human AMID [Source:SGD;Acc:S000004589]	Pyr_redox_2
YGR209C	2235	1317	1114	2985	1993	3269	1401	2554	2113	1149	1367	1425	677	836	930	794	607	796	TRX2	VII	912913	913227	-	315	protein_coding	Cytoplasmic thioredoxin isoenzyme of the thioredoxin system which protects cells against oxidative and reductive stress, forms LMA1 complex with Pbi2p, acts as a cofactor for Tsa1p, required for ER-Golgi transport and vacuole inheritance [Source:SGD;Acc:S000003441]	-
YDL215C	17964	12010	11066	10604	7895	12236	12896	20051	18224	527	584	587	1984	2002	2874	2393	2263	2583	GDH2	IV	70640	73918	-	3279	protein_coding	NAD(+)-dependent glutamate dehydrogenase, degrades glutamate to ammonia and alpha-ketoglutarate; expression sensitive to nitrogen catabolite repression and intracellular ammonia levels [Source:SGD;Acc:S000002374]	-
YLR106C	1786	956	1318	916	1037	1319	896	1167	1077	2679	2697	2600	1602	1895	2335	2621	2869	3450	MDN1	XII	349006	363738	-	14733	protein_coding	Huge dynein-related AAA-type ATPase (midasin), forms extended pre-60S particle with the Rix1 complex (Rix1p-Ipi1p-Ipi3p); acts in removal of ribosomal biogenesis factors at successive steps of pre-60S assembly and export from nucleus [Source:SGD;Acc:S000004096]	AAA_5
YOR117W	2871	2144	2057	3264	2545	3836	2679	3698	3404	1932	2140	1964	1512	1793	2120	1556	1586	1861	RPT5	XV	545029	546333	+	1305	protein_coding	One of six ATPases of the 19S regulatory particle of the 26S proteasome involved in the degradation of ubiquitinated substrates; recruited to the GAL1-10 promoter region upon induction of transcription; similar to human TBP1 [Source:SGD;Acc:S000005643]	AAA
YBR084W	1689	917	1185	694	853	1218	865	1093	1031	2930	3117	2795	2315	2765	3382	2182	2058	2625	MIS1	II	411054	413981	+	2928	protein_coding	Mitochondrial C1-tetrahydrofolate synthase, involved in interconversion between different oxidation states of tetrahydrofolate (THF); provides activities of formyl-THF synthetase, methenyl-THF cyclohydrolase, and methylene-THF dehydrogenase [Source:SGD;Acc:S000000288]	-
YJL166W	7191	4781	5344	3621	2874	4318	6730	10597	9047	1239	1509	1516	1644	2246	2350	875	950	1066	QCR8	X	106434	106718	+	285	protein_coding	Subunit 8 of ubiquinol cytochrome-c reductase complex, which is a component of the mitochondrial inner membrane electron transport chain; oriented facing the intermembrane space; expression is regulated by Abf1p and Cpf1p [Source:SGD;Acc:S000003702]	-
YNL002C	1836	969	1263	1194	1384	2033	883	1278	1103	3295	3502	3595	1599	1928	2223	1862	1931	2556	RLP7	XIV	626174	627142	-	969	protein_coding	Nucleolar protein with similarity to large ribosomal subunit L7 proteins; constituent of 66S pre-ribosomal particles; plays an essential role in processing of precursors to the large ribosomal subunit RNAs [Source:SGD;Acc:S000004947]	-
YDR001C	2630	1913	1760	4095	2887	4322	2293	3055	2899	1274	1402	1194	1836	2070	2758	2453	2339	2754	NTH1	IV	450220	452475	-	2256	protein_coding	Neutral trehalase, degrades trehalose; required for thermotolerance and may mediate resistance to other cellular stresses; may be phosphorylated by Cdc28p [Source:SGD;Acc:S000002408]	-
YCL050C	1290	934	987	712	770	937	1573	2273	2001	2219	2509	2395	2055	2499	3189	2064	2021	2449	APA1	III	37836	38801	-	966	protein_coding	Diadenosine 5',5''-P1,P4-tetraphosphate phosphorylase I (AP4A phosphorylase), involved in catabolism of bis(5'-nucleosidyl) tetraphosphates; has similarity to Apa2p [Source:SGD;Acc:S000000555]	-
YFR033C	5315	3456	3786	2794	2219	3109	7738	11460	9370	2006	2195	1990	1914	2340	2629	1142	1075	1347	QCR6	VI	224326	224769	-	444	protein_coding	Subunit 6 of the ubiquinol cytochrome-c reductase complex, which is a component of the mitochondrial inner membrane electron transport chain; highly acidic protein; required for maturation of cytochrome c1 [Source:SGD;Acc:S000001929]	-
YGR260W	1387	861	971	1747	1319	2204	1215	2008	1695	1215	1355	1289	1807	2138	2864	3714	3269	3691	TNA1	VII	1012485	1014089	+	1605	protein_coding	High affinity nicotinic acid plasma membrane permease, responsible for uptake of low levels of nicotinic acid; expression of the gene increases in the absence of extracellular nicotinic acid or para-aminobenzoate (PABA) [Source:SGD;Acc:S000003492]	MFS_1
YBL039C	1197	612	783	423	890	1041	537	741	654	3452	3790	3808	1244	1630	1827	1285	1164	1500	URA7	II	143989	145728	-	1740	protein_coding	Major CTP synthase isozyme (see also URA8), catalyzes the ATP-dependent transfer of the amide nitrogen from glutamine to UTP, forming CTP, the final step in de novo biosynthesis of pyrimidines; involved in phospholipid biosynthesis [Source:SGD;Acc:S000000135]	CTP_synth_N
YJR143C	2922	1809	2169	1203	1334	1780	1230	1695	1559	2148	2288	2045	1734	1866	2452	1754	1600	2021	PMT4	X	698326	700614	-	2289	protein_coding	Protein O-mannosyltransferase, transfers mannose residues from dolichyl phosphate-D-mannose to protein serine/threonine residues; appears to form homodimers in vivo and does not complex with other Pmt proteins; target for new antifungals [Source:SGD;Acc:S000003904]	-
YER136W	4257	2829	2972	3436	2900	5069	3110	3919	3557	1562	1656	1550	1713	1991	2583	1510	1644	1889	GDI1	V	439616	440971	+	1356	protein_coding	GDP dissociation inhibitor, regulates vesicle traffic in secretory pathways by regulating the dissociation of GDP from the Sec4/Ypt/rab family of GTP binding proteins [Source:SGD;Acc:S000000938]	-
YDL140C	2564	1620	1847	2046	1800	2392	1683	2390	2073	2187	2360	2343	1431	1490	2133	2083	2449	2915	RPO21	IV	205360	210561	-	5202	protein_coding	RNA polymerase II largest subunit B220, part of central core; phosphorylation of C-terminal heptapeptide repeat domain regulates association with transcription and splicing factors; similar to bacterial beta-prime [Source:SGD;Acc:S000002299]	-
YMR072W	4012	2602	3096	3043	3046	4164	2123	2632	2396	2030	2017	1915	1552	1839	2291	1042	1118	1374	ABF2	XIII	411569	412120	+	552	protein_coding	Mitochondrial DNA-binding protein involved in mitochondrial DNA replication and recombination, member of HMG1 DNA-binding protein family; activity may be regulated by protein kinase A phosphorylation [Source:SGD;Acc:S000004676]	HMG_box
YBL041W	3091	1970	2047	2889	2347	3269	2032	2870	2482	1724	1915	1762	1443	1639	2121	1174	1286	1547	PRE7	II	141247	141972	+	726	protein_coding	Beta 6 subunit of the 20S proteasome [Source:SGD;Acc:S000000137]	Proteasome
YER006W	2026	1211	1316	1098	1206	1810	989	1394	1269	3484	3914	3593	1537	1886	2382	2063	2006	2543	NUG1	V	162723	164285	+	1563	protein_coding	GTPase that associates with nuclear 60S pre-ribosomes, required for export of 60S ribosomal subunits from the nucleus [Source:SGD;Acc:S000000808]	-
YML110C	2741	2147	2146	2947	1918	2992	3235	4777	4360	1295	1326	1337	1681	1939	2282	850	941	984	COQ5	XIII	50031	50954	-	924	protein_coding	2-hexaprenyl-6-methoxy-1,4-benzoquinone methyltransferase, involved in ubiquinone (Coenzyme Q) biosynthesis; localizes to the matrix face of the mitochondrial inner membrane in a large complex with other ubiquinone biosynthetic enzymes [Source:SGD;Acc:S000004578]	-
YLR429W	2379	1464	1705	1765	1787	2154	2238	2833	2653	2454	2668	2477	1873	2141	2718	1869	1824	2097	CRN1	XII	990777	992732	+	1956	protein_coding	Coronin, cortical actin cytoskeletal component that associates with the Arp2p/Arp3p complex to regulate its activity; plays a role in regulation of actin patch assembly [Source:SGD;Acc:S000004421]	-
YNL061W	1856	1033	1257	1153	1480	2080	1097	1449	1307	3148	3696	3559	1495	1589	2133	2029	2066	2465	NOP2	XIV	510540	512396	+	1857	protein_coding	Probable RNA m(5)C methyltransferase, essential for processing and maturation of 27S pre-rRNA and large ribosomal subunit biogenesis; localized to the nucleolus; constituent of 66S pre-ribosomal particles [Source:SGD;Acc:S000005005]	-
YOR259C	2893	2040	1804	3642	2735	4537	2779	4199	3498	1857	2065	2007	1394	1744	1992	1257	1226	1589	RPT4	XV	812395	813708	-	1314	protein_coding	One of six ATPases of the 19S regulatory particle of the 26S proteasome involved in degradation of ubiquitinated substrates; contributes preferentially to ERAD; required for spindle pole body duplication; mainly nuclear localization [Source:SGD;Acc:S000005785]	AAA
YPR156C	407	255	272	1424	1045	1487	386	454	452	1693	2097	1839	375	430	568	953	1011	1085	TPO3	XVI	837909	839777	-	1869	protein_coding	Polyamine transport protein specific for spermine; localizes to the plasma membrane; member of the major facilitator superfamily [Source:SGD;Acc:S000006360]	MFS_1
YOR168W	2320	1370	1646	1469	1571	2041	1282	1798	1556	3269	3594	3496	1916	2208	2992	1613	1656	1819	GLN4	XV	649303	651732	+	2430	protein_coding	Glutamine tRNA synthetase, monomeric class I tRNA synthetase that catalyzes the specific glutaminylation of tRNA(Glu); N-terminal domain proposed to be involved in enzyme-tRNA interactions [Source:SGD;Acc:S000005694]	-
YIL142W	2083	1292	1540	1613	1748	2158	1645	2046	1958	2872	3131	3080	1561	1963	2250	2051	2041	2467	CCT2	IX	83302	84885	+	1584	protein_coding	Subunit beta of the cytosolic chaperonin Cct ring complex, related to Tcp1p, required for the assembly of actin and tubulins in vivo [Source:SGD;Acc:S000001404]	-
YEL042W	2561	1680	1784	1529	1484	1940	1344	1917	1825	2247	2418	2519	1499	1752	2322	1691	1641	1865	GDA1	V	73771	75327	+	1557	protein_coding	Guanosine diphosphatase located in the Golgi, involved in the transport of GDP-mannose into the Golgi lumen by converting GDP to GMP after mannose is transferred its substrate [Source:SGD;Acc:S000000768]	-
YGR106C	2245	1484	1599	1993	1515	2331	1268	1914	1618	1873	2066	2164	1871	2293	2646	1563	1497	1782	VOA1	VII	698989	699786	-	798	protein_coding	Endoplasmic reticulum protein that functions, together with other assembly factors, in assembly of the V0 sector of the vacuolar ATPase (V-ATPase); null mutation enhances the V-ATPase deficiency of a vma21 mutant impaired in ER retrieval [Source:SGD;Acc:S000003338]	-
YJL002C	1779	1266	1327	968	923	1553	1003	1268	1181	1697	1998	1848	1714	1901	2585	1212	1224	1456	OST1	X	433221	434651	-	1431	protein_coding	Alpha subunit of the oligosaccharyltransferase complex of the ER lumen, which catalyzes asparagine-linked glycosylation of newly synthesized proteins [Source:SGD;Acc:S000003539]	-
YOR065W	9811	7077	9751	2232	2015	2681	10569	13141	10944	1988	2241	2196	1632	1772	2338	1109	1230	1507	CYT1	XV	447439	448368	+	930	protein_coding	Cytochrome c1, component of the mitochondrial respiratory chain; expression is regulated by the heme-activated, glucose-repressed Hap2p/3p/4p/5p CCAAT-binding complex [Source:SGD;Acc:S000005591]	-
YPL117C	1780	1208	1330	1898	1827	2645	1634	2311	2048	2791	2958	3093	1684	1945	2431	1744	1777	2208	IDI1	XVI	327864	328730	-	867	protein_coding	Isopentenyl diphosphate:dimethylallyl diphosphate isomerase (IPP isomerase), catalyzes an essential activation step in the isoprenoid biosynthetic pathway; required for viability [Source:SGD;Acc:S000006038]	NUDIX
YDR174W	1510	784	1094	1454	1326	1950	1606	2230	1968	2783	3016	2808	1931	2274	2759	2639	2928	3206	HMO1	IV	812110	812850	+	741	protein_coding	Chromatin associated high mobility group (HMG) family member involved in genome maintenance; rDNA-binding component of the Pol I transcription system; associates with a 5'-3' DNA helicase and Fpr1p, a prolyl isomerase [Source:SGD;Acc:S000002581]	HMG_box
YDR432W	2151	1421	1463	1967	1787	2793	1801	2587	2412	2443	2767	2654	2373	2550	3270	2339	2269	2734	NPL3	IV	1328783	1330027	+	1245	protein_coding	RNA-binding protein that promotes elongation, regulates termination, and carries poly(A) mRNA from nucleus to cytoplasm; required for pre-mRNA splicing; dissociation from mRNAs promoted by Mtr10p; phosphorylated by Sky1p in the cytoplasm [Source:SGD;Acc:S000002840]	RRM_1
YGL207W	2487	1687	1753	2297	2133	3188	1925	2516	2480	2026	2148	2069	1215	1290	1506	1550	1533	1884	SPT16	VII	98969	102076	+	3108	protein_coding	Subunit of the heterodimeric FACT complex (Spt16p-Pob3p), which associates with chromatin via interaction with Nhp6Ap and Nhp6Bp, and reorganizes nucleosomes to facilitate access to DNA by RNA and DNA polymerases [Source:SGD;Acc:S000003175]	Peptidase_M24
YEL065W	19410	8513	9687	33389	23934	37804	5407	8019	8860	2685	3127	2885	118	134	173	50	42	32	SIT1	V	27657	29543	+	1887	protein_coding	Ferrioxamine B transporter, member of the ARN family of transporters that specifically recognize siderophore-iron chelates; transcription is induced during iron deprivation and diauxic shift; potentially phosphorylated by Cdc28p [Source:SGD;Acc:S000000791]	-
YER150W	477	511	390	1277	787	1049	121	151	136	83	71	64	128	198	235	82	131	120	SPI1	V	468370	468816	+	447	protein_coding	GPI-anchored cell wall protein involved in weak acid resistance; basal expression requires Msn2p/Msn4p; expression is induced under conditions of stress and during the diauxic shift; similar to Sed1p [Source:SGD;Acc:S000000952]	-
YNL189W	3255	2228	2251	2748	2153	3157	2371	3441	3212	2314	2724	2717	1691	1952	2777	1683	1614	1896	SRP1	XIV	284260	285888	+	1629	protein_coding	Karyopherin alpha homolog, forms a dimer with karyopherin beta Kap95p to mediate import of nuclear proteins, binds the nuclear localization signal of the substrate during import; may also play a role in regulation of protein degradation [Source:SGD;Acc:S000005133]	Arm
YBL056W	2975	1988	2004	2735	2058	3559	1974	2724	2531	1962	2169	2091	1920	2357	2783	2035	1998	2273	PTC3	II	113762	115168	+	1407	protein_coding	Type 2C protein phosphatase (PP2C); dephosphorylates Hog1p (see also Ptc2p) to limit maximal kinase activity induced by osmotic stress; dephosphorylates T169 phosphorylated Cdc28p (see also Ptc2p); role in DNA damage checkpoint inactivation [Source:SGD;Acc:S000000152]	PP2C
YGR253C	2237	1718	1712	2496	2065	3059	2241	3032	2704	1773	2016	1771	1095	1368	1621	1055	1186	1246	PUP2	VII	998358	999140	-	783	protein_coding	Alpha 5 subunit of the 20S proteasome involved in ubiquitin-dependent catabolism; human homolog is subunit zeta [Source:SGD;Acc:S000003485]	Proteasome
YLR244C	759	389	622	611	743	842	520	647	638	1939	2184	2033	1419	1667	2032	1297	1381	1570	MAP1	XII	625168	626331	-	1164	protein_coding	Methionine aminopeptidase, catalyzes the cotranslational removal of N-terminal methionine from nascent polypeptides; function is partially redundant with that of Map2p [Source:SGD;Acc:S000004234]	Peptidase_M24
YKR001C	4009	2630	3114	2534	2355	3339	2651	3620	3112	1623	1810	1691	1612	1738	2368	1107	1199	1426	VPS1	XI	440608	442722	-	2115	protein_coding	Dynamin-like GTPase required for vacuolar sorting; also involved in actin cytoskeleton organization, endocytosis, late Golgi-retention of some proteins, regulation of peroxisome biogenesis [Source:SGD;Acc:S000001709]	-
YKL067W	7821	5597	5695	5448	3674	6285	4308	6605	5766	864	982	875	1961	2447	2925	903	755	966	YNK1	XI	314812	315273	+	462	protein_coding	Nucleoside diphosphate kinase, catalyzes the transfer of gamma phosphates from nucleoside triphosphates, usually ATP, to nucleoside diphosphates by a mechanism that involves formation of an autophosphorylated enzyme intermediate [Source:SGD;Acc:S000001550]	NDK
YNL138W	3716	2572	2568	2707	2171	3614	2382	3806	3307	1420	1534	1614	1158	1425	1865	1085	965	1117	SRV2	XIV	366741	368321	+	1581	protein_coding	CAP (cyclase-associated protein) subunit of adenylyl cyclase complex; N-terminus binds adenylyl cyclase and facilitates activation by RAS; C-terminus binds ADP-actin monomers, facilitating regulation of actin dynamics and cell morphogenesis [Source:SGD;Acc:S000005082]	-
YLR113W	2291	1675	1776	1263	1167	1512	1714	2498	2187	1992	2332	2156	1879	2251	2732	1645	1585	1901	HOG1	XII	371620	372927	+	1308	protein_coding	Mitogen-activated protein kinase involved in osmoregulation; acts via three independent osmosensors; mitophagy-specific regulator; mediates the recruitment and activation of RNA Pol II at Hot1p-dependent promoters; localization regulated by Ptp2p an /.../p [Source:SGD;Acc:S000004103]	Pkinase
YHR094C	34	26	9	50	58	22	49	65	80	1737	1981	1981	92	140	173	1343	1366	1642	HXT1	VIII	290913	292625	-	1713	protein_coding	Low-affinity glucose transporter of the major facilitator superfamily, expression is induced by Hxk2p in the presence of glucose and repressed by Rgt1p when glucose is limiting [Source:SGD;Acc:S000001136]	Sugar_tr
YMR290C	1568	790	1103	661	1072	1573	551	782	597	3214	3445	3297	1797	2153	2641	1816	2027	2432	HAS1	XIII	850074	851591	-	1518	protein_coding	ATP-dependent RNA helicase; localizes to both the nuclear periphery and nucleolus; highly enriched in nuclear pore complex fractions; constituent of 66S pre-ribosomal particles [Source:SGD;Acc:S000004903]	DEAD
YFL004W	2242	1580	1592	1943	1569	2211	1725	2589	2358	1812	2080	2083	1247	1380	1892	1457	1446	1716	VTC2	VI	131810	134296	+	2487	protein_coding	Subunit of the vacuolar transporter chaperone (VTC) complex involved in membrane trafficking, vacuolar polyphosphate accumulation, microautophagy and non-autophagic vacuolar fusion [Source:SGD;Acc:S000001890]	DUF202
YCR088W	2745	2102	2143	2567	2269	2926	2433	3232	3097	1351	1573	1447	1006	1168	1451	891	1016	1185	ABP1	III	265068	266846	+	1779	protein_coding	Actin-binding protein of the cortical actin cytoskeleton, important for activation of the Arp2/3 complex that plays a key role actin in cytoskeleton organization [Source:SGD;Acc:S000000684]	Cofilin_ADF
YDR086C	1610	1081	1237	1295	1482	1822	1241	1301	1147	2235	2247	2076	1891	2045	2413	1274	1710	2300	SSS1	IV	616928	617170	-	243	protein_coding	Subunit of the Sec61p translocation complex (Sec61p-Sss1p-Sbh1p) that forms a channel for passage of secretory proteins through the endoplasmic reticulum membrane, and of the Ssh1p complex (Ssh1p-Sbh2p-Sss1p); interacts with Ost4p and Wbp1p [Source:SGD;Acc:S000002493]	-
YIL041W	3419	2419	2358	2470	1967	2888	2033	3175	2872	1464	1724	1735	1330	1487	1867	1346	1406	1675	GVP36	IX	276525	277505	+	981	protein_coding	BAR domain-containing protein that localizes to both early and late Golgi vesicles; required for adaptation to varying nutrient concentrations, fluid-phase endocytosis, polarization of the actin cytoskeleton, and vacuole biogenesis [Source:SGD;Acc:S000001303]	-
YPR187W	1440	734	916	800	820	1327	697	1085	852	3028	3162	2911	1916	2251	2607	1938	1795	2243	RPO26	XVI	911257	911800	+	468	protein_coding	RNA polymerase subunit ABC23, common to RNA polymerases I, II, and III; part of central core; similar to bacterial omega subunit [Source:SGD;Acc:S000006391]	-
YDL078C	6034	4017	4017	8212	5158	8225	4531	6876	6304	1147	1355	1268	1714	2028	2183	1095	1072	1153	MDH3	IV	315357	316388	-	1032	protein_coding	Peroxisomal malate dehydrogenase, catalyzes interconversion of malate and oxaloacetate; involved in the glyoxylate cycle [Source:SGD;Acc:S000002236]	-
YDR194C	4945	3727	3877	1321	1307	1468	4324	6074	5152	2166	2179	2355	4437	5092	6371	1205	1285	1696	MSS116	IV	845952	847946	-	1995	protein_coding	DEAD-box protein required for efficient splicing of mitochondrial Group I and II introns; non-polar RNA helicase that also facilities strand annealing [Source:SGD;Acc:S000002602]	DEAD
YGL206C	3243	2150	2007	1857	1673	2282	2123	3039	2829	1388	1442	1324	1574	1874	2522	1964	2113	2390	CHC1	VII	102543	107504	-	4962	protein_coding	Clathrin heavy chain, subunit of the major coat protein involved in intracellular protein transport and endocytosis; two heavy chains form the clathrin triskelion structural component; the light chain (CLC1) is thought to regulate function [Source:SGD;Acc:S000003174]	-
YCR084C	2981	1832	2335	1996	2242	3315	2218	2706	2429	2688	2954	2983	1282	1426	1837	1836	1923	2208	TUP1	III	260311	262452	-	2142	protein_coding	General repressor of transcription, forms complex with Cyc8p, involved in the establishment of repressive chromatin structure through interactions with histones H3 and H4, appears to enhance expression of some genes [Source:SGD;Acc:S000000680]	WD40
YNR043W	2439	1407	1630	1565	1598	2640	1439	2381	2212	2666	3118	3148	1317	1445	1972	1934	1914	2291	MVD1	XIV	701895	703085	+	1191	protein_coding	Mevalonate pyrophosphate decarboxylase, essential enzyme involved in the biosynthesis of isoprenoids and sterols, including ergosterol; acts as a homodimer [Source:SGD;Acc:S000005326]	GHMP_kinases
YMR315W	1673	1104	1168	2365	2072	2993	1902	2639	2304	995	1061	1037	2179	2598	3359	1414	1541	1871	-	XIII	902800	903849	+	1050	protein_coding	Protein with NADP(H) oxidoreductase activity; transcription is regulated by Stb5p in response to NADPH depletion induced by diamide; promoter contains a putative Stb5p binding site [Source:SGD;Acc:S000004932]	GFO_IDH_MocA
YGR218W	2740	1644	1889	2172	2220	3148	2077	2657	2557	2114	2315	2402	1768	1901	2537	1788	1947	2344	CRM1	VII	932541	935795	+	3255	protein_coding	Major karyopherin, involved in export of proteins, RNAs, and ribosomal subunits from the nucleus; exportin [Source:SGD;Acc:S000003450]	-
YJR065C	3045	2073	2027	2614	2041	3283	2489	3817	3398	1698	1819	1736	1465	1694	2166	1250	1230	1471	ARP3	X	557809	559158	-	1350	protein_coding	Essential component of the Arp2/3 complex, which is a highly conserved actin nucleation center required for the motility and integrity of actin patches; involved in endocytosis and membrane growth and polarity [Source:SGD;Acc:S000003826]	Actin
YKL195W	7391	5662	5478	3315	2508	4084	6326	8568	7597	1445	1635	1554	2492	3002	3531	1273	1248	1671	MIA40	XI	75821	77032	+	1212	protein_coding	Essential protein of the mitochondrial intermembrane space (IMS); promotes retention of newly imported proteins; may do so by stabilizing client protein folding as part of a disulfide relay system or transferring metal to client proteins [Source:SGD;Acc:S000001678]	-
YNR021W	2184	1496	1602	1762	1524	2298	1366	1950	1798	2189	2430	2425	1899	2385	2958	1727	1665	1954	-	XIV	668377	669591	+	1215	protein_coding	Putative protein of unknown function; green fluorescent protein (GFP)-fusion protein localizes to the endoplasmic reticulum; YNR021W is not an essential gene [Source:SGD;Acc:S000005304]	-
YIL033C	3988	2654	2800	5262	3406	5233	3183	4513	4010	1254	1452	1518	1962	2196	2930	1619	1601	1753	BCY1	IX	290419	291669	-	1251	protein_coding	Regulatory subunit of the cyclic AMP-dependent protein kinase (PKA), a component of a signaling pathway that controls a variety of cellular processes, including metabolism, cell cycle, stress response, stationary phase, and sporulation [Source:SGD;Acc:S000001295]	cNMP_binding
YOL097C	1188	607	839	480	825	856	634	870	831	2529	2855	2865	1994	2309	2983	1892	1920	2294	WRS1	XV	136527	137825	-	1299	protein_coding	Cytoplasmic tryptophanyl-tRNA synthetase, aminoacylates tryptophanyl-tRNA [Source:SGD;Acc:S000005457]	-
YBR234C	3195	2049	2053	2838	1885	3633	1946	3084	2795	1988	2230	2299	1264	1692	2036	1910	1715	2244	ARC40	II	685438	686592	-	1155	protein_coding	Subunit of the ARP2/3 complex, which is required for the motility and integrity of cortical actin patches [Source:SGD;Acc:S000000438]	-
YDL015C	2360	1456	1619	1836	1646	2428	1464	1809	1797	1911	2103	2001	1584	1750	2108	1475	1461	1715	TSC13	IV	426002	426934	-	933	protein_coding	Enoyl reductase that catalyzes the last step in each cycle of very long chain fatty acid elongation, localizes to the ER, highly enriched in a structure marking nuclear-vacuolar junctions, coimmunoprecipitates with elongases Fen1p and Sur4p [Source:SGD;Acc:S000002173]	-
YEL002C	2502	1634	1706	2090	1897	2612	1576	1983	1779	1509	1730	1722	1417	1684	2099	1143	1334	1511	WBP1	V	148722	150014	-	1293	protein_coding	Beta subunit of the oligosaccharyl transferase (OST) glycoprotein complex; required for N-linked glycosylation of proteins in the endoplasmic reticulum [Source:SGD;Acc:S000000728]	-
YDR190C	1985	1194	1237	1539	1591	2195	1094	1466	1470	2251	2474	2501	1643	2004	2390	1290	1287	1594	RVB1	IV	840604	841995	-	1392	protein_coding	Essential protein involved in transcription regulation; component of chromatin remodeling complexes; required for assembly and function of the INO80 complex; also referred to as pontin; member of the RUVB-like protein family [Source:SGD;Acc:S000002598]	-
YCL035C	2824	1855	1646	5085	3898	6666	2499	3645	3140	956	1040	918	1344	1570	1810	750	848	969	GRX1	III	60841	61173	-	333	protein_coding	Hydroperoxide and superoxide-radical responsive heat-stable glutathione-dependent disulfide oxidoreductase with active site cysteine pair; protects cells from oxidative damage [Source:SGD;Acc:S000000540]	-
YER122C	2685	1821	2165	1705	1804	2385	1696	1945	1743	2141	2168	2017	1648	1817	2266	1290	1391	1815	GLO3	V	402871	404352	-	1482	protein_coding	ADP-ribosylation factor GTPase activating protein (ARF GAP), involved in ER-Golgi transport; shares functional similarity with Gcs1p [Source:SGD;Acc:S000000924]	-
YIL022W	4489	3105	3458	1811	1407	1887	4115	5959	5354	2230	2496	2259	2143	2527	3429	1463	1438	1627	TIM44	IX	311165	312460	+	1296	protein_coding	Essential component of the Translocase of the Inner Mitochondrial membrane (TIM23 complex); tethers the import motor and regulatory factors (PAM complex) to the translocation channel (Tim23p-Tim17p core complex) [Source:SGD;Acc:S000001284]	-
YDL046W	5445	3521	3321	6007	4213	7640	2408	3468	3088	1245	1479	1256	1806	2067	2589	1085	1096	1190	NPC2	IV	371240	371761	+	522	protein_coding	Functional homolog of human NPC2/He1, which is a cholesterol-binding protein whose deficiency causes Niemann-Pick type C2 disease involving retention of cholesterol in lysosomes [Source:SGD;Acc:S000002204]	-
YNL066W	533	328	387	931	788	991	831	989	1022	1017	1179	930	521	472	638	867	864	1016	SUN4	XIV	501515	502777	+	1263	protein_coding	Cell wall protein related to glucanases, possibly involved in cell wall septation; member of the SUN family [Source:SGD;Acc:S000005010]	-
YEL051W	1364	957	868	1327	1385	2031	1059	1805	1628	1537	1713	1704	1660	1908	2180	1343	1214	1571	VMA8	V	58378	59148	+	771	protein_coding	Subunit D of the eight-subunit V1 peripheral membrane domain of the vacuolar H+-ATPase (V-ATPase), an electrogenic proton pump found throughout the endomembrane system; plays a role in the coupling of proton transport and ATP hydrolysis [Source:SGD;Acc:S000000777]	ATP-synt_D
YGR191W	1821	1061	1131	1681	1531	1942	901	1209	1203	2330	2533	2404	1493	1807	2124	1511	1588	1756	HIP1	VII	880420	882231	+	1812	protein_coding	High-affinity histidine permease, also involved in the transport of manganese ions [Source:SGD;Acc:S000003423]	AA_permease
YMR031C	3878	2556	2448	6540	3860	6573	2708	3976	3575	1224	1280	1260	1930	2192	2961	1656	1700	2100	EIS1	XIII	332212	334743	-	2532	protein_coding	Component of the eisosome that is required for proper eisosome assembly; similarity to Ykl050cp and Uso1p; the authentic, non-tagged protein is detected in a phosphorylated state in highly purified mitochondria in high-throughput studies [Source:SGD;Acc:S000004633]	-
YHR018C	550	423	377	613	515	845	1601	2506	2123	529	580	641	728	846	1103	1570	1479	1659	ARG4	VIII	140011	141402	-	1392	protein_coding	Argininosuccinate lyase, catalyzes the final step in the arginine biosynthesis pathway [Source:SGD;Acc:S000001060]	-
YPL091W	2326	1508	1531	2222	1821	2671	2911	4193	3903	1144	1230	1259	958	1124	1310	1938	1844	2286	GLR1	XVI	375502	376953	+	1452	protein_coding	Cytosolic and mitochondrial glutathione oxidoreductase, converts oxidized glutathione to reduced glutathione; mitochondrial but not cytosolic form has a role in resistance to hyperoxia [Source:SGD;Acc:S000006012]	Pyr_redox_2
YGR020C	999	630	700	674	801	1217	669	1017	804	1906	2025	2025	1605	2096	2258	1618	1619	1900	VMA7	VII	526973	527329	-	357	protein_coding	Subunit F of the eight-subunit V1 peripheral membrane domain of vacuolar H+-ATPase (V-ATPase), an electrogenic proton pump found throughout the endomembrane system; required for the V1 domain to assemble onto the vacuolar membrane [Source:SGD;Acc:S000003252]	-
YOR232W	3344	2415	2263	1364	1106	1656	2390	3541	3265	2012	2053	2154	2815	3189	3693	1709	1767	1845	MGE1	XV	774573	775259	+	687	protein_coding	Mitochondrial matrix cochaperone, acts as a nucleotide release factor for Ssc1p in protein translocation and folding; also acts as cochaperone for Ssq1p in folding of Fe-S cluster proteins; homolog of E. coli GrpE [Source:SGD;Acc:S000005758]	-
YHR170W	1481	795	923	930	1160	1822	644	915	842	3164	3193	3325	1657	1828	2461	1906	2198	2510	NMD3	VIII	443828	445384	+	1557	protein_coding	Protein involved in nuclear export of the large ribosomal subunit; acts as a Crm1p-dependent adapter protein for export of nascent ribosomal subunits through the nuclear pore complex [Source:SGD;Acc:S000001213]	-
YDR091C	990	531	920	195	371	711	869	1364	1053	3234	3331	3414	1740	2062	2572	2029	2204	2543	RLI1	IV	626708	628534	-	1827	protein_coding	Essential iron-sulfur protein required for ribosome biogenesis and translation initiation and termination; facilitates binding of a multifactor complex (MFC) of initiation factors to the small ribosomal subunit; predicted ABC family ATPase [Source:SGD;Acc:S000002498]	ABC_tran
YDR046C	1085	595	732	1466	1523	1918	1190	1709	1590	1871	2176	2073	1711	2016	2373	2031	2183	2509	BAP3	IV	548762	550576	-	1815	protein_coding	Amino acid permease involved in the uptake of cysteine, leucine, isoleucine and valine [Source:SGD;Acc:S000002453]	AA_permease
YNL268W	937	465	566	3945	3449	4992	1120	1557	1559	2071	2510	2547	394	441	660	1713	1563	1835	LYP1	XIV	138550	140385	+	1836	protein_coding	Lysine permease; one of three amino acid permeases (Alp1p, Can1p, Lyp1p) responsible for uptake of cationic amino acids [Source:SGD;Acc:S000005212]	AA_permease
YNL141W	517	311	389	227	368	466	154	231	170	2781	2953	2978	987	1159	1674	1500	1607	1723	AAH1	XIV	359596	360639	+	1044	protein_coding	Adenine deaminase (adenine aminohydrolase), converts adenine to hypoxanthine; involved in purine salvage; transcriptionally regulated by nutrient levels and growth phase; Aah1p degraded upon entry into quiescence via SCF and the proteasome [Source:SGD;Acc:S000005085]	-
YKL192C	4933	3387	3492	2467	1810	2724	3900	5855	4977	1646	1868	1793	2285	2876	3209	1398	1397	1671	ACP1	XI	80160	80537	-	378	protein_coding	Mitochondrial matrix acyl carrier protein, involved in biosynthesis of octanoate, which is a precursor to lipoic acid; activated by phosphopantetheinylation catalyzed by Ppt2p [Source:SGD;Acc:S000001675]	PP-binding
YDR529C	7228	4902	5384	2657	2042	3255	6373	9383	8110	1766	1692	1680	1586	1768	2318	1286	1154	1512	QCR7	IV	1496165	1496548	-	384	protein_coding	Subunit 7 of the ubiquinol cytochrome-c reductase complex, which is a component of the mitochondrial inner membrane electron transport chain; oriented facing the mitochondrial matrix; N-terminus appears to play a role in complex assembly [Source:SGD;Acc:S000002937]	-
YOL059W	1213	770	962	1395	1382	1911	866	1233	1126	1854	2079	2147	4588	5210	6955	2819	2892	3237	GPD2	XV	217126	218448	+	1323	protein_coding	NAD-dependent glycerol 3-phosphate dehydrogenase, homolog of Gpd1p, expression is controlled by an oxygen-independent signaling pathway required to regulate metabolism under anoxic conditions; located in cytosol and mitochondria [Source:SGD;Acc:S000005420]	NAD_Gly3P_dh_N
YDR212W	1975	1151	1351	1471	1422	2045	1390	2039	1697	2318	2619	2583	1387	1791	2206	1669	1665	2011	TCP1	IV	887232	888911	+	1680	protein_coding	Alpha subunit of chaperonin-containing T-complex, which mediates protein folding in the cytosol; involved in actin cytoskeleton maintenance; overexpression in neurons suppresses formation of pathogenic conformations of huntingtin protein [Source:SGD;Acc:S000002620]	-
YGR231C	3991	3083	2895	3176	2392	3432	3832	5612	4864	1343	1534	1527	1953	2244	3128	1357	1350	1606	PHB2	VII	952548	953480	-	933	protein_coding	Subunit of the prohibitin complex (Phb1p-Phb2p), a 1.2 MDa ring-shaped inner mitochondrial membrane chaperone that stabilizes newly synthesized proteins; determinant of replicative life span; involved in mitochondrial segregation [Source:SGD;Acc:S000003463]	-
YKL054C	2834	1939	2253	2082	2081	3279	2353	2714	2661	2204	2345	2234	1558	1650	2290	1484	1575	2027	DEF1	XI	336537	338753	-	2217	protein_coding	RNAPII degradation factor, forms a complex with Rad26p in chromatin, enables ubiquitination and proteolysis of RNAPII present in an elongation complex; mutant is deficient in Zip1p loading onto chromosomes during meiosis [Source:SGD;Acc:S000001537]	-
YNL154C	1970	1321	1307	1475	1593	1975	1446	1895	1767	2701	2788	2671	1778	1999	2739	2063	2314	2903	YCK2	XIV	343636	345276	-	1641	protein_coding	Palmitoylated plasma membrane-bound casein kinase I isoform; shares redundant functions with Yck1p in morphogenesis, proper septin assembly, endocytic trafficking; provides an essential function overlapping with that of Yck1p [Source:SGD;Acc:S000005098]	Pkinase
YLR089C	2840	1966	2158	2322	2189	3286	1932	2538	2483	829	957	905	2079	2358	3234	2070	2279	2420	ALT1	XII	318237	320015	-	1779	protein_coding	Alanine transaminase (glutamic pyruvic transaminase); involved in alanine biosynthetic and catabolic processes; the authentic, non-tagged protein is detected in highly purified mitochondria in high-throughput studies [Source:SGD;Acc:S000004079]	Aminotran_1_2
YJL109C	1484	657	925	901	1538	1830	687	1042	832	2969	3317	3615	1355	1505	1964	1817	2027	2145	UTP10	X	212000	217309	-	5310	protein_coding	Nucleolar protein, component of the small subunit (SSU) processome containing the U3 snoRNA that is involved in processing of pre-18S rRNA; mutant has increased aneuploidy tolerance [Source:SGD;Acc:S000003645]	-
YGR032W	3590	2628	2331	4819	3286	5662	4413	6023	5418	853	926	913	346	347	459	583	590	760	GSC2	VII	548264	553951	+	5688	protein_coding	Catalytic subunit of 1,3-beta-glucan synthase, involved in formation of the inner layer of the spore wall; activity positively regulated by Rho1p and negatively by Smk1p; has similarity to an alternate catalytic subunit, Fks1p (Gsc1p) [Source:SGD;Acc:S000003264]	-
YOR254C	1963	1209	1437	754	1221	1547	1214	1598	1524	2387	2599	2596	2157	2466	3272	1699	1870	2319	SEC63	XV	805032	807023	-	1992	protein_coding	Essential subunit of Sec63 complex (Sec63p, Sec62p, Sec66p and Sec72p); with Sec61 complex, Kar2p/BiP and Lhs1p forms a channel competent for SRP-dependent and post-translational SRP-independent protein targeting and import into the ER [Source:SGD;Acc:S000005780]	DnaJ
YNR017W	2351	1559	1616	1143	977	1703	3186	3878	3674	2459	2817	2406	1803	2083	2627	1729	1771	2092	TIM23	XIV	662913	663581	+	669	protein_coding	Essential component of the Translocase of the Inner Mitochondrial membrane (TIM23 complex); involved in protein import into mitochondrial matrix and inner membrane; with Tim17p, contributes to architecture and function of the import channel [Source:SGD;Acc:S000005300]	-
YMR226C	1860	1291	1304	3210	2555	3440	2061	2961	3012	1357	1634	1515	1109	1347	1707	1071	927	1222	-	XIII	721593	722396	-	804	protein_coding	NADP(+)-dependent dehydrogenase; acts on serine, L-allo-threonine, and other 3-hydroxy acids; green fluorescent protein fusion protein localizes to the cytoplasm and nucleus; may interact with ribosomes, based on co-purification experiments [Source:SGD;Acc:S000004839]	adh_short
YDR062W	1423	850	1148	1469	1344	1825	1452	1824	1770	2352	2589	2536	1566	1754	2212	1519	1613	1738	LCB2	IV	576474	578159	+	1686	protein_coding	Component of serine palmitoyltransferase, responsible along with Lcb1p for the first committed step in sphingolipid synthesis, which is the condensation of serine with palmitoyl-CoA to form 3-ketosphinganine [Source:SGD;Acc:S000002469]	Aminotran_1_2
YLR449W	992	667	721	899	735	1042	579	909	835	2823	3144	3174	1401	1534	1952	2194	2187	2351	FPR4	XII	1030834	1032012	+	1179	protein_coding	Peptidyl-prolyl cis-trans isomerase (PPIase) (proline isomerase) localized to the nucleus; catalyzes isomerization of proline residues in histones H3 and H4, which affects lysine methylation of those histones [Source:SGD;Acc:S000004441]	FKBP_C
YBR036C	2845	1930	2271	3606	2731	4124	2510	3531	3342	1668	1890	1876	1172	1487	1739	1464	1402	1702	CSG2	II	309081	310313	-	1233	protein_coding	Endoplasmic reticulum membrane protein, required for mannosylation of inositolphosphorylceramide and for growth at high calcium concentrations [Source:SGD;Acc:S000000240]	-
YDR232W	2570	1725	2150	1455	1421	1550	2398	3994	3625	2538	3020	3118	1575	1800	2356	1995	2296	2597	HEM1	IV	927452	929098	+	1647	protein_coding	5-aminolevulinate synthase, catalyzes the first step in the heme biosynthetic pathway; an N-terminal signal sequence is required for localization to the mitochondrial matrix; expression is regulated by Hap2p-Hap3p [Source:SGD;Acc:S000002640]	Aminotran_1_2
YNL301C	2672	1475	1925	992	1037	1650	1220	1795	1588	3041	3328	3057	2334	2903	3490	2057	1905	2212	RPL18B	XIV	63570	64562	-	561	protein_coding	Protein component of the large (60S) ribosomal subunit, identical to Rpl18Ap and has similarity to rat L18 ribosomal protein [Source:SGD;Acc:S000005245]	-
YDR304C	1571	1212	1128	1998	1707	2459	1584	2185	1905	1126	1320	1084	1119	1390	1671	931	971	1059	CPR5	IV	1071880	1072557	-	678	protein_coding	Peptidyl-prolyl cis-trans isomerase (cyclophilin) of the endoplasmic reticulum, catalyzes the cis-trans isomerization of peptide bonds N-terminal to proline residues; transcriptionally induced in response to unfolded proteins in the ER [Source:SGD;Acc:S000002712]	Pro_isomerase
YGR178C	3224	2130	2270	1892	1558	2632	2228	2988	2671	2182	2384	2287	1971	2065	2785	1885	1966	2180	PBP1	VII	851047	853215	-	2169	protein_coding	Component of glucose deprivation induced stress granules, involved in P-body-dependent granule assembly; similar to human ataxin-2; interacts with Pab1p to regulate mRNA polyadenylation; interacts with Mkt1p to regulate HO translation [Source:SGD;Acc:S000003410]	-
YPR124W	15061	8446	11228	5135	5303	6262	10734	9408	14746	1402	1520	1503	219	208	353	129	138	209	CTR1	XVI	786208	787428	+	1221	protein_coding	High-affinity copper transporter of the plasma membrane, mediates nearly all copper uptake under low copper conditions; transcriptionally induced at low copper levels and degraded at high copper levels [Source:SGD;Acc:S000006328]	-
YER070W	4337	2049	2679	3737	4325	6025	879	1376	1358	2510	2611	2690	519	639	852	595	707	734	RNR1	V	298950	301616	+	2667	protein_coding	Major isoform of the large subunit of ribonucleotide-diphosphate reductase; the RNR complex catalyzes rate-limiting step in dNTP synthesis, regulated by DNA replication and DNA damage checkpoint pathways via localization of small subunits [Source:SGD;Acc:S000000872]	Ribonuc_red_lgC
YBR092C	140	82	102	383	602	619	227	271	303	921	1080	1037	2239	2569	3231	536	548	684	PHO3	II	427698	429101	-	1404	protein_coding	Constitutively expressed acid phosphatase similar to Pho5p; brought to the cell surface by transport vesicles; hydrolyzes thiamin phosphates in the periplasmic space, increasing cellular thiamin uptake; expression is repressed by thiamin [Source:SGD;Acc:S000000296]	Acid_phosphat_A
YMR308C	1521	753	1001	1014	1383	2000	910	1151	980	2613	2856	2900	1262	1397	1865	1886	2114	2511	PSE1	XIII	888952	892221	-	3270	protein_coding	Karyopherin/importin that interacts with the nuclear pore complex; acts as the nuclear import receptor for specific proteins, including Pdr1p, Yap1p, Ste12p, and Aft1p [Source:SGD;Acc:S000004925]	-
YGL187C	9053	6147	7719	4436	3824	5565	6721	9497	8050	1690	1702	1683	1740	2000	2340	985	991	1165	COX4	VII	149704	150171	-	468	protein_coding	Subunit IV of cytochrome c oxidase, the terminal member of the mitochondrial inner membrane electron transport chain; precursor N-terminal 25 residues are cleaved during mitochondrial import; phosphorylated; spermidine enhances translation [Source:SGD;Acc:S000003155]	-
YLR330W	2766	1904	1888	2599	1954	2857	2247	3047	2710	1412	1561	1347	1297	1484	1829	1343	1454	1700	CHS5	XII	787664	789679	+	2016	protein_coding	Component of the exomer complex, which also contains Csh6p, Bch1p, Bch2p, and Bud7p and is involved in export of selected proteins, such as chitin synthase Chs3p, from the Golgi to the plasma membrane [Source:SGD;Acc:S000004322]	BRCT
YLR216C	2044	1457	1589	1208	1110	1391	3075	4181	3515	1342	1608	1535	968	1143	1285	825	812	1125	CPR6	XII	572096	573211	-	1116	protein_coding	Peptidyl-prolyl cis-trans isomerase (cyclophilin), catalyzes the cis-trans isomerization of peptide bonds N-terminal to proline residues; binds to Hsp82p and contributes to chaperone activity [Source:SGD;Acc:S000004206]	Pro_isomerase
YPL063W	3226	2356	2528	1434	1351	2023	2432	3201	2832	1957	2182	2019	2224	2412	2988	1438	1424	1676	TIM50	XVI	429939	431369	+	1431	protein_coding	Essential component of the Translocase of the Inner Mitochondrial membrane (TIM23 complex); acts as receptor for the TIM23 complex guiding incoming precursors from the TOM complex; may control the gating of the Tim23p-Tim17p channel [Source:SGD;Acc:S000005984]	NIF
YLR414C	2176	1522	1695	1937	2104	3096	3410	5305	4460	927	1059	1030	688	736	959	1384	1436	1575	PUN1	XII	953353	954144	-	792	protein_coding	Plasma membrane protein with a role in cell wall integrity; co-localizes with Sur7p in punctate membrane patches; null mutant displays decreased thermotolerance; transcription induced upon cell wall damage and metal ion stress [Source:SGD;Acc:S000004406]	-
YPR069C	2190	1335	1358	2308	1883	2472	1201	1975	1841	2495	2978	2620	1531	1823	2118	2361	2053	2428	SPE3	XVI	684556	685437	-	882	protein_coding	Spermidine synthase, involved in biosynthesis of spermidine and also in biosynthesis of pantothenic acid; spermidine is required for growth of wild-type cells [Source:SGD;Acc:S000006273]	-
YMR272C	1021	608	819	822	779	1043	995	1238	1122	1889	2230	2139	1859	1948	2722	1098	1215	1335	SCS7	XIII	809623	810777	-	1155	protein_coding	Sphingolipid alpha-hydroxylase, functions in the alpha-hydroxylation of sphingolipid-associated very long chain fatty acids, has both cytochrome b5-like and hydroxylase/desaturase domains, not essential for growth [Source:SGD;Acc:S000004885]	-
YHR068W	566	276	321	373	541	886	578	736	756	2399	2682	2642	1694	2082	2520	1816	1708	1917	DYS1	VIII	232133	233296	+	1164	protein_coding	Deoxyhypusine synthase, catalyzes formation of deoxyhypusine, the first step in hypusine biosynthesis; triggers posttranslational hypusination of translation elongation factor eIF-5A and regulates its intracellular levels; tetrameric [Source:SGD;Acc:S000001110]	-
YAL042W	1495	1100	1175	1208	1040	1303	1387	1874	1771	1521	1726	1678	1038	1196	1497	1229	1275	1583	ERV46	I	61316	62563	+	1248	protein_coding	Protein localized to COPII-coated vesicles, forms a complex with Erv41p; involved in the membrane fusion stage of transport [Source:SGD;Acc:S000000040]	-
YGL078C	1131	557	811	573	952	1084	639	1015	830	3123	3385	3268	1414	1636	2045	1738	1699	2153	DBP3	VII	360288	361859	-	1572	protein_coding	Putative ATP-dependent RNA helicase of the DEAD-box family involved in ribosomal biogenesis [Source:SGD;Acc:S000003046]	DEAD
YBL058W	2157	1587	1627	3732	2671	4048	2530	3718	3358	1468	1648	1519	1065	1190	1573	1244	1341	1434	SHP1	II	111437	112708	+	1272	protein_coding	UBX (ubiquitin regulatory X) domain-containing protein that regulates Glc7p phosphatase activity and interacts with Cdc48p; interacts with ubiquitylated proteins in vivo and is required for degradation of a ubiquitylated model substrate [Source:SGD;Acc:S000000154]	UBX
YKL142W	4315	2978	2713	6658	5384	8357	2825	4004	3418	921	1004	853	1299	1635	2092	986	1086	1166	MRP8	XI	178515	179174	+	660	protein_coding	Protein of unknown function; undergoes sumoylation; transcription induced under cell wall stress; protein levels are reduced under anaerobic conditions; originally thought to be a mitochondrial ribosomal protein based on sequence analysis [Source:SGD;Acc:S000001625]	-
YCR009C	2248	1451	1614	1952	1924	3022	1868	2530	2246	1129	1232	1186	1560	1893	2292	1081	1226	1383	RVS161	III	130745	131542	-	798	protein_coding	Amphiphysin-like lipid raft protein; interacts with Rvs167p and regulates polarization of the actin cytoskeleton, endocytosis, cell polarity, cell fusion and viability following starvation or osmotic stress [Source:SGD;Acc:S000000602]	-
YBR069C	3491	2160	2320	2442	2059	2626	2131	2948	2831	625	730	660	565	557	723	460	457	534	TAT1	II	376574	378433	-	1860	protein_coding	Amino acid transport protein for valine, leucine, isoleucine, and tyrosine, low-affinity tryptophan and histidine transporter; overexpression confers FK506 and FTY720 resistance [Source:SGD;Acc:S000000273]	AA_permease
YJL191W	3218	1551	2407	1704	2190	2842	1049	1383	1226	3356	3612	3230	2012	2281	2744	1831	1938	2292	RPS14B	X	73787	74611	+	417	protein_coding	Ribosomal protein 59 of the small subunit, required for ribosome assembly and 20S pre-rRNA processing; mutations confer cryptopleurine resistance; nearly identical to Rps14Ap and similar to E. coli S11 and rat S14 ribosomal proteins [Source:SGD;Acc:S000003727]	-
YGR130C	3235	2445	2465	6305	4274	5945	2979	4094	3683	1181	1266	1248	2313	2677	3195	2105	2397	2695	-	VII	751394	753844	-	2451	protein_coding	Component of the eisosome with unknown function; GFP-fusion protein localizes to the cytoplasm; specifically phosphorylated in vitro by mammalian diphosphoinositol pentakisphosphate (IP7) [Source:SGD;Acc:S000003362]	-
YOR099W	1797	1125	1249	1448	1275	1622	1293	1865	1743	1544	1775	1614	1564	1738	2287	1018	938	1056	KTR1	XV	511825	513006	+	1182	protein_coding	Alpha-1,2-mannosyltransferase involved in O- and N-linked protein glycosylation; type II membrane protein; member of the KRE2/MNT1 mannosyltransferase family [Source:SGD;Acc:S000005625]	-
YJL001W	2244	1586	1518	3559	2559	3881	1992	3115	2821	1631	1862	1809	1190	1484	1830	1259	1162	1477	PRE3	X	435163	435926	+	648	protein_coding	Beta 1 subunit of the 20S proteasome, responsible for cleavage after acidic residues in peptides [Source:SGD;Acc:S000003538]	Proteasome
YGL191W	8513	5324	5954	7052	4994	7889	6163	8868	8407	1200	1300	1246	1257	1451	1663	789	808	914	COX13	VII	144808	145197	+	390	protein_coding	Subunit VIa of cytochrome c oxidase, which is the terminal member of the mitochondrial inner membrane electron transport chain; not essential for cytochrome c oxidase activity but may modulate activity in response to ATP [Source:SGD;Acc:S000003159]	-
YAL016W	3718	2455	2620	3715	2812	4379	2241	3002	2772	1682	1855	1744	1804	2144	2436	1518	1457	1629	TPD3	I	124879	126786	+	1908	protein_coding	Regulatory subunit A of the heterotrimeric protein phosphatase 2A (PP2A), which also contains regulatory subunit Cdc55p and either catalytic subunit Pph21p or Pph22p; required for cell morphogenesis and transcription by RNA polymerase III [Source:SGD;Acc:S000000014]	-
YMR008C	1837	1223	1300	2950	3099	4709	2807	4000	3706	830	906	960	1882	2115	2573	1478	1516	1740	PLB1	XIII	280590	282584	-	1995	protein_coding	Phospholipase B (lysophospholipase) involved in lipid metabolism, required for deacylation of phosphatidylcholine and phosphatidylethanolamine but not phosphatidylinositol [Source:SGD;Acc:S000004610]	-
YPL163C	2431	1737	1799	1673	2121	2615	1933	2056	1954	1094	1086	1103	453	532	612	358	406	519	SVS1	XVI	241918	242700	-	783	protein_coding	Cell wall and vacuolar protein, required for wild-type resistance to vanadate [Source:SGD;Acc:S000006084]	-
YNL015W	10458	7370	7382	11303	12359	15720	8714	9944	9106	403	356	373	1016	1135	1480	178	290	359	PBI2	XIV	605384	605611	+	228	protein_coding	Cytosolic inhibitor of vacuolar proteinase B (PRB1), required for efficient vacuole inheritance; with thioredoxin forms protein complex LMA1, which assists in priming SNARE molecules and promotes vacuole fusion [Source:SGD;Acc:S000004960]	-
YPR103W	2339	1587	1377	2885	2108	3199	2019	2877	2777	1524	1921	1749	1402	1688	1951	1232	1066	1446	PRE2	XVI	732349	733212	+	864	protein_coding	Beta 5 subunit of the 20S proteasome, responsible for the chymotryptic activity of the proteasome [Source:SGD;Acc:S000006307]	Proteasome
YGR167W	2250	1627	1577	2391	1974	2912	2048	2825	2575	1774	1942	1879	1346	1590	2035	1494	1504	1772	CLC1	VII	832456	833157	+	702	protein_coding	Clathrin light chain, subunit of the major coat protein involved in intracellular protein transport and endocytosis; thought to regulate clathrin function; two Clathrin heavy chains (CHC1) form the clathrin triskelion structural component [Source:SGD;Acc:S000003399]	-
YNL131W	4128	2942	3076	2173	1634	2144	3386	4370	3610	1593	1746	1600	2328	2585	3175	1147	1207	1375	TOM22	XIV	378767	379225	+	459	protein_coding	Component of the TOM (translocase of outer mitochondrial membrane) complex responsible for initial import of mitochondrially directed proteins; acts as a receptor for precursor proteins and mediates interaction between TOM and TIM complexes [Source:SGD;Acc:S000005075]	-
YER081W	843	811	570	565	548	635	235	453	323	715	800	855	1568	1819	2210	725	824	1032	SER3	V	322686	324095	+	1410	protein_coding	3-phosphoglycerate dehydrogenase, catalyzes the first step in serine and glycine biosynthesis; isozyme of Ser33p [Source:SGD;Acc:S000000883]	2-Hacid_dh_C
YLL041C	8094	6789	9413	2058	2101	2372	12172	16115	12246	640	789	719	1277	1446	1920	847	978	1104	SDH2	XII	53131	53931	-	801	protein_coding	Iron-sulfur protein subunit of succinate dehydrogenase (Sdh1p, Sdh2p, Sdh3p, Sdh4p), which couples the oxidation of succinate to the transfer of electrons to ubiquinone as part of the TCA cycle and the mitochondrial respiratory chain [Source:SGD;Acc:S000003964]	-
YOR370C	2495	1545	1817	1428	1603	2489	1430	1683	1684	2174	2345	2249	1366	1581	1888	1939	2158	2626	MRS6	XV	1029183	1030994	-	1812	protein_coding	Rab escort protein, forms a complex with the Ras-like small GTPase Ypt1p that is required for the prenylation of Ypt1p by protein geranylgeranyltransferase type II (Bet2p-Bet4p); sequence similarity to mammalian choroideraemia gene [Source:SGD;Acc:S000005897]	-
YKL065C	2985	2110	2109	3473	2795	3947	2803	3916	3317	1239	1339	1183	1272	1571	1838	1201	1294	1343	YET1	XI	316437	317057	-	621	protein_coding	Endoplasmic reticulum transmembrane protein; may interact with ribosomes, based on co-purification experiments; homolog of human BAP31 protein [Source:SGD;Acc:S000001548]	-
YGR250C	4693	2735	3011	3367	3289	4659	4681	6513	5629	451	468	494	1140	1281	1665	714	752	866	-	VII	991176	993521	-	2346	protein_coding	Putative RNA binding protein; localizes to stress granules induced by glucose deprivation; interacts with Rbg1p in a two-hybrid [Source:SGD;Acc:S000003482]	RRM_1
YIL155C	17927	12332	13059	17210	11931	18965	10151	14091	13309	293	316	321	344	418	523	965	894	1092	GUT2	IX	51759	53708	-	1950	protein_coding	Mitochondrial glycerol-3-phosphate dehydrogenase; expression is repressed by both glucose and cAMP and derepressed by non-fermentable carbon sources in a Snf1p, Rsf1p, Hap2/3/4/5 complex dependent manner [Source:SGD;Acc:S000001417]	DAO
YJL171C	1436	958	1032	1187	1499	2498	3016	4912	3858	1858	2039	1879	1851	2295	2731	2200	2182	2529	-	X	99704	100894	-	1191	protein_coding	GPI-anchored cell wall protein of unknown function; induced in response to cell wall damaging agents and by mutations in genes involved in cell wall biogenesis; sequence similarity to YBR162C/TOS1, a covalently bound cell wall protein [Source:SGD;Acc:S000003707]	-
YLR172C	1728	1025	1264	815	895	1104	1229	1755	1528	2112	2434	2221	1166	1455	1810	1765	1956	2335	DPH5	XII	501260	502162	-	903	protein_coding	Methyltransferase required for synthesis of diphthamide, which is a modified histidine residue of translation elongation factor 2 (Eft1p or Eft2p); not essential for viability; GFP-Dph5p fusion protein localizes to the cytoplasm [Source:SGD;Acc:S000004162]	-
YBR158W	647	356	378	486	412	397	354	528	370	525	530	658	396	426	589	314	324	422	AMN1	II	556549	558198	+	1650	protein_coding	Protein required for daughter cell separation, multiple mitotic checkpoints, and chromosome stability; contains 12 degenerate leucine-rich repeat motifs; expression is induced by the Mitotic Exit Network (MEN) [Source:SGD;Acc:S000000362]	-
YBL047C	2871	1885	2188	2872	2388	3273	2403	3075	2889	1429	1507	1441	1545	1711	2205	1687	1854	2083	EDE1	II	127895	132040	-	4146	protein_coding	Key endocytic protein involved in a network of interactions with other endocytic proteins, binds membranes in a ubiquitin-dependent manner, may also bind ubiquitinated membrane-associated proteins [Source:SGD;Acc:S000000143]	UBA
YNL307C	3049	1908	2139	1991	1867	2505	1849	2584	2333	1900	2047	2028	1471	1562	2273	1265	1384	1544	MCK1	XIV	56446	57573	-	1128	protein_coding	Protein serine/threonine/tyrosine (dual-specificity) kinase involved in control of chromosome segregation and in regulating entry into meiosis; related to mammalian glycogen synthase kinases of the GSK-3 family [Source:SGD;Acc:S000005251]	Pkinase
YOR204W	2209	1187	1451	606	775	1187	1110	1688	1506	2932	3330	3268	1481	1717	2493	1850	1716	2076	DED1	XV	722911	724725	+	1815	protein_coding	ATP-dependent DEAD (Asp-Glu-Ala-Asp)-box RNA helicase, required for translation initiation of all yeast mRNAs; mutations in human DEAD-box DBY are a frequent cause of male infertility [Source:SGD;Acc:S000005730]	DEAD
YKL212W	1788	1121	1274	1060	1082	1321	1554	2069	1949	2166	2380	1986	1311	1379	2044	1564	1588	1733	SAC1	XI	34543	36414	+	1872	protein_coding	Phosphatidylinositol phosphate (PtdInsP) phosphatase involved in hydrolysis of PtdIns[4]P; transmembrane protein localizes to ER and Golgi; involved in protein trafficking and processing, secretion, and cell wall maintenance [Source:SGD;Acc:S000001695]	-
YAR002C-A	2263	1511	1655	1744	1582	2182	1181	1732	1624	1595	1684	1721	1465	1750	1835	896	990	1192	ERP1	I	154065	154724	-	660	protein_coding	Protein that forms a heterotrimeric complex with Erp2p, Emp24p, and Erv25p; member, along with Emp24p and Erv25p, of the p24 family involved in ER to Golgi transport and localized to COPII-coated vesicles [Source:SGD;Acc:S000002129]	-
YBR287W	3172	2252	2039	3386	2830	4689	2588	3919	3204	1884	2272	2246	1879	2180	2766	2000	2106	2262	-	II	776571	777854	+	1284	protein_coding	Protein of unknown function; green fluorescent protein (GFP)-fusion protein localizes to the ER; YBR287W is not an essential gene [Source:SGD;Acc:S000000491]	-
YGR054W	1575	993	1183	675	1022	1508	1481	1874	1672	2742	3068	3047	1802	1957	2586	1832	2123	2322	-	VII	596693	598621	+	1929	protein_coding	Eukaryotic initiation factor (eIF) 2A; associates specifically with both 40S subunits and 80 S ribosomes, and interacts genetically with both eIF5b and eIF4E; homologous to mammalian eIF2A [Source:SGD;Acc:S000003286]	-
YOR323C	1438	1078	1168	900	799	1327	1412	2015	1748	1761	1989	1974	931	1114	1404	1353	1443	1769	PRO2	XV	921535	922905	-	1371	protein_coding	Gamma-glutamyl phosphate reductase, catalyzes the second step in proline biosynthesis [Source:SGD;Acc:S000005850]	Aldedh
YGL215W	1854	1295	1547	1301	1688	2335	1183	1483	1382	2085	2064	2216	1412	1459	1970	1233	1495	1671	CLG1	VII	87981	89339	+	1359	protein_coding	Cyclin-like protein that interacts with Pho85p; has sequence similarity to G1 cyclins PCL1 and PCL2 [Source:SGD;Acc:S000003183]	-
YKR043C	918	475	620	479	529	747	706	1131	1017	2150	2523	2255	1036	1376	1692	1644	1465	1717	SHB17	XI	520897	521712	-	816	protein_coding	Sedoheptulose bisphosphatase involved in riboneogenesis; dephosphorylates sedoheptulose 1,7-bisphosphate, which is converted via the nonoxidative pentose phosphate pathway to ribose-5-phosphate; facilitates the conversion of glycolytic intermediates /.../ntose phosphate units; also has fructose 1,6-bisphosphatase activity but this is probably not biologically relevant, since deletion does not aff…	-
YDR060W	1545	642	1098	610	1123	1729	660	862	673	3330	3528	3364	1138	1195	1415	964	1160	1376	MAK21	IV	570649	573726	+	3078	protein_coding	Constituent of 66S pre-ribosomal particles, required for large (60S) ribosomal subunit biogenesis; involved in nuclear export of pre-ribosomes; required for maintenance of dsRNA virus; homolog of human CAATT-binding protein [Source:SGD;Acc:S000002467]	CBF
YDR510W	1349	874	972	1451	1127	1939	888	1210	1121	1632	1856	1585	1526	1943	2255	951	897	1081	SMT3	IV	1469400	1469705	+	306	protein_coding	Ubiquitin-like protein of the SUMO family, conjugated to lysine residues of target proteins; regulates chromatid cohesion, chromosome segregation, APC-mediated proteolysis, DNA replication and septin ring dynamics; phosphorylated at Ser2 [Source:SGD;Acc:S000002918]	-
YKR018C	2609	1671	1787	4375	3094	4650	2401	2940	2966	1310	1449	1422	1165	1442	1829	1541	1423	1870	-	XI	473723	475900	-	2178	protein_coding	Putative protein of unknown function; green fluorescent protein (GFP)-fusion protein localizes to the cytoplasm and nucleus [Source:SGD;Acc:S000001726]	-
YFR024C-A	3312	2114	2088	4336	3283	5486	2186	3134	2894	1503	1677	1445	803	1017	1170	979	978	1165	LSB3	VI	201960	203433	-	1380	protein_coding	Protein containing a C-terminal SH3 domain; binds Las17p, which is a homolog of human Wiskott-Aldrich Syndrome protein involved in actin patch assembly and actin polymerization [Source:SGD;Acc:S000002968]	SH3_1
YML075C	1957	980	1290	4452	3017	4797	1541	2171	2090	4139	4844	4693	794	838	1059	1570	1681	1679	HMG1	XIII	115734	118898	-	3165	protein_coding	One of two isozymes of HMG-CoA reductase that catalyzes the conversion of HMG-CoA to mevalonate, which is a rate-limiting step in sterol biosynthesis; localizes to the nuclear envelope; overproduction induces the formation of karmellae [Source:SGD;Acc:S000004540]	-
YKL157W	3583	2551	2588	3526	2908	3846	2764	4091	3805	1010	1252	1126	1170	1356	1662	1036	1237	1302	APE2	XI	154991	158232	+	2859	protein_coding	Aminopeptidase yscII; may have a role in obtaining leucine from dipeptide substrates; sequence coordinates have changed since RT-PCR analysis showed that the adjacent ORF YKL158W comprises the 5' exon of APE2/YKL157W [Source:SGD;Acc:S000001640]	-
YDR377W	7674	4808	5069	5431	4261	7188	4821	7515	6576	1256	1480	1369	1793	2306	2653	1092	1140	1363	ATP17	IV	1228611	1228916	+	306	protein_coding	Subunit f of the F0 sector of mitochondrial F1F0 ATP synthase, which is a large, evolutionarily conserved enzyme complex required for ATP synthesis [Source:SGD;Acc:S000002785]	-
YDR297W	1360	815	1068	460	672	934	576	646	623	1043	1218	1009	2160	2460	3001	1072	1092	1392	SUR2	IV	1056551	1057600	+	1050	protein_coding	Sphinganine C4-hydroxylase, catalyses the conversion of sphinganine to phytosphingosine in sphingolipid biosyntheis [Source:SGD;Acc:S000002705]	-
YBL015W	22925	15017	19933	5800	3970	5359	10804	14988	13182	194	172	216	1031	1131	1596	643	546	706	ACH1	II	194122	195702	+	1581	protein_coding	Protein with CoA transferase activity, particularly for CoASH transfer from succinyl-CoA to acetate; has minor acetyl-CoA-hydrolase activity; phosphorylated; required for acetate utilization and for diploid pseudohyphal growth [Source:SGD;Acc:S000000111]	-
YER053C	596	473	433	1482	1026	1670	734	1091	1057	761	777	844	469	574	701	572	599	749	PIC2	V	258737	259639	-	903	protein_coding	Mitochondrial phosphate carrier, imports inorganic phosphate into mitochondria; functionally redundant with Mir1p but less abundant than Mir1p under normal conditions; expression is induced at high temperature [Source:SGD;Acc:S000000855]	Mito_carr
YJL143W	2921	1907	1866	1565	1155	1678	2183	3418	3101	1626	2002	1747	2305	2770	3357	1466	1305	1435	TIM17	X	147101	147577	+	477	protein_coding	Essential subunit of the Translocase of the Inner Mitochondrial membrane (TIM23 complex); with Tim23p, contributes to the architecture and function of the import channel; may link the import motor to the core TIM23 complex [Source:SGD;Acc:S000003679]	-
YLR196W	739	276	510	358	859	1432	473	622	654	3432	3738	3587	1230	1536	1877	1707	1809	2331	PWP1	XII	543968	545698	+	1731	protein_coding	Protein with WD-40 repeats involved in rRNA processing; associates with trans-acting ribosome biogenesis factors; similar to beta-transducin superfamily [Source:SGD;Acc:S000004186]	-
YBR015C	1804	1301	1389	1657	1548	2359	1289	1883	1574	1802	2195	2142	1283	1455	2022	1564	1704	1903	MNN2	II	267710	269503	-	1794	protein_coding	Alpha-1,2-mannosyltransferase, responsible for addition of the first alpha-1,2-linked mannose to form the branches on the mannan backbone of oligosaccharides, localizes to an early Golgi compartment [Source:SGD;Acc:S000000219]	-
YLR314C	2725	1724	1812	1291	1239	1611	1744	2371	2094	1563	1683	1729	1366	1452	2030	939	1058	1144	CDC3	XII	762575	764137	-	1563	protein_coding	Component of the septin ring that is required for cytokinesis; septins are GTP-binding proteins that assemble with other septins into rod-like complexes that can associate with other rods to form filament polymers; septin rings at the mother-bud nec /.../as scaffolds for recruiting factors needed for cell division and as barriers to prevent diffusion of specific proteins between mother and daught…	GTP_CDC
YDL048C	476	318	479	660	843	1047	311	499	364	1368	1435	1408	2040	2235	3138	1449	1774	1954	STP4	IV	366739	368211	-	1473	protein_coding	Protein containing a Kruppel-type zinc-finger domain; has similarity to Stp1p, Stp2p, and Stp3p [Source:SGD;Acc:S000002206]	-
YGR211W	1334	765	1015	899	973	1265	1306	1737	1734	2266	2589	2589	793	850	1037	939	1033	1352	ZPR1	VII	915241	916701	+	1461	protein_coding	Essential protein with two zinc fingers, present in the nucleus of growing cells but relocates to the cytoplasm in starved cells via a process mediated by Cpr1p; binds to translation elongation factor eEF-1 (Tef1p) [Source:SGD;Acc:S000003443]	-
YGL040C	6695	4562	4663	2118	1629	2119	4388	6547	5540	1925	2378	2159	1749	2155	2472	1455	1285	1547	HEM2	VII	419527	420555	-	1029	protein_coding	Aminolevulinate dehydratase, a homo-octameric enzyme, catalyzes the conversion of 5-aminolevulinate to porphobilinogen, the second step in heme biosynthesis; enzymatic activity is zinc-dependent; localizes to the cytoplasm and nucleus [Source:SGD;Acc:S000003008]	-
YOL077C	1406	831	1056	668	1045	1374	661	794	634	2784	2855	2891	1526	1789	2121	1672	1677	2132	BRX1	XV	185848	186723	-	876	protein_coding	Nucleolar protein, constituent of 66S pre-ribosomal particles; depletion leads to defects in rRNA processing and a block in the assembly of large ribosomal subunits; possesses a sigma(70)-like RNA-binding motif [Source:SGD;Acc:S000005437]	-
YFR051C	2092	1332	1472	1223	1381	1877	1563	2090	1911	1757	2039	1988	1266	1403	1942	1456	1523	1569	RET2	VI	250163	251803	-	1641	protein_coding	Delta subunit of the coatomer complex (COPI), which coats Golgi-derived transport vesicles; involved in retrograde transport between Golgi and ER [Source:SGD;Acc:S000001947]	-
YPL057C	7623	4224	5647	3868	3845	5309	3646	4805	4532	2356	2559	2490	2068	2168	2900	1624	1705	1889	SUR1	XVI	451909	453057	-	1149	protein_coding	Probable catalytic subunit of a mannosylinositol phosphorylceramide (MIPC) synthase, forms a complex with probable regulatory subunit Csg2p; function in sphingolipid biosynthesis is overlapping with that of Csh1p [Source:SGD;Acc:S000005978]	Gly_transf_sug
YGR132C	4309	3192	3235	2762	2064	2965	3462	4890	4329	1181	1334	1310	1937	2314	2744	996	1002	1178	PHB1	VII	755589	756452	-	864	protein_coding	Subunit of the prohibitin complex (Phb1p-Phb2p), a 1.2 MDa ring-shaped inner mitochondrial membrane chaperone that stabilizes newly synthesized proteins; determinant of replicative life span; involved in mitochondrial segregation [Source:SGD;Acc:S000003364]	-
YER003C	2446	1844	1887	937	867	1608	1635	2261	1869	1498	1762	1630	1350	1573	1876	1038	1072	1256	PMI40	V	157736	159118	-	1290	protein_coding	Mannose-6-phosphate isomerase, catalyzes the interconversion of fructose-6-P and mannose-6-P; required for early steps in protein mannosylation [Source:SGD;Acc:S000000805]	-
YOR086C	2077	1267	1404	2417	2034	2676	1428	1942	1777	1162	1277	1201	1382	1542	1880	1567	1651	1809	TCB1	XV	483219	486779	-	3561	protein_coding	Lipid-binding protein containing three calcium and lipid binding domains; non-tagged protein localizes to mitochondria and GFP-fusion protein localizes to the cell periphery; C-termini of Tcb1p, Tcb2p and Tcb3p interact [Source:SGD;Acc:S000005612]	C2
YML124C	1625	1010	1103	758	784	1052	1247	1644	1524	1737	1873	1783	1272	1501	1843	1316	1165	1468	TUB3	XIII	22048	23683	-	1338	protein_coding	Alpha-tubulin; associates with beta-tubulin (Tub2p) to form tubulin dimer, which polymerizes to form microtubules; expressed at lower level than Tub1p [Source:SGD;Acc:S000004593]	Tubulin
YDL171C	720	614	668	274	244	405	1188	2223	1643	954	1026	1157	1597	1902	2645	3111	2918	3518	GLT1	IV	149203	155640	-	6438	protein_coding	NAD(+)-dependent glutamate synthase (GOGAT), synthesizes glutamate from glutamine and alpha-ketoglutarate; with Gln1p, forms the secondary pathway for glutamate biosynthesis from ammonia; expression regulated by nitrogen source [Source:SGD;Acc:S000002330]	GATase_2
YOR052C	2331	1912	1928	3380	2572	3947	3457	4167	3914	1674	1759	1677	1773	2045	2616	1040	1210	1458	-	XV	426772	427224	-	453	protein_coding	Nuclear protein of unknown function; expression induced by nitrogen limitation in a GLN3, GAT1-independent manner and by weak acid; transcriptionally regulated by Rpn4p along with proteasome subunit genes; putative ortholog of human AIRAP, which sti /.../s proteasome activity in response to arsenic [Source:SGD;Acc:S000005578]	zf-AN1
YLR248W	2869	2319	2144	3674	2689	4061	2566	3802	3349	1312	1512	1404	1146	1479	1623	1220	1262	1387	RCK2	XII	634252	636084	+	1833	protein_coding	Protein kinase involved in the response to oxidative and osmotic stress; identified as suppressor of S. pombe cell cycle checkpoint mutations; similar to CaM (calmodulin) kinases [Source:SGD;Acc:S000004238]	Pkinase
YLR174W	27340	16357	19958	14293	11246	15745	16807	25606	22530	75	82	68	66	76	87	161	176	229	IDP2	XII	504591	505829	+	1239	protein_coding	Cytosolic NADP-specific isocitrate dehydrogenase, catalyzes oxidation of isocitrate to alpha-ketoglutarate; levels are elevated during growth on non-fermentable carbon sources and reduced during growth on glucose [Source:SGD;Acc:S000004164]	-
YOL038W	2077	1426	1485	2020	1791	2743	1739	2513	2239	1637	1841	1629	1243	1424	1854	1242	1238	1454	PRE6	XV	255337	256101	+	765	protein_coding	Alpha 4 subunit of the 20S proteasome; may replace alpha 3 subunit (Pre9p) under stress conditions to create a more active proteasomal isoform; GFP-fusion protein relocates from cytosol to the mitochondrial surface upon oxidative stress [Source:SGD;Acc:S000005398]	Proteasome
YMR266W	341	207	212	548	426	589	663	847	838	2114	2292	2201	13	13	24	1923	1874	2305	RSN1	XIII	798518	801379	+	2862	protein_coding	Membrane protein of unknown function; overexpression suppresses NaCl sensitivity of sro7 mutant cells by restoring sodium pump (Ena1p) localization to the plasma membrane [Source:SGD;Acc:S000004879]	-
YPL271W	7731	4548	3758	6469	5088	6807	3880	7711	6556	1012	1185	1119	1824	2213	2423	821	876	1011	ATP15	XVI	30079	30267	+	189	protein_coding	Epsilon subunit of the F1 sector of mitochondrial F1F0 ATP synthase, which is a large, evolutionarily conserved enzyme complex required for ATP synthesis; phosphorylated [Source:SGD;Acc:S000006192]	-
YML092C	2485	1797	1619	2481	1876	3159	2093	3408	3072	1694	1820	1906	1282	1438	1647	1311	1182	1289	PRE8	XIII	85987	86739	-	753	protein_coding	Alpha 2 subunit of the 20S proteasome [Source:SGD;Acc:S000004557]	Proteasome
YDR508C	605	214	350	1505	1375	2339	1054	1598	1479	2686	3241	3120	1094	1194	1520	1456	1425	1531	GNP1	IV	1466453	1468444	-	1992	protein_coding	High-affinity glutamine permease, also transports Leu, Ser, Thr, Cys, Met and Asn; expression is fully dependent on Grr1p and modulated by the Ssy1p-Ptr3p-Ssy5p (SPS) sensor of extracellular amino acids [Source:SGD;Acc:S000002916]	AA_permease
YDL125C	2612	1614	1558	2137	1302	1957	1407	2651	2363	1231	1525	1387	958	1226	1456	962	779	876	HNT1	IV	239019	239606	-	477	protein_coding	Adenosine 5'-monophosphoramidase; interacts physically and genetically with Kin28p, a CDK and TFIIK subunit, and genetically with CAK1; member of the histidine triad (HIT) superfamily of nucleotide-binding proteins and similar to Hint [Source:SGD;Acc:S000002283]	HIT
YOR021C	1411	900	935	702	625	1091	894	1316	1094	1999	2228	2229	1611	1957	2164	1387	1288	1584	-	XV	372798	373439	-	642	protein_coding	Putative protein of unknown function; YOR021C is not an essential gene; predicted to be involved in rRNA processing and ribosome biogenesis and in biopolymer catabolism [Source:SGD;Acc:S000005547]	-
YOL061W	1623	1044	1223	751	890	1468	1081	1335	1271	2595	3061	2718	1582	1803	2184	1957	1919	2091	PRS5	XV	212244	213734	+	1491	protein_coding	5-phospho-ribosyl-1(alpha)-pyrophosphate synthetase, synthesizes PRPP, which is required for nucleotide, histidine, and tryptophan biosynthesis; one of five related enzymes, which are active as heteromultimeric complexes [Source:SGD;Acc:S000005422]	-
YBL017C	1407	1034	914	1439	1191	1732	1395	1922	1720	954	986	983	815	1063	1360	1373	1375	1740	PEP1	II	186844	191583	-	4740	protein_coding	Type I transmembrane sorting receptor for multiple vacuolar hydrolases; cycles between the late-Golgi and prevacuolar endosome-like compartments [Source:SGD;Acc:S000000113]	-
YPL234C	1297	760	766	1436	826	1191	799	1505	1410	1397	1687	1661	1288	1499	1762	1372	1055	1245	VMA11	XVI	104946	105440	-	495	protein_coding	Vacuolar ATPase V0 domain subunit c', involved in proton transport activity; hydrophobic integral membrane protein (proteolipid) containing four transmembrane segments; N and C termini are in the vacuolar lumen [Source:SGD;Acc:S000006155]	-
YCR028C-A	3512	2198	2224	2039	1747	3021	1908	2824	2283	1291	1420	1369	1641	1940	2186	999	926	1175	RIM1	III	172950	173440	-	408	protein_coding	Single-stranded DNA-binding protein essential for mitochondrial genome maintenance; involved in mitochondrial DNA replication [Source:SGD;Acc:S000007222]	-
YDR258C	3676	2820	2943	2516	1876	3618	5614	8527	7308	345	378	350	561	665	863	469	470	536	HSP78	IV	971808	974243	-	2436	protein_coding	Oligomeric mitochondrial matrix chaperone that cooperates with Ssc1p in mitochondrial thermotolerance after heat shock; able to prevent the aggregation of misfolded proteins as well as resolubilize protein aggregates [Source:SGD;Acc:S000002666]	AAA
YPL237W	1569	943	915	843	707	867	876	1482	1398	2126	2321	2458	1636	2152	2696	1949	1673	2018	SUI3	XVI	100496	101353	+	858	protein_coding	Beta subunit of the translation initiation factor eIF2, involved in the identification of the start codon; proposed to be involved in mRNA binding [Source:SGD;Acc:S000006158]	-
YDR487C	1966	1481	1655	1007	1010	1504	2033	2477	2017	1420	1634	1567	1599	1926	2347	1211	1258	1434	RIB3	IV	1428354	1428980	-	627	protein_coding	3,4-dihydroxy-2-butanone-4-phosphate synthase (DHBP synthase), required for riboflavin biosynthesis from ribulose-5-phosphate, also has an unrelated function in mitochondrial respiration [Source:SGD;Acc:S000002895]	DHBP_synthase
YPL012W	1472	723	1061	434	1036	1294	631	798	691	3433	3652	3355	1437	1647	2121	1290	1390	1555	RRP12	XVI	529723	533409	+	3687	protein_coding	Protein required for export of the ribosomal subunits; associates with the RNA components of the pre-ribosomes; has a role in nuclear import in association with Pse1p; contains HEAT-repeats [Source:SGD;Acc:S000005933]	NUC173
YCR017C	2004	1072	1367	1792	1441	2190	1660	2513	2446	1314	1393	1445	1123	1250	1735	1269	1282	1558	CWH43	III	144773	147634	-	2862	protein_coding	Putative sensor/transporter protein involved in cell wall biogenesis; contains 14-16 transmembrane segments and several putative glycosylation and phosphorylation sites; null mutation is synthetically lethal with pkc1 deletion [Source:SGD;Acc:S000000610]	-
YNL308C	1530	882	1169	726	947	1287	992	1049	1096	2871	2935	2591	1018	1315	1528	1177	1238	1577	KRI1	XIV	54122	55897	-	1776	protein_coding	Essential nucleolar protein required for 40S ribosome biogenesis; physically and functionally interacts with Krr1p [Source:SGD;Acc:S000005252]	-
YMR250W	2089	1781	1695	9271	5557	8061	1026	1573	1531	291	344	321	953	1167	1536	772	730	770	GAD1	XIII	770801	772558	+	1758	protein_coding	Glutamate decarboxylase, converts glutamate into gamma-aminobutyric acid (GABA) during glutamate catabolism; involved in response to oxidative stress [Source:SGD;Acc:S000004862]	-
YOR261C	2840	2066	1840	3374	2705	4393	2331	3229	2983	1315	1525	1685	1200	1499	1898	898	1083	1118	RPN8	XV	815915	816931	-	1017	protein_coding	Essential, non-ATPase regulatory subunit of the 26S proteasome; has similarity to the human p40 proteasomal subunit and to another S. cerevisiae regulatory subunit, Rpn11p [Source:SGD;Acc:S000005787]	Mov34
YHR039C	1241	819	863	1553	1645	2159	1180	1650	1632	2447	2706	2675	1281	1369	1838	1465	1468	1861	MSC7	VIII	184875	186809	-	1935	protein_coding	Protein of unknown function, green fluorescent protein (GFP)-fusion protein localizes to the endoplasmic reticulum; msc7 mutants are defective in directing meiotic recombination events to homologous chromatids [Source:SGD;Acc:S000001081]	Aldedh
YEL024W	8098	5498	6524	2950	2098	2999	8120	12472	10387	1470	1638	1491	1355	1889	2110	795	863	906	RIP1	V	107260	107907	+	648	protein_coding	Ubiquinol-cytochrome-c reductase, a Rieske iron-sulfur protein of the mitochondrial cytochrome bc1 complex; transfers electrons from ubiquinol to cytochrome c1 during respiration [Source:SGD;Acc:S000000750]	-
YMR099C	3361	2416	2758	2476	2214	3475	2278	3001	2660	1125	1198	1159	1007	1220	1535	786	904	1101	-	XIII	463934	464827	-	894	protein_coding	Glucose-6-phosphate 1-epimerase (hexose-6-phosphate mutarotase), likely involved in carbohydrate metabolism; GFP-fusion protein localizes to both the nucleus and cytoplasm and is induced in response to the DNA-damaging agent MMS [Source:SGD;Acc:S000004705]	Aldose_epim
YMR276W	1654	1204	1155	1602	1176	1643	1670	2476	2083	1327	1631	1361	460	586	765	984	852	990	DSK2	XIII	818827	819948	+	1122	protein_coding	Nuclear-enriched ubiquitin-like polyubiquitin-binding protein, required for spindle pole body (SPB) duplication and for transit through the G2/M phase of the cell cycle, involved in proteolysis, interacts with the proteasome [Source:SGD;Acc:S000004889]	ubiquitin
YER090W	1491	1022	1153	1131	987	1701	1426	2114	1654	1378	1510	1462	1001	1253	1589	1274	1169	1412	TRP2	V	337949	339472	+	1524	protein_coding	Anthranilate synthase, catalyzes the initial step of tryptophan biosynthesis, forms multifunctional hetero-oligomeric anthranilate synthase:indole-3-glycerol phosphate synthase enzyme complex with Trp3p [Source:SGD;Acc:S000000892]	-
YKR046C	3891	2572	2732	6767	5284	7703	3235	4397	4022	1599	1736	1678	630	803	1009	1357	1286	1511	PET10	XI	524223	525074	-	852	protein_coding	Protein of unknown function that co-purifies with lipid particles; expression pattern suggests a role in respiratory growth; computational analysis of large-scale protein-protein interaction data suggests a role in ATP/ADP exchange [Source:SGD;Acc:S000001754]	-
YPL179W	3514	2232	2363	3175	3006	4643	2194	3033	2845	1829	1901	2074	1269	1474	1879	1511	1672	1915	PPQ1	XVI	208157	209806	+	1650	protein_coding	Putative protein serine/threonine phosphatase; null mutation enhances efficiency of translational suppressors [Source:SGD;Acc:S000006100]	Metallophos
YGL120C	486	191	325	227	682	970	306	385	336	2811	2862	2663	861	1108	1472	957	855	1154	PRP43	VII	281634	283937	-	2304	protein_coding	RNA helicase in the DEAH-box family, functions in both RNA polymerase I and polymerase II transcript metabolism, involved in release of the lariat-intron from the spliceosome [Source:SGD;Acc:S000003088]	HA2
YDR365C	734	409	548	486	725	986	436	597	496	2069	2222	2086	781	957	1221	799	890	1131	ESF1	IV	1204497	1206383	-	1887	protein_coding	Nucleolar protein involved in pre-rRNA processing; depletion causes severely decreased 18S rRNA levels [Source:SGD;Acc:S000002773]	-
YGR157W	1212	767	884	458	501	550	1401	1964	1789	1050	1142	1095	921	1015	1413	458	357	453	CHO2	VII	802440	805049	+	2610	protein_coding	Phosphatidylethanolamine methyltransferase (PEMT), catalyzes the first step in the conversion of phosphatidylethanolamine to phosphatidylcholine during the methylation pathway of phosphatidylcholine biosynthesis [Source:SGD;Acc:S000003389]	-
YOR206W	1654	881	1114	888	1230	1563	884	1221	1049	2656	2939	2800	1336	1588	2007	1137	1081	1316	NOC2	XV	727512	729644	+	2133	protein_coding	Protein that forms a nucleolar complex with Mak21p that binds to 90S and 66S pre-ribosomes, as well as a nuclear complex with Noc3p that binds to 66S pre-ribosomes; both complexes mediate intranuclear transport of ribosomal precursors [Source:SGD;Acc:S000005732]	-
YFR050C	2055	1472	1410	2679	2188	3142	2170	3392	2859	1615	1825	1768	1249	1406	1669	1219	1134	1326	PRE4	VI	249066	249866	-	801	protein_coding	Beta 7 subunit of the 20S proteasome [Source:SGD;Acc:S000001946]	Proteasome
YHR128W	497	389	352	473	414	725	494	698	587	2917	3098	3477	1524	1829	2310	1728	1509	1860	FUR1	VIII	362115	362765	+	651	protein_coding	Uracil phosphoribosyltransferase, synthesizes UMP from uracil; involved in the pyrimidine salvage pathway [Source:SGD;Acc:S000001170]	-
YDR524W-C	535	305	122	368	325	370	134	463	362	848	1457	1780	1122	1135	1558	1503	1472	1508	-	IV	1489403	1489492	+	90	protein_coding	Putative protein of unknown function; small ORF identified by SAGE; deletion strains are moderately sensitive to the radiomimetic drug bleomycin [Source:SGD;Acc:S000028740]	-
YOR239W	2031	1228	1549	1159	1138	1683	1414	1635	1516	1907	2078	1915	1285	1461	1765	1284	1278	1564	ABP140	XV	784857	786744	+	1887	protein_coding	AdoMet-dependent tRNA methyltransferase and actin binding protein; C-terminal domain is responsible for 3-methylcytidine modification of residue 32 of the tRNA anticodon loop of tRNA-Thr and tRNA-Ser and contains an S-adenosylmethionine (AdoMet) bin /.../otif; N-terminal actin binding sequence interacts with actin filaments and localizes to actin patches and cables; N- and C-terminal domains are …	Methyltransf_12
YBR085C-A	3038	2182	1919	3066	2247	3835	3306	4820	4150	1000	1152	1160	1210	1436	1683	1237	1222	1395	-	II	418907	419164	-	258	protein_coding	Putative protein of unknown function; green fluorescent protein (GFP)-fusion protein localizes to the cytoplasm and to the nucleus [Source:SGD;Acc:S000007522]	-
YPL221W	3130	1612	1924	3097	3035	4048	1684	2415	2499	2173	2467	2343	1109	1208	1678	1985	1904	2288	FLC1	XVI	133043	135424	+	2382	protein_coding	Putative FAD transporter; required for uptake of FAD into endoplasmic reticulum; involved in cell wall maintenance [Source:SGD;Acc:S000006142]	-
YPL094C	2116	1355	1469	1731	1533	1922	1536	2145	1921	1897	2335	2036	1463	1657	1993	1117	947	1173	SEC62	XVI	369839	370663	-	825	protein_coding	Essential subunit of Sec63 complex (Sec63p, Sec62p, Sec66p and Sec72p); with Sec61 complex, Kar2p/BiP and Lhs1p forms a channel competent for SRP-dependent and post-translational SRP-independent protein targeting and import into the ER [Source:SGD;Acc:S000006015]	-
YDL182W	706	286	401	5544	4388	5968	616	782	867	972	993	1093	1182	1419	1632	928	779	904	LYS20	IV	133437	134723	+	1287	protein_coding	Homocitrate synthase isozyme, catalyzes the condensation of acetyl-CoA and alpha-ketoglutarate to form homocitrate, which is the first step in the lysine biosynthesis pathway; highly similar to the other isozyme, Lys21p [Source:SGD;Acc:S000002341]	HMGL-like
YPL081W	1313	474	778	431	639	1073	679	810	698	2866	3234	2790	216	231	300	1114	1314	1412	RPS9A	XVI	404950	406044	+	594	protein_coding	Protein component of the small (40S) ribosomal subunit; nearly identical to Rps9Bp and has similarity to E. coli S4 and rat S9 ribosomal proteins [Source:SGD;Acc:S000006002]	S4
YER062C	660	469	445	358	1049	1484	229	240	289	680	822	829	1097	1352	1562	373	459	545	HOR2	V	279930	280682	-	753	protein_coding	One of two redundant DL-glycerol-3-phosphatases (RHR2/GPP1 encodes the other) involved in glycerol biosynthesis; induced in response to hyperosmotic stress and oxidative stress, and during the diauxic transition [Source:SGD;Acc:S000000864]	-
YPR148C	3147	2173	2348	3894	3258	4649	3188	4115	3793	1398	1428	1380	1549	1742	2105	1590	1539	2003	-	XVI	826833	828140	-	1308	protein_coding	Protein of unknown function that may interact with ribosomes, based on co-purification experiments; green fluorescent protein (GFP)-fusion protein localizes to the cytoplasm in a punctate pattern [Source:SGD;Acc:S000006352]	-
YBR034C	1464	729	902	493	922	1392	754	1021	980	3221	3436	3217	1970	2267	3121	1221	1175	1473	HMT1	II	304930	305976	-	1047	protein_coding	Nuclear SAM-dependent mono- and asymmetric arginine dimethylating methyltransferase that modifies hnRNPs, including Npl3p and Hrp1p, affecting their activity and nuclear export; methylates U1 snRNP protein Snp1p and ribosomal protein Rps2p [Source:SGD;Acc:S000000238]	-
YDL040C	1600	1018	998	1046	1125	1576	1425	1959	1715	1857	1972	1873	1130	1311	1618	1064	1134	1372	NAT1	IV	378874	381438	-	2565	protein_coding	Subunit of the N-terminal acetyltransferase NatA (Nat1p, Ard1p, Nat5p); N-terminally acetylates many proteins, which influences multiple processes such as the cell cycle, heat-shock resistance, mating, sporulation, and telomeric silencing [Source:SGD;Acc:S000002198]	-
YHR108W	2374	1611	1687	1653	1682	2508	1725	2542	2167	1867	1983	2029	1326	1449	1962	1245	1375	1500	GGA2	VIII	328303	330060	+	1758	protein_coding	Protein that interacts with and regulates Arf1p and Arf2p in a GTP-dependent manner to facilitate traffic through the late Golgi; binds phosphatidylinositol 4-phosphate, which plays a role in TGN localization; has homology to gamma-adaptin [Source:SGD;Acc:S000001150]	-
YNL010W	1543	989	914	1260	997	1387	1083	1630	1559	1551	1727	1801	1521	2063	2427	1250	1161	1398	-	XIV	613635	614360	+	726	protein_coding	Putative protein of unknown function with similarity to phosphoserine phosphatases; green fluorescent protein (GFP)-fusion protein localizes to the cytoplasm and nucleus; homozygous diploid mutant shows an increase in glycogen accumulation [Source:SGD;Acc:S000004955]	-
YER155C	1008	748	767	996	879	1440	828	1156	1146	889	1050	930	873	964	1394	1033	1221	1397	BEM2	V	476345	482848	-	6504	protein_coding	Rho GTPase activating protein (RhoGAP) involved in the control of cytoskeleton organization and cellular morphogenesis; required for bud emergence [Source:SGD;Acc:S000000957]	RhoGAP
YBR248C	493	340	290	364	691	1059	616	979	891	1652	1919	1880	729	831	1091	1560	1284	1789	HIS7	II	714807	716465	-	1659	protein_coding	Imidazole glycerol phosphate synthase (glutamine amidotransferase:cyclase), catalyzes the fifth and sixth steps of histidine biosynthesis and also produces 5-aminoimidazole-4-carboxamide ribotide (AICAR), a purine precursor [Source:SGD;Acc:S000000452]	GATase
YBR199W	2538	1776	1832	1584	1376	2112	1387	1998	1785	1306	1333	1472	1738	2028	2553	1258	1399	1633	KTR4	II	618909	620303	+	1395	protein_coding	Putative mannosyltransferase involved in protein glycosylation; member of the KRE2/MNT1 mannosyltransferase family [Source:SGD;Acc:S000000403]	-
YJL174W	2313	1560	1661	1782	1782	2648	1483	2093	1846	1598	1706	1758	1156	1211	1594	964	933	1204	KRE9	X	95092	95922	+	831	protein_coding	Glycoprotein involved in cell wall beta-glucan assembly; null mutation leads to severe growth defects, aberrant multibudded morphology, and mating defects [Source:SGD;Acc:S000003710]	-
YLL048C	1708	1003	1139	1472	1373	2351	1076	1449	1330	1736	2057	2044	1073	1335	1686	1609	1590	1868	YBT1	XII	41280	46265	-	4986	protein_coding	Transporter of the ATP-binding cassette (ABC) family involved in bile acid transport; similar to mammalian bile transporters [Source:SGD;Acc:S000003971]	ABC_membrane
YPR133W-A	2257	1617	2140	829	907	728	2117	2775	2240	1603	1754	1575	2013	2194	2555	942	1063	1454	TOM5	XVI	797557	797709	+	153	protein_coding	Component of the TOM (translocase of outer membrane) complex responsible for recognition and initial import of all mitochondrially directed proteins; involved in transfer of precursors from the Tom70p and Tom20p receptors to the Tom40p pore [Source:SGD;Acc:S000006433]	-
YKL172W	1301	563	874	410	1019	1391	608	725	783	3087	3126	2887	1043	1229	1592	1126	1224	1559	EBP2	XI	125759	127042	+	1284	protein_coding	Required for 25S rRNA maturation and 60S ribosomal subunit assembly; localizes to the nucleolus and in foci along nuclear periphery; constituent of 66S pre-ribosomal particles; cooperates with Rrs1p and Mps3p to mediate telomere clustering by bindin /.../p, but is not involved in telomere tethering [Source:SGD;Acc:S000001655]	-
YLL029W	3757	2338	2486	3411	2572	3790	2736	3849	3647	1734	1704	1696	939	1128	1460	1375	1373	1522	FRA1	XII	81461	83710	+	2250	protein_coding	Protein involved in negative regulation of transcription of iron regulon; forms an iron independent complex with Fra2p, Grx3p, and Grx4p; cytosolic; mutant fails to repress transcription of iron regulon and is defective in spore formation [Source:SGD;Acc:S000003952]	Peptidase_M24
YNL145W	3	4	3	13	6	0	8	6	16	14	20	21	2	7	0	7	10	15	MFA2	XIV	352414	352530	+	117	protein_coding	Mating pheromone a-factor, made by a cells; interacts with alpha cells to induce cell cycle arrest and other responses leading to mating; biogenesis involves C-terminal modification, N-terminal proteolysis, and export; also encoded by MFA1 [Source:SGD;Acc:S000005089]	-
YNR053C	847	321	560	385	1131	1460	348	476	380	3686	4035	3540	500	588	729	572	693	902	NOG2	XIV	721120	723112	-	1461	protein_coding	Putative GTPase that associates with pre-60S ribosomal subunits in the nucleolus and is required for their nuclear export and maturation [Source:SGD;Acc:S000005336]	-
YOL122C	1764	1209	1340	1512	1304	2071	2028	3001	2609	1297	1474	1474	1501	1690	2183	1288	1250	1524	SMF1	XV	89692	91419	-	1728	protein_coding	Divalent metal ion transporter with a broad specificity for di-valent and tri-valent metals; post-translationally regulated by levels of metal ions; member of the Nramp family of metal transport proteins [Source:SGD;Acc:S000005482]	-
YLR083C	1065	513	755	461	593	899	501	828	697	1998	2214	2121	1214	1236	1728	1230	1252	1517	EMP70	XII	294091	296094	-	2004	protein_coding	Protein with a role in cellular adhesion, filamentous growth, and endosome-to-vacuole sorting; similar to Tmn2p and Tmn3p; member of Transmembrane Nine family of proteins with 9 transmembrane segments [Source:SGD;Acc:S000004073]	-
YER026C	5453	3416	3689	3040	1986	3225	3299	5974	5312	787	951	1025	982	1136	1441	756	618	657	CHO1	V	207644	208474	-	831	protein_coding	Phosphatidylserine synthase, functions in phospholipid biosynthesis; catalyzes the reaction CDP-diaclyglycerol + L-serine = CMP + L-1-phosphatidylserine, transcriptionally repressed by myo-inositol and choline [Source:SGD;Acc:S000000828]	CDP-OH_P_transf
YGL006W	2880	2200	2052	4185	2735	3994	2681	4032	3627	829	882	893	1007	1146	1530	1586	1601	1762	PMC1	VII	485921	489442	+	3522	protein_coding	Vacuolar Ca2+ ATPase involved in depleting cytosol of Ca2+ ions; prevents growth inhibition by activation of calcineurin in the presence of elevated concentrations of calcium; similar to mammalian PMCA1a [Source:SGD;Acc:S000002974]	Cation_ATPase_C
YLR350W	4311	2797	3284	3140	2552	3023	2340	3313	2923	860	942	827	972	1091	1451	865	907	1065	ORM2	XII	828730	829380	+	651	protein_coding	Evolutionarily conserved protein, similar to Orm1p, required for resistance to agents that induce unfolded protein response; Orm1p and Orm2p together control membrane biogenesis by coordinating lipid homeostasis with protein quality control [Source:SGD;Acc:S000004342]	-
YMR296C	1245	772	917	735	855	1186	1029	1358	1232	2339	2563	2492	1086	1282	1698	1380	1393	1489	LCB1	XIII	859215	860891	-	1677	protein_coding	Component of serine palmitoyltransferase, responsible along with Lcb2p for the first committed step in sphingolipid synthesis, which is the condensation of serine with palmitoyl-CoA to form 3-ketosphinganine [Source:SGD;Acc:S000004911]	Aminotran_1_2
YFR004W	2551	1779	1685	2690	2146	2894	2019	2885	2476	1624	1604	1608	1322	1635	2055	1330	1235	1473	RPN11	VI	153393	154313	+	921	protein_coding	Metalloprotease subunit of the 19S regulatory particle of the 26S proteasome lid; couples the deubiquitination and degradation of proteasome substrates; involved, independent of catalytic activity, in fission of mitochondria and peroxisomes [Source:SGD;Acc:S000001900]	Mov34
YBR111C	1951	1399	1358	2206	1840	2620	1287	1816	1483	682	799	813	1096	1267	1675	760	791	943	YSA1	II	461178	461873	-	696	protein_coding	Nudix hydrolase family member with ADP-ribose pyrophosphatase activity; shown to metabolize O-acetyl-ADP-ribose to AMP and acetylated ribose 5'-phosphate [Source:SGD;Acc:S000000315]	NUDIX
YMR006C	1522	769	928	6954	5102	8207	1099	1400	1516	3795	4378	4101	2318	2641	3391	4340	4571	5491	PLB2	XIII	277561	279681	-	2121	protein_coding	Phospholipase B (lysophospholipase) involved in phospholipid metabolism; displays transacylase activity in vitro; overproduction confers resistance to lysophosphatidylcholine [Source:SGD;Acc:S000004608]	-
YKL039W	2741	1912	2093	2153	1865	2719	1996	2829	2451	1346	1617	1472	1270	1528	1844	1209	1404	1598	PTM1	XI	362622	364193	+	1572	protein_coding	Protein of unknown function, copurifies with late Golgi vesicles containing the v-SNARE Tlg2p [Source:SGD;Acc:S000001522]	-
YBR151W	2082	1614	1606	1771	1450	2298	2079	2900	2526	1088	1240	1119	1465	1815	2191	1523	1452	1688	APD1	II	545028	545978	+	951	protein_coding	Protein of unknown function, required for normal localization of actin patches and for normal tolerance of sodium ions and hydrogen peroxide; localizes to both cytoplasm and nucleus [Source:SGD;Acc:S000000355]	-
YDR481C	1517	1233	1310	1397	1041	1519	1116	1595	1505	759	833	795	606	713	974	637	714	755	PHO8	IV	1418550	1420250	-	1701	protein_coding	Repressible vacuolar alkaline phosphatase; regulated by levels of Pi and by Pho4p, Pho9p, Pho80p, Pho81p and Pho85p; dephosphorylates phosphotyrosyl peptides; contributes to NAD+ metabolism by producing nicotinamide riboside from NMN [Source:SGD;Acc:S000002889]	-
YNL243W	2809	1782	1914	1235	1346	2232	2028	2591	2393	1393	1426	1365	1043	1308	1749	1362	1386	1719	SLA2	XIV	188051	190957	+	2907	protein_coding	Transmembrane actin-binding protein involved in membrane cytoskeleton assembly and cell polarization; adaptor protein that links actin to clathrin and endocytosis; present in the actin cortical patch of the emerging bud tip; dimer in vivo [Source:SGD;Acc:S000005187]	-
YBR159W	1940	1201	1619	1094	1071	1533	1093	1439	1473	1403	1595	1483	1267	1463	1675	866	851	975	IFA38	II	558685	559728	+	1044	protein_coding	Microsomal beta-keto-reductase; contains oleate response element (ORE) sequence in the promoter region; mutants exhibit reduced VLCFA synthesis, accumulate high levels of dihydrosphingosine, phytosphingosine and medium-chain ceramides [Source:SGD;Acc:S000000363]	adh_short
YDR452W	3777	2921	2933	2628	2008	2806	1530	1876	1742	848	1064	886	1623	1866	2368	736	814	1058	PPN1	IV	1362878	1364902	+	2025	protein_coding	Vacuolar endopolyphosphatase with a role in phosphate metabolism; functions as a homodimer [Source:SGD;Acc:S000002860]	Metallophos
YDR372C	2060	1473	1390	1460	1589	2498	1289	2081	1722	1448	1764	1684	1489	1685	1938	1194	1315	1569	VPS74	IV	1221112	1222149	-	1038	protein_coding	Protein required for Golgi localization of glycosyltransferases; binds the cytosolic domains of Golgi glycosyltransferases; binding to PtdIns4P required for Golgi targeting and function; tetramer formation required for function [Source:SGD;Acc:S000002780]	-
YER001W	4632	2741	3023	2005	2612	4036	1426	1950	1802	2354	2526	2598	1268	1425	1834	1518	1557	1684	MNN1	V	153520	155808	+	2289	protein_coding	Alpha-1,3-mannosyltransferase, integral membrane glycoprotein of the Golgi complex, required for addition of alpha1,3-mannose linkages to N-linked and O-linked oligosaccharides, one of five S. cerevisiae proteins of the MNN1 family [Source:SGD;Acc:S000000803]	-
YER012W	1710	1231	1086	1948	1538	2553	1560	2211	1973	1408	1529	1462	1092	1271	1682	947	899	1156	PRE1	V	177835	178431	+	597	protein_coding	Beta 4 subunit of the 20S proteasome; localizes to the nucleus throughout the cell cycle [Source:SGD;Acc:S000000814]	Proteasome
YPR108W	2316	1684	1640	2343	1984	2303	2003	2932	2475	1388	1488	1551	1143	1479	1770	1023	1040	1303	RPN7	XVI	742454	743743	+	1290	protein_coding	Essential, non-ATPase regulatory subunit of the 26S proteasome, similar to another S. cerevisiae regulatory subunit, Rpn5p, as well as to mammalian proteasome subunits [Source:SGD;Acc:S000006312]	-
YBR187W	734	496	538	330	281	314	295	520	462	1757	2032	1938	1324	1666	1878	1561	1233	1384	GDT1	II	602634	603476	+	843	protein_coding	Putative protein of unknown function; expression is reduced in a gcr1 null mutant; GFP-fusion protein localizes to the vacuole; expression pattern and physical interactions suggest a possible role in ribosome biogenesis [Source:SGD;Acc:S000000391]	-
YBR052C	2196	1330	1397	2522	1377	2303	1380	2540	2146	734	844	912	1583	1957	2310	1503	1416	1533	RFS1	II	338720	339352	-	633	protein_coding	Protein of unknown function; member of a flavodoxin-like fold protein family that includes Pst2p and Ycp4p; green fluorescent protein (GFP)-fusion protein localizes to the cytoplasm in a punctate pattern [Source:SGD;Acc:S000000256]	-
YER073W	126	61	100	98	251	361	245	345	292	1360	1441	1394	387	451	507	1262	1293	1561	ALD5	V	304030	305592	+	1563	protein_coding	Mitochondrial aldehyde dehydrogenase, involved in regulation or biosynthesis of electron transport chain components and acetate formation; activated by K+; utilizes NADP+ as the preferred coenzyme; constitutively expressed [Source:SGD;Acc:S000000875]	Aldedh
YGR026W	2034	1360	1522	1276	1350	1964	959	1468	1269	996	928	1010	1231	1545	1820	991	980	1133	-	VII	532985	533821	+	837	protein_coding	Putative protein of unknown function; green fluorescent protein (GFP)-fusion protein localizes to the cell periphery [Source:SGD;Acc:S000003258]	-
YDR047W	2721	1612	1817	1234	785	1337	1582	2769	2396	1418	1510	1432	1675	2016	2283	1312	1154	1253	HEM12	IV	551860	552948	+	1089	protein_coding	Uroporphyrinogen decarboxylase, catalyzes the fifth step in the heme biosynthetic pathway; localizes to both the cytoplasm and nucleus; a hem12 mutant has phenotypes similar to patients with porphyria cutanea tarda [Source:SGD;Acc:S000002454]	-
YGR014W	1998	1017	1311	1061	1401	1812	1044	1390	1257	1154	1265	1296	547	587	760	868	943	1033	MSB2	VII	516943	520863	+	3921	protein_coding	Mucin family member involved in the Cdc42p- and MAP kinase-dependent filamentous growth signaling pathway; also functions as an osmosensor in parallel to the Sho1p-mediated pathway; potential Cdc28p substrate [Source:SGD;Acc:S000003246]	-
YEL001C	2055	1356	1428	1327	1216	1648	969	1404	1339	1240	1310	1226	1377	1552	1866	863	901	1034	IRC22	V	150301	150978	-	678	protein_coding	Putative protein of unknown function; green fluorescent protein (GFP)-fusion localizes to the ER; YEL001C is non-essential; null mutant displays increased levels of spontaneous Rad52p foci [Source:SGD;Acc:S000000727]	-
YOR197W	2550	1928	1895	1959	1531	2534	2099	3041	2524	1227	1539	1391	809	952	1184	907	988	1083	MCA1	XV	717086	718384	+	1299	protein_coding	Putative cysteine protease similar to mammalian caspases; involved in regulation of apoptosis upon H2O2 treatment; contributes to clearance of insoluble protein aggregates during normal growth; may be involved in cell cycle progression [Source:SGD;Acc:S000005723]	Peptidase_C14
YMR027W	3450	2127	2127	3831	2816	4003	2170	3296	3172	1115	1143	1210	1237	1338	1796	862	751	874	-	XIII	325877	327289	+	1413	protein_coding	Putative protein of unknown function; green fluorescent protein (GFP)-fusion protein localizes to the nucleus and cytoplasm; YMR027W is not an essential gene [Source:SGD;Acc:S000004629]	DUF89
YKL141W	7124	5227	6651	2401	2144	2281	8912	12200	9403	751	835	760	1568	1757	2180	690	862	892	SDH3	XI	179667	180263	+	597	protein_coding	Cytochrome b subunit of succinate dehydrogenase (Sdh1p, Sdh2p, Sdh3p, Sdh4p), which couples the oxidation of succinate to the transfer of electrons to ubiquinone as part of the TCA cycle and the mitochondrial respiratory chain [Source:SGD;Acc:S000001624]	-
YHL032C	13368	9688	9697	13087	8631	14010	7801	11905	10897	582	648	616	295	396	505	757	881	929	GUT1	VIII	36379	38508	-	2130	protein_coding	Glycerol kinase, converts glycerol to glycerol-3-phosphate; glucose repression of expression is mediated by Adr1p and Ino2p-Ino4p; derepression of expression on non-fermentable carbon sources is mediated by Opi1p and Rsf1p [Source:SGD;Acc:S000001024]	FGGY_N
YJR002W	1425	783	1018	1077	1271	1751	805	1174	965	2180	2484	2363	928	1106	1241	1193	1367	1540	MPP10	X	438865	440646	+	1782	protein_coding	Component of the SSU processome and 90S preribosome, required for pre-18S rRNA processing, interacts with and controls the stability of Imp3p and Imp4p, essential for viability; similar to human Mpp10p [Source:SGD;Acc:S000003762]	-
YLR009W	1223	714	894	617	1095	1311	633	790	686	2895	2991	2827	1073	1238	1410	1463	1499	1950	RLP24	XII	166537	167136	+	600	protein_coding	Essential protein with similarity to Rpl24Ap and Rpl24Bp, associated with pre-60S ribosomal subunits and required for ribosomal large subunit biogenesis [Source:SGD;Acc:S000003999]	-
YML117W	2036	1382	1596	1934	1740	2627	1926	2281	2132	969	1174	989	1447	1574	2022	1971	2178	2477	NAB6	XIII	34243	37647	+	3405	protein_coding	Putative RNA-binding protein that associates with mRNAs encoding cell wall proteins in high-throughput studies; deletion mutants display increased sensitivity to some cell wall disrupting agents; expression negatively regulated by cAMP [Source:SGD;Acc:S000004585]	-
YAL053W	2170	1241	1463	3441	3172	4351	3285	4025	4056	1539	1787	1603	1211	1209	1805	2032	2168	2475	FLC2	I	45899	48250	+	2352	protein_coding	Putative FAD transporter; required for uptake of FAD into endoplasmic reticulum; involved in cell wall maintenance [Source:SGD;Acc:S000000049]	-
YBL007C	2524	1720	1759	1880	1535	2680	1745	2443	2210	1107	1142	1116	1048	1207	1644	1171	1110	1389	SLA1	II	212632	216366	-	3735	protein_coding	Cytoskeletal protein binding protein required for assembly of the cortical actin cytoskeleton; interacts with proteins regulating actin dynamics and proteins required for endocytosis; found in the nucleus and cell cortex; has 3 SH3 domains [Source:SGD;Acc:S000000103]	SH3_1
YOR303W	613	356	418	2452	2477	2598	641	703	858	2266	2519	2374	1004	1182	1381	1967	1856	2267	CPA1	XV	882899	884134	+	1236	protein_coding	Small subunit of carbamoyl phosphate synthetase, which catalyzes a step in the synthesis of citrulline, an arginine precursor; translationally regulated by an attenuator peptide encoded by YOR302W within the CPA1 mRNA 5'-leader [Source:SGD;Acc:S000005829]	GATase
YOR267C	1669	1104	1141	1404	1054	1410	1160	1516	1478	1605	1752	1799	1079	1334	1903	1012	1121	1400	HRK1	XV	822588	824867	-	2280	protein_coding	Protein kinase implicated in activation of the plasma membrane H(+)-ATPase Pma1p in response to glucose metabolism; plays a role in ion homeostasis [Source:SGD;Acc:S000005793]	Pkinase
YFR009W	1399	723	895	1112	996	1417	994	1354	1248	1826	1939	1842	1041	1229	1577	1651	1671	2015	GCN20	VI	162488	164746	+	2259	protein_coding	Positive regulator of the Gcn2p kinase activity, forms a complex with Gcn1p; proposed to stimulate Gcn2p activation by an uncharged tRNA [Source:SGD;Acc:S000001905]	ABC_tran
YOR157C	1513	1137	951	2267	1649	2692	1573	2516	2254	1876	2067	1788	867	958	1324	1142	1116	1246	PUP1	XV	630966	631751	-	786	protein_coding	Beta 2 subunit of the 20S proteasome; endopeptidase with trypsin-like activity that cleaves after basic residues; synthesized as a proprotein before being proteolytically processed for assembly into 20S particle; human homolog is subunit Z [Source:SGD;Acc:S000005683]	Proteasome
YML078W	4156	2836	2598	2589	1531	2658	3305	6590	5674	1132	1327	1234	1333	1619	1957	1015	796	950	CPR3	XIII	111002	111550	+	549	protein_coding	Mitochondrial peptidyl-prolyl cis-trans isomerase (cyclophilin), catalyzes the cis-trans isomerization of peptide bonds N-terminal to proline residues; involved in protein refolding after import into mitochondria [Source:SGD;Acc:S000004543]	Pro_isomerase
YHR135C	2201	1315	1504	1915	1858	2557	1536	2013	1882	1465	1445	1459	978	1224	1395	1099	1399	1403	YCK1	VIII	372694	374310	-	1617	protein_coding	Palmitoylated plasma membrane-bound casein kinase I isoform; shares redundant functions with Yck2p in morphogenesis, proper septin assembly, endocytic trafficking; provides an essential function overlapping with that of Yck2p [Source:SGD;Acc:S000001177]	Pkinase
YNL248C	863	366	471	257	745	1042	325	509	424	2942	3017	2842	1321	1531	1993	1410	1576	1825	RPA49	XIV	181361	182608	-	1248	protein_coding	RNA polymerase I subunit A49 [Source:SGD;Acc:S000005192]	-
YJR014W	1577	1026	1040	1407	1220	1866	1021	1440	1333	1835	1983	1770	1210	1424	1645	858	788	948	TMA22	X	461829	462425	+	597	protein_coding	Protein of unknown function; associates with ribosomes and has a putative RNA binding domain; interacts with Tma20p; similar to human GRAP and human DRP1, which interacts with human Tma20p homolog MCT-1 [Source:SGD;Acc:S000003775]	SUI1
YML022W	1867	1093	1230	1188	1044	1301	848	1292	1292	2512	2904	2772	1697	2204	2454	2006	1801	2040	APT1	XIII	228937	229500	+	564	protein_coding	Adenine phosphoribosyltransferase, catalyzes the formation of AMP from adenine and 5-phosphoribosylpyrophosphate; involved in the salvage pathway of purine nucleotide biosynthesis [Source:SGD;Acc:S000004484]	Pribosyltran
YDR071C	2195	1464	1458	1650	1712	2136	1723	2335	2146	1413	1702	1507	1567	1844	2085	1169	1212	1576	PAA1	IV	588827	589402	-	576	protein_coding	Polyamine acetyltransferase; acetylates polyamines (e.g. putrescine, spermidine, spermine) and also aralkylamines (e.g. tryptamine, phenylethylamine); may be involved in transcription and/or DNA replication [Source:SGD;Acc:S000002478]	Acetyltransf_1
YER049W	629	297	475	273	580	795	450	526	505	2435	2599	2494	981	1152	1326	1146	1147	1373	TPA1	V	251728	253662	+	1935	protein_coding	Poly(rA)-binding protein involved in translation termination efficiency, mRNA poly(A) tail length and mRNA stability; interacts with Sup45p (eRF1), Sup35p (eRF3) and Pab1p; similar to prolyl 4-hydroxylases; binds Fe(III) and 2-oxoglutarate [Source:SGD;Acc:S000000851]	-
YPL232W	2427	1788	1658	2183	1684	2528	1770	2662	2262	1480	1595	1510	1204	1602	1897	1301	1353	1474	SSO1	XVI	107275	108147	+	873	protein_coding	Plasma membrane t-SNARE involved in fusion of secretory vesicles at the plasma membrane and in vesicle fusion during sporulation; forms a complex with Sec9p that binds v-SNARE Snc2p; syntaxin homolog; functionally redundant with Sso2p [Source:SGD;Acc:S000006153]	SNARE
YLR377C	24698	14031	15763	19562	13223	23315	12292	19383	17839	25	43	26	25	37	50	41	53	40	FBP1	XII	873746	874792	-	1047	protein_coding	Fructose-1,6-bisphosphatase, key regulatory enzyme in the gluconeogenesis pathway, required for glucose metabolism; undergoes either proteasome-mediated or autophagy-mediated degradation depending on growth conditions; interacts with Vid30p [Source:SGD;Acc:S000004369]	-
YKL077W	2096	1229	1390	2019	1701	2247	1351	1865	1584	1529	1638	1483	1159	1303	1640	722	766	749	-	XI	291453	292631	+	1179	protein_coding	Putative protein of unknown function; green fluorescent protein (GFP)-fusion protein localizes to the vacuole [Source:SGD;Acc:S000001560]	-
YMR092C	2638	1740	1779	2918	2198	3589	1731	2367	2213	1122	1157	1154	1255	1482	1750	1104	1159	1285	AIP1	XIII	451632	453479	-	1848	protein_coding	Actin cortical patch component, interacts with the actin depolymerizing factor cofilin; required to restrict cofilin localization to cortical patches; contains WD repeats [Source:SGD;Acc:S000004698]	-
YKL126W	2518	1528	1639	3004	2432	4616	2004	2834	2615	1620	1517	1653	1151	1273	1831	1277	1187	1477	YPK1	XI	205707	207749	+	2043	protein_coding	Serine/threonine protein kinase that phosphorylates and downregulates flippase activator Fpk1p; mutations affect receptor-mediated endocytosis and sphingolipid-mediated and cell integrity signaling pathways; homolog of mammalian kinase SGK [Source:SGD;Acc:S000001609]	Pkinase
YAL054C	14721	14026	11666	17874	8735	13444	17573	25437	21626	133	134	87	91	151	149	114	142	155	ACS1	I	42881	45022	-	2142	protein_coding	Acetyl-coA synthetase isoform which, along with Acs2p, is the nuclear source of acetyl-coA for histone acetylation; expressed during growth on nonfermentable carbon sources and under aerobic conditions [Source:SGD;Acc:S000000050]	AMP-binding
YER156C	490	382	509	38	61	88	725	1064	855	1889	2125	1961	1575	2039	2380	1880	1750	1944	-	V	483325	484341	-	1017	protein_coding	Putative protein of unknown function; interacts with Hsp82p and copurifies with Ipl1p; expression is copper responsive and downregulated in strains deleted for MAC1, a copper-responsive transcription factor; similarity to mammalian MYG1 [Source:SGD;Acc:S000000958]	-
YLR276C	1436	794	985	674	948	1350	659	939	800	2478	2747	2479	1261	1417	1924	1564	1704	2065	DBP9	XII	695046	696830	-	1785	protein_coding	ATP-dependent RNA helicase of the DEAD-box family involved in biogenesis of the 60S ribosomal subunit [Source:SGD;Acc:S000004266]	DEAD
YDR380W	14877	8658	9872	4763	4483	5907	2416	3668	3193	307	308	334	168	164	189	245	211	297	ARO10	IV	1234218	1236125	+	1908	protein_coding	Phenylpyruvate decarboxylase, catalyzes decarboxylation of phenylpyruvate to phenylacetaldehyde, which is the first specific step in the Ehrlich pathway [Source:SGD;Acc:S000002788]	TPP_enzyme_N
YHR087W	1144	1116	895	4367	1759	2780	463	944	748	350	336	341	1640	2137	2586	658	657	721	RTC3	VIII	280820	281155	+	336	protein_coding	Protein of unknown function involved in RNA metabolism; has structural similarity to SBDS, the human protein mutated in Shwachman-Diamond Syndrome (the yeast SBDS ortholog = SDO1); null mutation suppresses cdc13-1 temperature sensitivity [Source:SGD;Acc:S000001129]	SBDS
YKL009W	747	322	454	186	638	721	309	448	442	3157	3518	3116	1403	1676	2095	1585	1578	1898	MRT4	XI	426242	426952	+	711	protein_coding	Protein involved in mRNA turnover and ribosome assembly, localizes to the nucleolus [Source:SGD;Acc:S000001492]	-
YEL058W	1649	993	997	1459	1248	1799	2267	3188	2834	1757	1961	1862	1182	1498	1888	1710	1622	1919	PCM1	V	43252	44925	+	1674	protein_coding	Essential N-acetylglucosamine-phosphate mutase; converts GlcNAc-6-P to GlcNAc-1-P, which is a precursor for the biosynthesis of chitin and for the formation of N-glycosylated mannoproteins and glycosylphosphatidylinositol anchors [Source:SGD;Acc:S000000784]	-
YER048C	1760	1355	1273	1658	1406	2222	1915	2619	2379	1276	1406	1324	1431	1721	2060	1217	1223	1405	CAJ1	V	246982	248157	-	1176	protein_coding	Nuclear type II J heat shock protein of the E. coli dnaJ family, contains a leucine zipper-like motif, binds to non-native substrates for presentation to Ssa3p, may function during protein translocation, assembly and disassembly [Source:SGD;Acc:S000000850]	DnaJ
YMR079W	2300	1509	1841	1395	1360	2470	1478	1596	1566	2406	2394	2141	1601	1917	2252	995	1072	1257	SEC14	XIII	424989	426059	+	915	protein_coding	Phosphatidylinositol/phosphatidylcholine transfer protein; involved in regulating PtdIns, PtdCho, and ceramide metabolism, products of which regulate intracellular transport and UPR; functionally homologous to mammalian PITPs [Source:SGD;Acc:S000004684]	CRAL_TRIO_N
YCR034W	1677	965	1084	560	657	918	780	1344	1068	1961	2233	2256	1412	1632	2318	1346	1134	1339	FEN1	III	190592	191635	+	1044	protein_coding	Fatty acid elongase, involved in sphingolipid biosynthesis; acts on fatty acids of up to 24 carbons in length; mutations have regulatory effects on 1,3-beta-glucan synthase, vacuolar ATPase, and the secretory pathway [Source:SGD;Acc:S000000630]	ELO
YDR408C	1153	852	839	887	664	946	846	1380	1105	1639	1899	1756	1224	1444	1778	1380	1330	1588	ADE8	IV	1288215	1288859	-	645	protein_coding	Phosphoribosyl-glycinamide transformylase, catalyzes a step in the 'de novo' purine nucleotide biosynthetic pathway [Source:SGD;Acc:S000002816]	-
YHR071W	275	201	188	476	443	774	329	510	387	884	948	981	1066	1362	1516	2161	2439	2724	PCL5	VIII	237004	237693	+	690	protein_coding	Cyclin, interacts with and phosphorylated by Pho85p cyclin-dependent kinase (Cdk), induced by Gcn4p at level of transcription, specifically required for Gcn4p degradation, may be sensor of cellular protein biosynthetic capacity [Source:SGD;Acc:S000001113]	-
YNL085W	1770	1109	1278	1105	1349	1877	1437	1692	1610	1554	1702	1697	1087	1328	1612	1329	1482	1863	MKT1	XIV	467131	469623	+	2493	protein_coding	Protein that forms a complex with Pbp1p that may mediate posttranscriptional regulation of HO; involved in propagation of M2 dsRNA satellite of L-A virus; allelic variation affects mitochondrial genome stability, drug resistance, and more [Source:SGD;Acc:S000005029]	-
YPL204W	1363	989	969	1481	1431	1720	1138	1411	1322	2049	1921	1953	1067	1230	1643	1147	1296	1571	HRR25	XVI	164276	165760	+	1485	protein_coding	Protein kinase involved in regulating diverse events including vesicular trafficking, DNA repair, and chromosome segregation; binds the CTD of RNA pol II; homolog of mammalian casein kinase 1delta (CK1delta) [Source:SGD;Acc:S000006125]	Pkinase
YGR284C	2029	1312	1501	2483	2239	3742	1487	2306	2072	1094	1336	1326	1091	1232	1519	718	756	780	ERV29	VII	1060658	1061590	-	933	protein_coding	Protein localized to COPII-coated vesicles, involved in vesicle formation and incorporation of specific secretory cargo [Source:SGD;Acc:S000003516]	SURF4
YDR011W	7275	5024	5392	2419	1793	2649	1514	2299	1920	1422	1602	1661	822	879	1084	1249	1367	1802	SNQ2	IV	465919	470424	+	4506	protein_coding	Plasma membrane ATP-binding cassette (ABC) transporter, multidrug transporter involved in multidrug resistance and resistance to singlet oxygen species [Source:SGD;Acc:S000002418]	ABC2_membrane
YPL243W	2345	1373	1544	1583	1600	2179	1526	2086	1747	2298	2377	2617	1442	1614	2056	1398	1547	1771	SRP68	XVI	88517	90316	+	1800	protein_coding	Core component of the signal recognition particle (SRP) ribonucleoprotein (RNP) complex that functions in targeting nascent secretory proteins to the endoplasmic reticulum (ER) membrane [Source:SGD;Acc:S000006164]	-
YOL123W	2155	1417	1825	1320	1441	1920	1478	1621	1513	2783	2851	2822	1271	1379	1977	1266	1413	1740	HRP1	XV	87844	89448	+	1605	protein_coding	Subunit of cleavage factor I, a five-subunit complex required for the cleavage and polyadenylation of pre-mRNA 3' ends; RRM-containing heteronuclear RNA binding protein and hnRNPA/B family member that binds to poly (A) signal sequences [Source:SGD;Acc:S000005483]	RRM_1
YDR178W	6542	4680	6330	2245	1865	2231	8043	11893	8917	537	700	654	1217	1363	1651	808	896	1060	SDH4	IV	817950	818495	+	546	protein_coding	Membrane anchor subunit of succinate dehydrogenase (Sdh1p, Sdh2p, Sdh3p, Sdh4p), which couples the oxidation of succinate to the transfer of electrons to ubiquinone as part of the TCA cycle and the mitochondrial respiratory chain [Source:SGD;Acc:S000002585]	-
YLR335W	1600	963	1220	1160	1288	1746	1257	1486	1450	1962	2088	1932	994	1217	1672	1013	1153	1220	NUP2	XII	797430	799592	+	2163	protein_coding	Nucleoporin involved in nucleocytoplasmic transport, binds to either the nucleoplasmic or cytoplasmic faces of the nuclear pore complex depending on Ran-GTP levels; also has a role in chromatin organization [Source:SGD;Acc:S000004327]	-
YIL116W	824	638	662	1026	1127	1642	1072	1500	1259	1298	1500	1340	553	596	722	1383	1493	1613	HIS5	IX	142928	144085	+	1158	protein_coding	Histidinol-phosphate aminotransferase, catalyzes the seventh step in histidine biosynthesis; responsive to general control of amino acid biosynthesis; mutations cause histidine auxotrophy and sensitivity to Cu, Co, and Ni salts [Source:SGD;Acc:S000001378]	Aminotran_1_2
YPL225W	1962	1325	1305	1745	1728	2216	1461	1822	1680	1165	1434	1258	1497	1799	2121	951	1090	1331	-	XVI	126006	126446	+	441	protein_coding	Protein of unknown function that may interact with ribosomes, based on co-purification experiments; green fluorescent protein (GFP)-fusion protein localizes to the cytoplasm [Source:SGD;Acc:S000006146]	-
YPR004C	3432	2144	2327	1994	1850	2763	2027	2806	2487	922	998	991	1420	1518	2003	737	765	867	AIM45	XVI	564007	565041	-	1035	protein_coding	Putative ortholog of mammalian electron transfer flavoprotein complex subunit ETF-alpha; interacts with frataxin, Yfh1p; null mutant displays elevated frequency of mitochondrial genome loss; may have a role in oxidative stress response [Source:SGD;Acc:S000006208]	-
YDR398W	869	320	559	467	864	902	468	596	502	2902	3205	3020	994	1213	1470	1313	1445	1577	UTP5	IV	1267471	1269402	+	1932	protein_coding	Subunit of U3-containing Small Subunit (SSU) processome complex involved in production of 18S rRNA and assembly of small ribosomal subunit [Source:SGD;Acc:S000002806]	-
YBL022C	3910	3214	3133	2430	2038	3278	3948	5320	4860	1261	1289	1228	1139	1436	1945	920	1032	1358	PIM1	II	177874	181275	-	3402	protein_coding	ATP-dependent Lon protease, involved in degradation of misfolded proteins in mitochondria; required for biogenesis and maintenance of mitochondria [Source:SGD;Acc:S000000118]	AAA
YHR146W	1307	757	868	1426	1014	1488	680	1002	882	1216	1297	1158	1178	1283	1612	884	915	1014	CRP1	VIII	390300	391697	+	1398	protein_coding	Protein that binds to cruciform DNA structures [Source:SGD;Acc:S000001189]	-
YHR030C	766	600	527	794	990	1342	1447	1639	1588	2175	2518	2371	2092	2432	3032	3245	3451	3895	SLT2	VIII	168890	170344	-	1455	protein_coding	Serine/threonine MAP kinase; involved in regulating maintenance of cell wall integrity, progression through the cell cycle, and nuclear mRNA retention in heat shock; required for mitophagy and pexophagy; affects recruitment of mitochondria to the ph /.../re assembly site (PAS); regulated by the PKC1-mediated signaling pathway [Source:SGD;Acc:S000001072]	Pkinase
YDR395W	1409	688	781	616	983	1343	831	1039	931	2399	2469	2534	1014	1183	1630	1277	1500	1706	SXM1	IV	1263324	1266158	+	2835	protein_coding	Nuclear transport factor (karyopherin) involved in protein transport between the cytoplasm and nucleoplasm; similar to Nmd5p, Cse1p, Lph2p, and the human cellular apoptosis susceptibility protein, CAS1 [Source:SGD;Acc:S000002803]	-
YDR214W	1517	1118	1234	1170	1156	1475	3085	4413	3911	1116	1217	1141	636	824	958	691	737	837	AHA1	IV	892875	893927	+	1053	protein_coding	Co-chaperone that binds to Hsp82p and activates its ATPase activity; similar to Hch1p; expression is regulated by stresses such as heat shock [Source:SGD;Acc:S000002622]	-
YDR496C	1336	583	873	606	1177	1454	486	599	531	2674	2979	2935	1076	1277	1732	1112	1153	1463	PUF6	IV	1441433	1443403	-	1971	protein_coding	Pumilio-homology domain protein that binds the 3' UTR of ASH1 mRNA and represses its translation, resulting in proper asymmetric localization of ASH1 mRNA; also co-sediments with the 60S ribosomal subunit and is required for its biogenesis [Source:SGD;Acc:S000002904]	-
YDL168W	1103	757	767	5498	2752	5287	2916	4879	4390	1952	2193	2214	415	618	688	2009	1910	2157	SFA1	IV	159604	160764	+	1161	protein_coding	Bifunctional enzyme containing both alcohol dehydrogenase and glutathione-dependent formaldehyde dehydrogenase activities, functions in formaldehyde detoxification and formation of long chain and complex alcohols, regulated by Hog1p-Sko1p [Source:SGD;Acc:S000002327]	ADH_N
YLR384C	1145	650	829	425	509	785	893	1323	1046	1962	2187	2116	1185	1457	1774	1721	1749	2103	IKI3	XII	888851	892900	-	4050	protein_coding	Subunit of Elongator complex, which is required for modification of wobble nucleosides in tRNA; maintains structural integrity of Elongator; homolog of human IKAP, mutations in which cause familial dysautonomia (FD) [Source:SGD;Acc:S000004376]	-
YJL117W	1782	1087	1343	1378	1255	1971	1153	1502	1294	1314	1405	1368	898	1041	1228	659	745	1022	PHO86	X	192531	193466	+	936	protein_coding	Endoplasmic reticulum (ER) resident protein required for ER exit of the high-affinity phosphate transporter Pho84p, specifically required for packaging of Pho84p into COPII vesicles [Source:SGD;Acc:S000003653]	-
YDR170C	1840	1225	1274	1440	1221	2178	1350	1833	1699	1250	1514	1423	1099	1242	1587	1476	1637	1697	SEC7	IV	796193	802222	-	6030	protein_coding	Guanine nucleotide exchange factor (GEF) for ADP ribosylation factors involved in proliferation of the Golgi, intra-Golgi transport and ER-to-Golgi transport; found in the cytoplasm and on Golgi-associated coated vesicles [Source:SGD;Acc:S000002577]	Sec7
YDL128W	1605	950	1173	1475	1415	1804	903	1230	1198	1131	1253	1258	644	743	1102	794	798	902	VCX1	IV	232652	233887	+	1236	protein_coding	Vacuolar membrane antiporter with Ca2+/H+ and K+/H+ exchange activity, involved in control of cytosolic Ca2+ and K+ concentrations; has similarity to sodium/calcium exchangers, including the bovine Na+/Ca2+,K+ antiporter [Source:SGD;Acc:S000002286]	Na_Ca_ex
YHR200W	1542	1169	1208	2005	1432	1907	1636	2709	2390	1261	1594	1392	805	975	1030	1220	1216	1391	RPN10	VIII	499079	499885	+	807	protein_coding	Non-ATPase base subunit of the 19S regulatory particle (RP) of the 26S proteasome; N-terminus plays a role in maintaining the structural integrity of the RP; binds selectively to polyubiquitin chains; homolog of the mammalian S5a protein [Source:SGD;Acc:S000001243]	-
YMR015C	2327	880	1666	1565	1781	2221	962	1259	1253	3374	3936	3942	869	1029	1437	881	903	919	ERG5	XIII	300869	302485	-	1617	protein_coding	C-22 sterol desaturase, a cytochrome P450 enzyme that catalyzes the formation of the C-22(23) double bond in the sterol side chain in ergosterol biosynthesis; may be a target of azole antifungal drugs [Source:SGD;Acc:S000004617]	p450
YPR024W	5529	3546	4056	1977	1629	2628	3784	5268	4772	1293	1500	1486	1367	1576	1968	965	1013	1151	YME1	XVI	610481	612724	+	2244	protein_coding	Catalytic subunit of the mitochondrial inner membrane i-AAA protease complex, which is responsible for degradation of unfolded or misfolded mitochondrial gene products; mutation causes an elevated rate of mitochondrial turnover [Source:SGD;Acc:S000006228]	AAA
YHR132C	2389	1830	1790	2212	1637	3068	2094	2880	2486	1231	1430	1286	1216	1479	1735	1118	1028	1344	ECM14	VIII	368502	369794	-	1293	protein_coding	Putative metalloprotease with similarity to the zinc carboxypeptidase family, required for normal cell wall assembly [Source:SGD;Acc:S000001174]	-
YER020W	3185	2256	2635	5684	4322	7177	3352	4567	3996	678	837	687	778	889	1032	1015	1071	1224	GPA2	V	195168	196517	+	1350	protein_coding	Nucleotide binding alpha subunit of the heterotrimeric G protein that interacts with the receptor Gpr1p, has signaling role in response to nutrients; green fluorescent protein (GFP)-fusion protein localizes to the cell periphery [Source:SGD;Acc:S000000822]	G-alpha
YOL052C-A	996	821	626	11866	6836	11800	257	365	358	23	31	28	100	87	152	39	73	48	DDR2	XV	231570	231755	-	186	protein_coding	Multistress response protein, expression is activated by a variety of xenobiotic agents and environmental or physiological stresses [Source:SGD;Acc:S000005413]	-
YHR163W	1235	886	932	496	503	659	617	901	792	1900	2242	2176	780	1007	1074	1215	1111	1359	SOL3	VIII	423724	424473	+	750	protein_coding	6-phosphogluconolactonase, catalyzes the second step of the pentose phosphate pathway; weak multicopy suppressor of los1-1 mutation; homologous to Sol2p and Sol1p [Source:SGD;Acc:S000001206]	-
YPL217C	1033	507	663	644	916	1257	422	642	610	2409	2607	2433	1248	1362	1682	1206	1293	1484	BMS1	XVI	139620	143171	-	3552	protein_coding	GTPase required for synthesis of 40S ribosomal subunits and for processing the 35S pre-rRNA at sites A0, A1, and A2; interacts with Rcl1p, which stimulates its GTPase and U3 snoRNA binding activities; has similarity to Tsr1p [Source:SGD;Acc:S000006138]	-
YOR260W	1002	591	833	872	994	1213	686	943	835	2326	2403	2495	999	1172	1435	1399	1691	1991	GCD1	XV	813984	815720	+	1737	protein_coding	Gamma subunit of the translation initiation factor eIF2B, the guanine-nucleotide exchange factor for eIF2; activity subsequently regulated by phosphorylated eIF2; first identified as a negative regulator of GCN4 expression [Source:SGD;Acc:S000005786]	-
YFL005W	1898	1254	1507	1585	1263	2312	1541	2108	1868	1489	1601	1409	1307	1382	1657	1009	852	893	SEC4	VI	130334	130981	+	648	protein_coding	Rab family GTPase essential for vesicle-mediated exocytic secretion and autophagy; associates with the exocyst component Sec15p and may regulate polarized delivery of transport vesicles to the exocyst at the plasma membrane [Source:SGD;Acc:S000001889]	Ras
YKL064W	1851	1479	1574	1942	1586	2613	1779	2384	1998	1306	1344	1241	1505	1675	2227	1818	1946	2418	MNR2	XI	317764	320673	+	2910	protein_coding	Vacuolar membrane protein required for magnesium homeostasis; putative magnesium transporter; has similarity to Alr1p and Alr2p, which mediate influx of Mg2+ and other divalent cations [Source:SGD;Acc:S000001547]	-
YER087C-B	1468	980	1337	857	1069	1448	915	1107	968	1637	1797	1614	1358	1633	2088	942	988	1407	SBH1	V	332582	332830	-	249	protein_coding	Beta subunit of the Sec61p ER translocation complex (Sec61p-Sss1p-Sbh1p); involved in protein translocation into the endoplasmic reticulum; interacts with the exocyst complex and also with Rtn1p; homologous to Sbh2p [Source:SGD;Acc:S000002128]	-
YJL050W	1360	684	858	570	893	978	533	785	709	2245	2403	2438	1040	1106	1428	1245	1349	1521	MTR4	X	342522	345743	+	3222	protein_coding	ATP-dependent 3'-5' RNA helicase of the Dead-box family, involved in nuclear RNA processing and degradation both as a component of the TRAMP complex and in TRAMP independent processes; has a KOW domain that shows RNA binding activity [Source:SGD;Acc:S000003586]	DEAD
YIR037W	2425	1717	1588	3254	2344	3908	1717	2401	2013	948	1072	1093	1062	1328	1520	612	647	727	HYR1	IX	423128	423619	+	492	protein_coding	Thiol peroxidase that functions as a hydroperoxide receptor to sense intracellular hydroperoxide levels and transduce a redox signal to the Yap1p transcription factor [Source:SGD;Acc:S000001476]	GSHPx
YLR069C	6255	4743	5177	1481	1258	1800	6625	8740	7662	909	866	885	2951	3212	4412	740	795	1020	MEF1	XII	271630	273915	-	2286	protein_coding	Mitochondrial elongation factor involved in translational elongation [Source:SGD;Acc:S000004059]	GTP_EFTU
YGR245C	976	471	620	582	907	976	345	469	492	2646	2722	2742	844	1062	1353	1508	1512	2038	SDA1	VII	979765	982068	-	2304	protein_coding	Highly conserved nuclear protein required for actin cytoskeleton organization and passage through Start, plays a critical role in G1 events, binds Nap1p, also involved in 60S ribosome biogenesis [Source:SGD;Acc:S000003477]	-
YER124C	1224	762	752	2347	1557	2358	1479	2072	1800	635	637	670	368	450	622	630	551	627	DSE1	V	407342	409063	-	1722	protein_coding	Daughter cell-specific protein, may regulate cross-talk between the mating and filamentation pathways; deletion affects cell separation after division and sensitivity to alpha-factor and drugs affecting the cell wall [Source:SGD;Acc:S000000926]	-
YCR077C	2008	1334	1213	1792	1679	2759	1323	1983	1823	1607	1740	1616	1146	1187	1767	1595	1652	2044	PAT1	III	250238	252628	-	2391	protein_coding	Topoisomerase II-associated deadenylation-dependent mRNA-decapping factor; also required for faithful chromosome transmission, maintenance of rDNA locus stability, and protection of mRNA 3'-UTRs from trimming; functionally linked to Pab1p [Source:SGD;Acc:S000000673]	-
YKL013C	2274	1528	1639	2675	2339	3345	1983	2682	2325	1373	1402	1470	1252	1467	1672	1103	1146	1419	ARC19	XI	417508	418023	-	516	protein_coding	Subunit of the ARP2/3 complex, which is required for the motility and integrity of cortical actin patches [Source:SGD;Acc:S000001496]	-
YNR036C	2821	1719	1703	2366	1189	2124	2892	5322	4629	1052	1238	1214	1518	1767	2241	997	841	964	MRPS12	XIV	694361	694822	-	462	protein_coding	Mitochondrial protein; may interact with ribosomes based on co-purification experiments; similar to E. coli and human mitochondrial S12 ribosomal proteins [Source:SGD;Acc:S000005319]	Ribosomal_S12
YDL212W	1583	1022	1066	1209	928	1524	935	1408	1149	1732	1836	1896	1442	1641	1955	1243	1161	1220	SHR3	IV	78426	79058	+	633	protein_coding	Endoplasmic reticulum packaging chaperone, required for incorporation of amino acid permeases into COPII coated vesicles for transport to the cell surface [Source:SGD;Acc:S000002371]	-
YBR230C	9268	6077	8543	7660	6681	8434	6434	7470	6657	434	443	365	1008	1258	1493	815	1028	1133	OM14	II	679549	680050	-	405	protein_coding	Integral mitochondrial outer membrane protein; abundance is decreased in cells grown in glucose relative to other carbon sources; appears to contain 3 alpha-helical transmembrane segments; ORF encodes a 97-basepair intron [Source:SGD;Acc:S000000434]	-
YPL126W	1107	498	748	675	1174	1336	565	766	650	2619	2899	2797	923	912	1232	1146	1197	1530	NAN1	XVI	310210	312900	+	2691	protein_coding	U3 snoRNP protein, component of the small (ribosomal) subunit (SSU) processosome containing U3 snoRNA; required for the biogenesis of18S rRNA [Source:SGD;Acc:S000006047]	-
YGL054C	1474	855	918	995	934	1756	740	1075	969	1567	1641	1695	1058	1331	1586	1193	1202	1412	ERV14	VII	400871	401287	-	417	protein_coding	Protein localized to COPII-coated vesicles, involved in vesicle formation and incorporation of specific secretory cargo; required for the delivery of bud-site selection protein Axl2p to cell surface; related to Drosophila cornichon [Source:SGD;Acc:S000003022]	-
YNR018W	2297	1467	1808	1963	1599	2251	2200	3571	3104	1035	1208	1223	2128	2453	2843	1487	1325	1537	AIM38	XIV	664270	664944	+	675	protein_coding	Putative protein of unknown function; non-tagged protein is detected in purified mitochondria; may interact with respiratory chain complex IV; null mutant is viable and displays reduced frequency of mitochondrial genome loss [Source:SGD;Acc:S000005301]	-
YPL265W	8618	8204	7229	4459	1682	2152	4460	6419	5905	662	774	778	2250	2502	3469	1329	1452	1695	DIP5	XVI	41043	42869	+	1827	protein_coding	Dicarboxylic amino acid permease, mediates high-affinity and high-capacity transport of L-glutamate and L-aspartate; also a transporter for Gln, Asn, Ser, Ala, and Gly [Source:SGD;Acc:S000006186]	AA_permease
YJL148W	832	503	711	522	737	828	411	542	520	2656	2811	2564	1207	1325	1760	1348	1365	1896	RPA34	X	140437	141138	+	702	protein_coding	RNA polymerase I subunit A34.5 [Source:SGD;Acc:S000003684]	-
YPR088C	1770	1222	1238	1647	1439	2099	1305	1762	1550	1597	1797	1729	1396	1451	1840	1121	1187	1431	SRP54	XVI	711403	713028	-	1626	protein_coding	Signal recognition particle (SRP) subunit (homolog of mammalian SRP54); contains the signal sequence-binding activity of SRP, interacts with the SRP RNA, and mediates binding of SRP to signal receptor; contains GTPase domain [Source:SGD;Acc:S000006292]	-
YHR009C	4312	3027	3593	1277	1014	1599	2678	3433	3035	1011	1158	1024	1611	1917	2682	987	1167	1383	TDA3	VIII	124109	125680	-	1572	protein_coding	Putative oxidoreductase involved in late endosome to Golgi transport; physical and genetical interactions with Btn2p; null mutant is viable, has extended S phase, and sensitive to expression of top1-T722A allele; similar to human FOXRED1 [Source:SGD;Acc:S000001051]	DAO
YBR154C	1153	658	653	787	924	1182	637	827	716	1963	2264	2364	1363	1716	2042	1051	985	1237	RPB5	II	548362	549009	-	648	protein_coding	RNA polymerase subunit ABC27, common to RNA polymerases I, II, and III; contacts DNA and affects transactivation [Source:SGD;Acc:S000000358]	-
YNL134C	1246	1048	1010	2845	2017	3347	1197	1713	1473	400	436	421	409	448	598	271	309	275	-	XIV	372451	373581	-	1131	protein_coding	Putative protein of unknown function with similarity to dehydrogenases from other model organisms; green fluorescent protein (GFP)-fusion protein localizes to both the cytoplasm and nucleus and is induced by the DNA-damaging agent MMS [Source:SGD;Acc:S000005078]	ADH_zinc_N
YJL141C	2279	1746	1841	2926	1946	2868	2075	2681	2283	671	763	729	1339	1442	2039	1324	1481	1789	YAK1	X	147967	150390	-	2424	protein_coding	Serine-threonine protein kinase; component of a glucose-sensing system that inhibits growth in response to glucose availability; upon nutrient deprivation Yak1p phosphorylates Pop2p to regulate mRNA deadenylation, the co-repressor Crf1p to inhibit t /.../iption of ribosomal genes, and the stress-responsive transcription factors Hsf1p and Msn2p; nuclear localization negatively regulated by the Ras…	Pkinase
YMR125W	2688	1660	1845	1270	1504	2198	1694	2287	2151	1734	1677	1994	1453	1555	2076	1177	1252	1533	STO1	XIII	517539	520446	+	2586	protein_coding	Large subunit of the nuclear mRNA cap-binding protein complex, interacts with Npl3p to carry nuclear poly(A)+ mRNA to cytoplasm; also involved in nuclear mRNA degradation and telomere maintenance; orthologous to mammalian CBP80 [Source:SGD;Acc:S000004732]	-
YDR465C	966	586	680	517	717	867	350	538	471	1635	1903	1809	1160	1350	1707	897	903	1048	RMT2	IV	1393336	1394574	-	1239	protein_coding	Arginine N5 methyltransferase; methylates ribosomal protein Rpl12 (L12) on Arg67 [Source:SGD;Acc:S000002873]	-
YHR051W	7038	4696	4954	2918	2303	3096	5620	8792	7260	1052	1227	1092	1419	1726	2083	848	765	916	COX6	VIII	209705	210151	+	447	protein_coding	Subunit VI of cytochrome c oxidase, which is the terminal member of the mitochondrial inner membrane electron transport chain; expression is regulated by oxygen levels [Source:SGD;Acc:S000001093]	-
YOL158C	8967	3813	4356	6056	5937	9428	1790	2405	3311	0	0	0	535	702	958	947	911	1002	ENB1	XV	19491	21311	-	1821	protein_coding	Endosomal ferric enterobactin transporter, expressed under conditions of iron deprivation; member of the major facilitator superfamily; expression is regulated by Rcs1p and affected by chloroquine treatment [Source:SGD;Acc:S000005518]	MFS_1
YCL045C	1420	1015	1185	889	1021	1393	1045	1236	1269	1358	1445	1282	1012	1134	1390	1017	1125	1430	EMC1	III	44623	46905	-	2283	protein_coding	Member of a transmembrane complex required for efficient folding of proteins in the ER; null mutant displays induction of the unfolded protein response; interacts with Gal80p [Source:SGD;Acc:S000000550]	-
YOL058W	261	223	231	313	333	346	1757	2746	2247	245	302	217	594	650	886	588	564	676	ARG1	XV	219211	220473	+	1263	protein_coding	Arginosuccinate synthetase, catalyzes the formation of L-argininosuccinate from citrulline and L-aspartate in the arginine biosynthesis pathway; potential Cdc28p substrate [Source:SGD;Acc:S000005419]	-
YOR273C	530	426	427	711	404	510	1116	1429	1361	1304	1384	1388	417	417	565	633	665	754	TPO4	XV	834452	836431	-	1980	protein_coding	Polyamine transport protein, recognizes spermine, putrescine, and spermidine; localizes to the plasma membrane; member of the major facilitator superfamily [Source:SGD;Acc:S000005799]	MFS_1
YJL124C	1605	1047	1303	1156	1030	1486	1190	1429	1320	1364	1386	1429	1392	1502	1969	1006	1172	1426	LSM1	X	187126	187644	-	519	protein_coding	Lsm (Like Sm) protein; forms heteroheptameric complex (with Lsm2p, Lsm3p, Lsm4p, Lsm5p, Lsm6p, and Lsm7p) involved in degradation of cytoplasmic mRNAs [Source:SGD;Acc:S000003660]	LSM
YDR028C	2295	1593	1795	1646	1490	2020	1924	2373	2106	1204	1220	1138	1217	1438	1686	1524	1512	1893	REG1	IV	497835	500879	-	3045	protein_coding	Regulatory subunit of type 1 protein phosphatase Glc7p, involved in negative regulation of glucose-repressible genes [Source:SGD;Acc:S000002435]	-
YOR046C	1420	838	980	523	722	963	621	798	851	1490	1571	1537	1291	1435	1781	844	891	1079	DBP5	XV	414459	415907	-	1449	protein_coding	Cytoplasmic ATP-dependent RNA helicase of the DEAD-box family; involved in mRNA export from the nucleus; involved in translation termination; ATP/ADP cycling is regulated by Gle1p and Nup159p [Source:SGD;Acc:S000005572]	DEAD
YDR264C	1679	851	1059	1534	1614	2271	1085	1431	1396	931	863	920	511	499	790	662	720	869	AKR1	IV	996029	998323	-	2295	protein_coding	Palmitoyl transferase involved in protein palmitoylation; acts as a negative regulator of pheromone response pathway; required for endocytosis of pheromone receptors; involved in cell shape control; contains ankyrin repeats [Source:SGD;Acc:S000002672]	-
YDL131W	1303	749	795	1591	1305	1825	1115	1521	1431	701	868	845	483	594	775	866	954	1065	LYS21	IV	227393	228715	+	1323	protein_coding	Homocitrate synthase isozyme, catalyzes the condensation of acetyl-CoA and alpha-ketoglutarate to form homocitrate, which is the first step in the lysine biosynthesis pathway; highly similar to the other isozyme, Lys20p [Source:SGD;Acc:S000002289]	HMGL-like
YJL123C	1842	1158	1288	2203	1565	2428	1330	1899	1664	1370	1437	1245	965	1154	1675	905	865	1078	MTC1	X	188004	189440	-	1437	protein_coding	Protein of unknown function that may interact with ribosomes; green fluorescent protein (GFP)-fusion protein localizes to the cytoplasm and to COPI-coated vesicles (early Golgi); mtc1 is synthetically lethal with cdc13-1 [Source:SGD;Acc:S000003659]	-
YGL167C	1905	1201	1375	1794	1546	2310	1533	1957	1918	1565	1641	1627	980	1087	1689	1178	1159	1404	PMR1	VII	187616	190468	-	2853	protein_coding	High affinity Ca2+/Mn2+ P-type ATPase required for Ca2+ and Mn2+ transport into Golgi; involved in Ca2+ dependent protein sorting and processing; mutations in human homolog ATP2C1 cause acantholytic skin condition Hailey-Hailey disease [Source:SGD;Acc:S000003135]	E1-E2_ATPase
YPL105C	2056	1312	1488	1487	1445	2063	1441	1797	1509	1806	2019	1713	1276	1230	1662	1368	1567	1868	SYH1	XVI	352863	355412	-	2550	protein_coding	Protein of unknown function that influences nuclear pore distribution; co-purifies with ribosomes; contains a GYF domain, which bind proline-rich sequences; deletion extends chronological lifespan [Source:SGD;Acc:S000006026]	-
YGL106W	1443	841	1119	1080	828	1171	886	1212	1085	1163	1403	1208	1066	1417	1585	907	944	1050	MLC1	VII	306560	307009	+	450	protein_coding	Essential light chain for Myo1p, light chain for Myo2p; stabilizes Myo2p by binding to the neck region; interacts with Myo1p, Iqg1p, and Myo2p to coordinate formation and contraction of the actomyosin ring with targeted membrane deposition [Source:SGD;Acc:S000003074]	-
YGR116W	1858	1110	1211	1459	1313	2137	1192	1623	1523	1383	1451	1535	1198	1325	1760	1225	1192	1494	SPT6	VII	720409	724764	+	4356	protein_coding	Nucleosome remodeling protein; functions in various aspects of transcription, chromatin maintenance, and RNA processing; required for the maintenance of chromatin structure during transcription in order to inhibit transcription from promoters within /.../oding region [Source:SGD;Acc:S000003348]	-
YDL234C	3179	2599	2197	3580	2824	4177	4692	6309	5603	394	478	446	596	678	939	927	1121	1107	GYP7	IV	34237	36477	-	2241	protein_coding	GTPase-activating protein for yeast Rab family members including: Ypt7p (most effective), Ypt1p, Ypt31p, and Ypt32p (in vitro); involved in vesicle mediated protein trafficking [Source:SGD;Acc:S000002393]	TBC
YPL187W	3	4	4	1	0	0	10	15	12	2	4	6	4	5	10	4	6	0	MF(ALPHA)1	XVI	193648	194145	+	498	protein_coding	Mating pheromone alpha-factor, made by alpha cells; interacts with mating type a cells to induce cell cycle arrest and other responses leading to mating; also encoded by MF(ALPHA)2, although MF(ALPHA)1 produces most alpha-factor [Source:SGD;Acc:S000006108]	-
YIL076W	1700	1087	1070	1564	1469	2065	1464	1841	1674	1382	1587	1524	1478	1765	2148	1144	1113	1344	SEC28	IX	216658	217548	+	891	protein_coding	Epsilon-COP subunit of the coatomer; regulates retrograde Golgi-to-ER protein traffic; stabilizes Cop1p, the alpha-COP and the coatomer complex; non-essential for cell growth [Source:SGD;Acc:S000001338]	-
YNL322C	1750	1067	1195	1906	1693	2205	1456	1790	1614	929	1039	1075	551	603	773	572	625	717	KRE1	XIV	33294	34235	-	942	protein_coding	Cell wall glycoprotein involved in beta-glucan assembly; serves as a K1 killer toxin membrane receptor [Source:SGD;Acc:S000005266]	-
YMR261C	1650	1255	1342	1020	694	950	1322	2061	1741	623	766	782	1685	1884	2460	1543	1662	1922	TPS3	XIII	790205	793369	-	3165	protein_coding	Regulatory subunit of trehalose-6-phosphate synthase/phosphatase complex, which synthesizes the storage carbohydrate trehalose; expression is induced by stress conditions and repressed by the Ras-cAMP pathway [Source:SGD;Acc:S000004874]	-
YGL122C	2006	1673	1642	1896	1379	1808	1688	2242	1818	1191	1275	1167	1129	1299	1807	1305	1466	1647	NAB2	VII	278946	280523	-	1578	protein_coding	Nuclear polyadenylated RNA-binding protein required for nuclear mRNA export and poly(A) tail length control; binds nuclear pore protein Mlp1p; autoregulates mRNA levels; related to human hnRNPs; nuclear localization sequence binds Kap104p [Source:SGD;Acc:S000003090]	-
YNR035C	2184	1569	1708	2319	1860	2851	1936	2669	2559	1226	1215	1174	924	1088	1308	813	782	923	ARC35	XIV	693019	694047	-	1029	protein_coding	Subunit of the ARP2/3 complex, which is required for the motility and integrity of cortical actin patches; required for cortical localization of calmodulin [Source:SGD;Acc:S000005318]	-
YHR039C-A	961	653	453	1477	900	1408	520	1221	1156	1367	1583	1581	1194	1498	1482	1323	1100	1166	VMA10	VIII	187173	187679	-	345	protein_coding	Subunit G of the eight-subunit V1 peripheral membrane domain of the vacuolar H+-ATPase (V-ATPase), an electrogenic proton pump found throughout the endomembrane system; involved in vacuolar acidification [Source:SGD;Acc:S000002100]	-
YKL033W-A	1394	952	1044	1010	815	1127	1097	1906	1608	1405	1626	1549	1343	1589	1814	1073	1026	1131	-	XI	374505	375215	+	711	protein_coding	Putative protein of unknown function; similar to uncharacterized proteins from other fungi [Source:SGD;Acc:S000007242]	-
YIR006C	2067	1372	1691	1568	1371	2254	1677	2000	1673	1247	1421	1294	810	940	1209	1272	1466	1794	PAN1	IX	365466	369908	-	4443	protein_coding	Part of actin cytoskeleton-regulatory complex Pan1p-Sla1p-End3p, associates with actin patches on the cell cortex; promotes protein-protein interactions essential for endocytosis; binds to and activates the Arp2/3 complex in vitro; previously though /.../e a subunit of poly(A) ribonuclease [Source:SGD;Acc:S000001445]	-
YLR256W	952	481	705	1578	1075	1297	667	871	989	1003	977	1084	1079	1325	1752	1758	1800	2093	HAP1	XII	646415	650923	+	4509	protein_coding	Zinc finger transcription factor involved in the complex regulation of gene expression in response to levels of heme and oxygen; the S288C sequence differs from other strain backgrounds due to a Ty1 insertion in the carboxy terminus [Source:SGD;Acc:S000004246]	Zn_clus
YJR085C	3078	2153	2340	2846	2210	3645	1926	2288	1969	558	616	537	774	951	1065	469	419	496	-	X	585120	585437	-	318	protein_coding	Putative protein of unknown function; GFP-fusion protein is induced in response to the DNA-damaging agent MMS; the authentic, non-tagged protein is detected in highly purified mitochondria in high-throughput studies [Source:SGD;Acc:S000003845]	-
YER019C-A	1358	867	561	1491	994	1573	785	1900	1438	1165	1375	1470	1369	1621	1820	1352	1016	1227	SBH2	V	194273	194539	-	267	protein_coding	Ssh1p-Sss1p-Sbh2p complex component, involved in protein translocation into the endoplasmic reticulum; homologous to Sbh1p [Source:SGD;Acc:S000002127]	-
YMR049C	1027	490	782	483	882	1182	435	600	560	2485	2682	2495	717	989	1143	1014	1048	1181	ERB1	XIII	368094	370517	-	2424	protein_coding	Constituent of 66S pre-ribosomal particles, forms a complex with Nop7p and Ytm1p that is required for maturation of the large ribosomal subunit; required for maturation of the 25S and 5.8S ribosomal RNAs; homologous to mammalian Bop1 [Source:SGD;Acc:S000004652]	WD40
YIL162W	1799	1083	1125	1728	1585	2985	3368	4173	4543	481	521	516	2499	2762	3563	618	748	837	SUC2	IX	37385	38983	+	1599	protein_coding	Invertase, sucrose hydrolyzing enzyme; a secreted, glycosylated form is regulated by glucose repression, and an intracellular, nonglycosylated enzyme is produced constitutively [Source:SGD;Acc:S000001424]	-
YHR098C	1497	824	1124	1100	1094	1514	985	1232	1132	1681	1693	1750	1259	1413	1865	1453	1621	1865	SFB3	VIII	299145	301934	-	2790	protein_coding	Component of the Sec23p-Sfb3p heterodimer of the COPII vesicle coat, required for cargo selection during vesicle formation in ER to Golgi transport; homologous to Sec24p and Sfb2p [Source:SGD;Acc:S000001140]	-
YML070W	1688	1295	1216	2685	1915	3030	1610	2285	1983	747	798	799	600	745	976	808	767	990	DAK1	XIII	133475	135229	+	1755	protein_coding	Dihydroxyacetone kinase, required for detoxification of dihydroxyacetone (DHA); involved in stress adaptation [Source:SGD;Acc:S000004535]	-
YLR410W	2208	1296	1509	2011	1748	2641	1351	1512	1475	1515	1495	1558	662	771	1051	849	941	1053	VIP1	XII	937541	940981	+	3441	protein_coding	Inositol hexakisphosphate (IP6) and inositol heptakisphosphate (IP7) kinase; IP7 production is important for phosphate signaling; involved in cortical actin cytoskeleton function, and invasive pseudohyphal growth analogous to S. pombe asp1 [Source:SGD;Acc:S000004402]	Acid_phosphat_A
YDR457W	1692	1101	1193	868	977	1357	1261	1786	1554	1120	1192	1126	832	999	1268	1365	1425	1673	TOM1	IV	1369790	1379596	+	9807	protein_coding	E3 ubiquitin ligase of the hect-domain class; has a role in mRNA export from the nucleus and may regulate transcriptional coactivators; involved in degradation of excess histones [Source:SGD;Acc:S000002865]	HECT
YER031C	1473	989	886	1349	1077	1446	1011	1835	1569	1417	1592	1449	1136	1399	1521	1269	1236	1477	YPT31	V	214076	214747	-	672	protein_coding	Rab family GTPase, very similar to Ypt32p; involved in the exocytic pathway; mediates intra-Golgi traffic or the budding of post-Golgi vesicles from the trans-Golgi [Source:SGD;Acc:S000000833]	Ras
YPL050C	2007	1311	1435	1243	1257	1733	1178	1551	1357	1909	1926	1995	1262	1434	1780	904	883	975	MNN9	XVI	460779	461966	-	1188	protein_coding	Subunit of Golgi mannosyltransferase complex also containing Anp1p, Mnn10p, Mnn11p, and Hoc1p that mediates elongation of the polysaccharide mannan backbone; forms a separate complex with Van1p that is also involved in backbone elongation [Source:SGD;Acc:S000005971]	-
YOR014W	1785	1301	1431	1900	1373	2054	1558	2031	1689	1207	1220	1133	1077	1264	1655	1094	1217	1650	RTS1	XV	357674	359947	+	2274	protein_coding	B-type regulatory subunit of protein phosphatase 2A (PP2A); Rts1p and Cdc55p are alternative regulatory subunits for PP2A; PP2A-Rts1p protects cohesin when recruited by Sgo1p to the pericentromere; highly enriched at centromeres in absence of Cdc55p /.../log of the mammalian B' subunit of PP2A [Source:SGD;Acc:S000005540]	-
YPL207W	1960	1117	1763	835	877	1265	1631	2115	1675	2223	2403	2297	803	877	1111	1196	1261	1607	TYW1	XVI	159909	162341	+	2433	protein_coding	Iron-sulfer protein required for synthesis of Wybutosine modified tRNA; Wybutosine is a modified guanosine found at the 3'-position adjacent to the anticodon of phenylalanine tRNA which supports reading frame maintenance by stabilizing codon-anticod /.../eractions; induction by Yap5p in response to iron provides protection from high iron toxicity; overexpression results in increased cellular iron…	Radical_SAM
YCL025C	1231	497	835	2334	1995	3105	2973	4413	4026	1603	1723	1642	849	876	1078	1055	1245	1485	AGP1	III	76018	77919	-	1902	protein_coding	Low-affinity amino acid permease with broad substrate range, involved in uptake of asparagine, glutamine, and other amino acids; expression is regulated by the SPS plasma membrane amino acid sensor system (Ssy1p-Ptr3p-Ssy5p) [Source:SGD;Acc:S000000530]	AA_permease
YMR080C	1399	836	901	976	1108	1761	954	1343	1180	1794	1991	1925	975	1144	1680	1447	1674	2013	NAM7	XIII	426712	429627	-	2916	protein_coding	ATP-dependent RNA helicase of the SFI superfamily involved in nonsense mediated mRNA decay; required for efficient translation termination at nonsense codons and targeting of NMD substrates to P-bodies; involved in telomere maintenance [Source:SGD;Acc:S000004685]	-
YOR220W	2539	1973	2030	3250	2684	3959	2734	3678	3307	586	620	591	798	801	1092	968	940	1059	RCN2	XV	755328	756125	+	798	protein_coding	Protein of unknown function; green fluorescent protein (GFP)-fusion protein localizes to the cytoplasm and is induced in response to the DNA-damaging agent MMS; phosphorylated in response to alpha factor [Source:SGD;Acc:S000005746]	-
YCL064C	97	54	58	1095	760	1393	1885	2824	2430	1813	2174	2182	455	599	701	1074	911	1119	CHA1	III	15798	16880	-	1083	protein_coding	Catabolic L-serine (L-threonine) deaminase, catalyzes the degradation of both L-serine and L-threonine; required to use serine or threonine as the sole nitrogen source, transcriptionally induced by serine and threonine [Source:SGD;Acc:S000000569]	PALP
YFR010W	2447	1700	1724	2398	2038	3481	1823	2500	2102	1364	1296	1225	1019	1192	1469	964	1007	1248	UBP6	VI	165067	166566	+	1500	protein_coding	Ubiquitin-specific protease situated in the base subcomplex of the 26S proteasome, releases free ubiquitin from branched polyubiquitin chains; works in opposition to Hul5p polyubiquitin elongation activity; mutant has aneuploidy tolerance [Source:SGD;Acc:S000001906]	UCH
YKR016W	8684	5306	6123	3711	3418	5176	6148	8414	7370	962	953	1024	1304	1435	1874	787	871	1030	FCJ1	XI	469717	471339	+	1623	protein_coding	Mitochondrial inner membrane protein, ortholog of mammalian mitofilin; involved in import of intermembrane space (IMS) proteins, probably by positioning Mia40p relative to the TOM complex to receive incoming proteins; also has an essential role in t /.../ntenance of crista junctions and inner membrane architecture, as a component of the mitochondrial inner membrane organizing system (MICOS, MitOS…	-
YOL027C	4117	2868	3587	1550	1263	1813	3501	4054	3601	1359	1436	1361	1220	1404	1901	727	840	1020	MDM38	XV	272003	273724	-	1722	protein_coding	Mitochondrial protein, forms a complex with Mba1p to facilitate recruitment of mRNA-specific translational activators to ribosomes; roles in protein export and K+/H+ exchange; human ortholog Letm1 implicated in Wolf-Hirschhorn syndrome [Source:SGD;Acc:S000005387]	-
YMR149W	1242	771	1042	1008	926	1525	612	687	741	1311	1559	1239	1111	1323	1471	785	868	966	SWP1	XIII	560996	561856	+	861	protein_coding	Delta subunit of the oligosaccharyl transferase glycoprotein complex, which is required for N-linked glycosylation of proteins in the endoplasmic reticulum [Source:SGD;Acc:S000004757]	-
YBR017C	1424	779	1079	988	1089	1808	912	1127	1027	1824	2068	1846	889	1001	1298	1228	1329	1629	KAP104	II	270947	273703	-	2757	protein_coding	Transportin or cytosolic karyopherin beta 2; functions in the rg-nuclear localization signal-mediated nuclear import/reimport of mRNA-binding proteins Nab2p and Hrp1p; regulates asymmetric protein synthesis in daughter cells during mitosis [Source:SGD;Acc:S000000221]	-
YDL072C	1614	1162	1036	3101	1748	3086	1260	2038	1979	888	1069	1065	1047	1361	1551	1114	989	1186	YET3	IV	329836	330447	-	612	protein_coding	Protein of unknown function; YET3 null mutant decreases the level of secreted invertase; homolog of human BAP31 protein [Source:SGD;Acc:S000002230]	-
YML010W	2129	1297	1453	1368	1355	1920	1341	1814	1713	1315	1537	1402	983	1069	1425	844	869	990	SPT5	XIII	247677	250868	+	3192	protein_coding	Protein involved in regulating Pol I and Pol II transcription and pre-mRNA processing; forms a complex with Spt4p; contains a C-terminal repeat domain that is a target for phosphorylation by Sgv1p [Source:SGD;Acc:S000004470]	-
YJL055W	1766	1177	1090	1400	994	1576	1075	2004	1781	784	945	911	1150	1388	1616	924	811	970	-	X	333357	334094	+	738	protein_coding	Putative protein of unknown function, proposed to be involved in the metabolism of purine and pyrimidine base analogues; deletion mutants are sensitive to HAP and AHA; overexpression confers resistance to 5-FOA and 5-FU [Source:SGD;Acc:S000003591]	-
YPL210C	1979	1227	1298	1276	1231	2090	1326	1652	1521	1819	1987	1966	1371	1488	2044	971	1155	1267	SRP72	XVI	154290	156212	-	1923	protein_coding	Core component of the signal recognition particle (SRP) ribonucleoprotein (RNP) complex that functions in targeting nascent secretory proteins to the endoplasmic reticulum (ER) membrane [Source:SGD;Acc:S000006131]	-
YKR066C	1048	1047	1211	551	310	526	3028	4707	3674	489	540	504	1034	1212	1467	817	768	915	CCP1	XI	566113	567198	-	1086	protein_coding	Mitochondrial cytochrome-c peroxidase; degrades reactive oxygen species in mitochondria, involved in the response to oxidative stress [Source:SGD;Acc:S000001774]	-
YJR072C	917	592	698	841	756	828	765	843	774	1578	1824	1588	650	701	803	812	879	1021	NPA3	X	570967	572124	-	1158	protein_coding	Member of the conserved GPN-loop GTPase family; has a role in transport of RNA polymerase II to the nucleus; exhibits GTP-dependent binding to PolII; has ATPase activity; involved in sister chromatid cohesion; phosphorylated by the Pcl1p-Pho85p kina /.../plex; human homolog XAB1 interacts with human RNA polymerase II [Source:SGD;Acc:S000003833]	-
YLR395C	5720	3988	3917	2978	2264	3426	4099	6600	5518	1420	1571	1701	1559	1875	2141	1348	1197	1554	COX8	XII	909729	909965	-	237	protein_coding	Subunit VIII of cytochrome c oxidase, which is the terminal member of the mitochondrial inner membrane electron transport chain [Source:SGD;Acc:S000004387]	-
YIL074C	558	452	357	532	652	1024	549	871	775	1136	1274	1217	1192	1291	1587	1148	1292	1409	SER33	IX	221081	222490	-	1410	protein_coding	3-phosphoglycerate dehydrogenase, catalyzes the first step in serine and glycine biosynthesis; isozyme of Ser3p [Source:SGD;Acc:S000001336]	2-Hacid_dh_C
YDL236W	1174	552	678	695	741	1171	622	1009	947	1284	1495	1438	718	932	1120	1007	906	977	PHO13	IV	32296	33234	+	939	protein_coding	Alkaline phosphatase specific for p-nitrophenyl phosphate; also has protein phosphatase activity [Source:SGD;Acc:S000002395]	-
YHR072W-A	993	580	393	901	547	729	322	863	721	1547	1776	2012	1556	1839	1822	1580	1189	1639	NOP10	VIII	241664	241840	+	177	protein_coding	Constituent of small nucleolar ribonucleoprotein particles containing H/ACA-type snoRNAs, which are required for pseudouridylation and processing of pre-18S rRNA [Source:SGD;Acc:S000007455]	-
YGL077C	1222	595	1062	193	303	524	947	1343	1117	1189	1198	1250	603	698	832	785	761	964	HNM1	VII	362225	363916	-	1692	protein_coding	Choline/ethanolamine transporter; involved in the uptake of nitrogen mustard and the uptake of glycine betaine during hypersaline stress; co-regulated with phospholipid biosynthetic genes and negatively regulated by choline and myo-inositol [Source:SGD;Acc:S000003045]	-
YER063W	1455	895	1130	1383	1093	1714	1265	1427	1436	1095	1212	1053	840	1011	1381	909	866	1164	THO1	V	281710	282366	+	657	protein_coding	Conserved nuclear RNA-binding protein; specifically binds to transcribed chromatin in a THO- and RNA-dependent manner, genetically interacts with shuttling hnRNP NAB2; overproduction suppresses transcriptional defect caused by hpr1 mutation [Source:SGD;Acc:S000000865]	SAP
YNL087W	457	307	355	423	494	877	520	620	634	1448	1573	1609	730	832	1161	995	943	1176	TCB2	XIV	462411	465947	+	3537	protein_coding	Bud-specific protein with a potential role in membrane trafficking; GFP-fusion protein migrates from the cell surface to intracellular vesicles near vacuole; contains 3 calcium and lipid binding domains; mRNA is targeted to the bud [Source:SGD;Acc:S000005031]	C2
YCL057W	2787	1946	1950	1723	1577	2667	2152	2833	2645	1160	1290	1118	753	885	1176	976	1066	1197	PRD1	III	24768	26906	+	2139	protein_coding	Zinc metalloendopeptidase, found in the cytoplasm and intermembrane space of mitochondria; with Cym1p, involved in degradation of mitochondrial proteins and of presequence peptides cleaved from imported proteins [Source:SGD;Acc:S000000562]	Peptidase_M3
YNL091W	2190	1489	1630	1444	1157	1467	1565	1807	1571	1281	1460	1322	866	1071	1173	1271	1356	1617	NST1	XIV	452408	456130	+	3723	protein_coding	Protein of unknown function, mediates sensitivity to salt stress; interacts physically with the splicing factor Msl1p and also displays genetic interaction with MSL1 [Source:SGD;Acc:S000005035]	-
YOL098C	1098	693	841	819	828	1257	923	1190	1073	1611	1791	1811	1110	1216	1508	1387	1591	1888	-	XV	132725	135838	-	3114	protein_coding	Putative metalloprotease [Source:SGD;Acc:S000005458]	-
YBL004W	1007	463	674	614	828	1104	555	643	655	1951	2203	2259	1069	1124	1635	1866	1914	2251	UTP20	II	227636	235117	+	7482	protein_coding	Component of the small-subunit (SSU) processome, which is involved in the biogenesis of the 18S rRNA [Source:SGD;Acc:S000000100]	-
YDR135C	1680	1010	1148	1165	1254	2205	1016	1259	1354	1219	1246	1235	620	664	923	948	953	1059	YCF1	IV	723004	727551	-	4548	protein_coding	Vacuolar glutathione S-conjugate transporter; member of the ATP-binding cassette family; has a role in detoxifying metals such as cadmium, mercury, and arsenite; also transports unconjugated bilirubin, selenodigluthatione, and oxidized glutathione; /.../r to human cystic fibrosis protein CFTR [Source:SGD;Acc:S000002542]	ABC_membrane
YMR200W	2079	1405	1502	2231	1993	2667	1536	1789	1688	1214	1327	1451	1085	1255	1603	1054	1071	1163	ROT1	XIII	664752	665522	+	771	protein_coding	Molecular chaperone involved in protein folding in the ER; mutation causes defects in cell wall synthesis and in lysis of autophagic bodies, suppresses tor2 mutations, and is synthetically lethal with kar2-1 and with rot2 mutations [Source:SGD;Acc:S000004813]	-
YKL207W	1687	1113	1078	1261	866	1537	908	1637	1504	966	1102	1101	973	1075	1379	1004	778	929	AIM27	XI	48194	48955	+	762	protein_coding	Member of a transmembrane complex required for efficient folding of proteins in the ER; required for respiratory growth; null mutant displays induction of the unfolded protein response [Source:SGD;Acc:S000001690]	-
YMR183C	1667	979	1206	1021	954	1100	733	986	872	1286	1392	1269	1301	1624	2044	958	1023	1283	SSO2	XIII	626921	627808	-	888	protein_coding	Plasma membrane t-SNARE involved in fusion of secretory vesicles at the plasma membrane; syntaxin homolog that is functionally redundant with Sso1p [Source:SGD;Acc:S000004795]	SNARE
YDL066W	3016	1822	2169	2042	1829	2560	2617	3688	3236	978	1056	957	1099	1279	1576	886	806	1048	IDP1	IV	334835	336121	+	1287	protein_coding	Mitochondrial NADP-specific isocitrate dehydrogenase, catalyzes the oxidation of isocitrate to alpha-ketoglutarate; not required for mitochondrial respiration and may function to divert alpha-ketoglutarate to biosynthetic processes [Source:SGD;Acc:S000002224]	-
YNL110C	830	351	530	457	691	1135	332	491	409	2490	2609	2688	1021	1271	1621	1342	1399	1601	NOP15	XIV	417826	418488	-	663	protein_coding	Constituent of 66S pre-ribosomal particles, involved in 60S ribosomal subunit biogenesis; localizes to both nucleolus and cytoplasm [Source:SGD;Acc:S000005054]	RRM_1
YIL034C	1616	1098	1147	1449	1324	1903	1249	1669	1435	932	1021	901	893	1064	1226	791	908	1034	CAP2	IX	289226	290089	-	864	protein_coding	Beta subunit of the capping protein (CP) heterodimer (Cap1p and Cap2p) which binds to the barbed ends of actin filaments preventing further polymerization; localized predominantly to cortical actin patches [Source:SGD;Acc:S000001296]	-
YGR229C	2179	1417	1635	604	933	1415	1067	1442	1306	1785	2084	1847	1518	1684	2284	804	861	918	SMI1	VII	949382	950899	-	1518	protein_coding	Protein involved in the regulation of cell wall synthesis; proposed to be involved in coordinating cell cycle progression with cell wall integrity [Source:SGD;Acc:S000003461]	-
YCR093W	1805	1152	1174	1262	1179	2038	1122	1656	1594	1635	1790	1828	972	1101	1471	1523	1722	2060	CDC39	III	280117	286443	+	6327	protein_coding	Component of the CCR4-NOT complex, which has multiple roles in regulating mRNA levels including regulation of transcription and destabilizing mRNAs by deadenylation; basal transcription factor [Source:SGD;Acc:S000000689]	Not1
YPL049C	446	282	327	530	438	729	597	721	628	741	891	810	269	350	314	841	797	1041	DIG1	XVI	462481	463839	-	1359	protein_coding	MAP kinase-responsive inhibitor of the Ste12p transcription factor, involved in the regulation of mating-specific genes and the invasive growth pathway; related regulators Dig1p and Dig2p bind to Ste12p [Source:SGD;Acc:S000005970]	-
YAL007C	1297	872	1051	646	850	1224	948	1246	1075	1324	1598	1314	1335	1584	1765	877	878	953	ERP2	I	137698	138345	-	648	protein_coding	Protein that forms a heterotrimeric complex with Erp1p, Emp24p, and Erv25p; member, along with Emp24p and Erv25p, of the p24 family involved in ER to Golgi transport and localized to COPII-coated vesicles [Source:SGD;Acc:S000000005]	-
YDR101C	1089	522	629	433	731	924	372	537	497	2457	2769	2794	1020	1293	1599	908	939	1067	ARX1	IV	655686	657467	-	1782	protein_coding	Shuttling pre-60S factor; involved in the biogenesis of ribosomal large subunit biogenesis; interacts directly with Alb1; responsible for Tif6 recycling defects in absence of Rei1; associated with the ribosomal export complex [Source:SGD;Acc:S000002508]	Peptidase_M24
YMR089C	3590	2815	2772	2163	1825	2749	3629	4889	4291	950	981	920	1430	1615	2149	737	740	989	YTA12	XIII	445609	448086	-	2478	protein_coding	Component, with Afg3p, of the mitochondrial inner membrane m-AAA protease that mediates degradation of misfolded or unassembled proteins and is also required for correct assembly of mitochondrial enzyme complexes [Source:SGD;Acc:S000004695]	AAA
YGR267C	1227	1008	906	1222	1186	1405	1094	1501	1349	907	1160	1017	1055	1158	1368	976	1028	1154	FOL2	VII	1025004	1025735	-	732	protein_coding	GTP-cyclohydrolase I, catalyzes the first step in the folic acid biosynthetic pathway [Source:SGD;Acc:S000003499]	GTP_cyclohydroI
YGR082W	2577	1865	2114	920	831	1221	2027	2533	2117	1357	1502	1370	2101	2292	2814	960	1136	1460	TOM20	VII	644044	644595	+	552	protein_coding	Component of the TOM (translocase of outer membrane) complex responsible for recognition and initial import steps for all mitochondrially directed proteins; acts as a receptor for incoming precursor proteins [Source:SGD;Acc:S000003314]	-
YPL260W	4120	2872	2896	2388	1901	3107	2412	3217	2934	1056	1054	1080	1276	1465	1934	855	901	1039	-	XVI	49303	50958	+	1656	protein_coding	Putative substrate of cAMP-dependent protein kinase (PKA); green fluorescent protein (GFP)-fusion protein localizes to the cytoplasm and nucleus; YPL260W is not an essential gene [Source:SGD;Acc:S000006181]	-
YDR321W	319	182	207	189	293	409	232	321	298	1339	1503	1455	836	1009	1236	876	830	923	ASP1	IV	1108702	1109847	+	1146	protein_coding	Cytosolic L-asparaginase, involved in asparagine catabolism [Source:SGD;Acc:S000002729]	-
YKL046C	1806	1043	1284	1369	1156	1837	1256	1816	1560	1202	1337	1353	1048	1211	1503	962	817	945	DCW1	XI	351275	352624	-	1350	protein_coding	Putative mannosidase, GPI-anchored membrane protein required for cell wall biosynthesis in bud formation;homologous to Dfg5p [Source:SGD;Acc:S000001529]	-
YCL017C	3157	2040	2209	2869	2528	3602	3274	4415	4240	1215	1417	1352	1196	1446	1735	917	958	1008	NFS1	III	92777	94270	-	1494	protein_coding	Cysteine desulfurase involved in iron-sulfur cluster (Fe/S) biogenesis and in thio-modification of mitochondrial and cytoplasmic tRNAs; essential protein located predominantly in mitochondria [Source:SGD;Acc:S000000522]	Aminotran_5
YOR175C	1997	1220	1365	1654	1326	2086	956	1260	1295	1171	1215	1280	1093	1268	1635	853	879	1112	ALE1	XV	659815	661674	-	1860	protein_coding	Broad-specificity lysophospholipid acyltransferase, part of MBOAT family of membrane-bound O-acyltransferases; key component of Lands cycle; may have role in fatty acid exchange at sn-2 position of mature glycerophospholipids [Source:SGD;Acc:S000005701]	MBOAT
YOR207C	1343	662	799	1041	1044	1612	1161	1497	1325	2052	2148	2277	1003	1121	1453	1799	1624	1864	RET1	XV	730008	733457	-	3450	protein_coding	Second-largest subunit of RNA polymerase III, which is responsible for the transcription of tRNA and 5S RNA genes, and other low molecular weight RNAs [Source:SGD;Acc:S000005733]	RNA_pol_Rpb2_6
YPR062W	1542	1004	1189	545	430	793	809	1313	1181	1043	1298	1292	1293	1729	2097	1189	892	1109	FCY1	XVI	677165	677641	+	477	protein_coding	Cytosine deaminase, zinc metalloenzyme that catalyzes the hydrolytic deamination of cytosine to uracil; of biomedical interest because it also catalyzes the deamination of 5-fluorocytosine (5FC) to form anticancer drug 5-fluorouracil (5FU) [Source:SGD;Acc:S000006266]	-
[truncated: 6,044 more rows]

## Sheet: RNAseq(CR)fpkm
gene_id	BC187_1	BC187_2	BC187_3	DBVPG6765_1	DBVPG6765_2	DBVPG6765_3	DBVPG1373_1	DBVPG1373_2	DBVPG1373_3	DBVPG1106_1	DBVPG1106_2	DBVPG1106_3	gene_name	gene_chr	gene_start	gene_end	gene_strand	gene_length	gene_biotype	gene_description	tf_family
[truncated: 7,126 more rows]

## Sheet: DEGs_NON_RESPONDING
	logFC	AveExpr	t	P.Value	adj.P.Val	B	Class
[truncated: 5,956 more rows]

[truncated: 1 more sheets: DEGs_RESPONDING]
