# Supplementary material for: Molecular mechanisms of genotype-dependent lifespan variation mediated by caloric restriction: insight from wild yeast isolates
Source: Front Aging. 2024 Jul 11;5:1408160. doi: 10.3389/fragi.2024.1408160 (PMC11269085; doi:10.3389/fragi.2024.1408160)
Supplement: Supplementary file 4 [file Table1.xlsx]

## Sheet: RLS_phenotypes
		YPD (2% Glucose)		YPG (3% Glycerol)		YPD (0.05% glucose)
Strain	species	Median (95% CI)	n	Median (95% CI)	n	Median (95% CI)	n	p-value(YPD vs CR)	Response_Type	% CHANGE
273614N	cerevisiae	18.5 (17, 22)	60	24.5 (22, 28)	80	23.5 (19, 29)	38	0.05	R	0.27027
378604X	cerevisiae	20.5 (18, 29)	40	18 (16, 21)	59	26 (24, 30)	40	0.026	R	0.268293
BC187	cerevisiae	32 (29, 34)	59	37.5 (34, 41)	60	29 (27, 30)	39	0.07	NR	-0.09375
BY4743	cerevisiae	30 (30-31)	1034	31 (30, 32)	438	33 (31, 35)	300	0.009	R	0.1
CBS7960	cerevisiae	10.5 (9, 16)	40	17.5 (11, 23)	34	8.5 (2, 14)	30	0.03	R	-0.190476
CLIB215	cerevisiae	21.5 (16, 30)	38	8 (6, 12)	40	11 (9, 13)	33	2.7e-06	R	-0.488372
DBVPG 1106	cerevisiae	27 (26, 30)	80	27 (26-29)	79	34.5 (33, 36)	40	0.0001	R	0.277778
DBVPG 1373	cerevisiae	24 (22, 29)	60	28 (26, 32)	80	31.5 (30, 36)	40	0.005	R	0.3125
DBVPG 1788	cerevisiae	32.5 (30, 36)	60	26.5 (24, 30)	68	39 (32, 44)	39	0.09	NR	0.2
DBVPG 1853	cerevisiae	19.5 (17, 23)	38	27 (25-29)	80	21.5 (16, 26)	40	0.58	NR	0.102564
DBVPG 6040	cerevisiae	17.5 (15, 21)	60	32 (29, 39)	60	24 (18, 32)	39	0.017	R	0.371429
DBVPG 6044	cerevisiae	24 (23, 28)	60	35.5 (27, 41)	60	25 (22, 30)	40	0.69	NR	0.0416667
DBVPG 6765	cerevisiae	25 (23, 27)	80	17.5 (16, 22)	80	23 (19, 27)	40	0.06	NR	-0.08
FL100	cerevisiae	27 (23, 32)	37	48 (44, 51)	37	43 (38, 51)	39	0.0002	R	0.592593
K11	cerevisiae	17 (14, 20)	60	14.5 (14-16)	60	10.5 (8, 12)	40	1.3e-06	R	-0.382353
L-1374	cerevisiae	25 (23, 31)	60	22.5 (20, 27)	60	21 (17, 24)	39	0.012	R	-0.16
L-1528	cerevisiae	30 (27, 33)	60	17.5 (17, 20)	60	20 (18, 23)	40	8.6e-06	R	-0.333333
NCYC 110	cerevisiae	18 (16, 20)	60	18.5 (17, 21)	60	17 (14, 19)	40	0.4	NR	-0.0555556
NCYC 361	cerevisiae	28 (26, 31)	40	33 (31-36)	40	27 (24, 31)	40	0.5	NR	-0.0357143
S288c	cerevisiae	29 (22, 37)	40	30 (26, 41)	40	24 (20, 32)	40	0.42	NR	-0.172414
SK1	cerevisiae	20 (17, 25)	79	21 (19-24)	78	22.5 (14, 23)	40	0.12	NR	0.125
T73	cerevisiae	12 (10, 16)	39	10 (6, 14)	39	11 (9, 13)	40	0.2	NR	-0.0833333
UC5	cerevisiae	13 (11,17)	30	14.5(12,17)	40	8 (6, 11)	30	0.0004	R	-0.384615
UWOPS03-461.4	cerevisiae	17 (14, 24)	60	26 (24, 33)	60	20.5 (17, 25)	40	0.55	NR	0.205882
UWOPS05-217.3	cerevisiae	24 (22, 28)	60	25 (23, 30)	60	18 (16, 22)	40	0.004	R	-0.25
UWOPS05-227.2	cerevisiae	19 (17, 24)	60	24 (21, 26)	60	16 (15, 19)	40	0.002	R	-0.157895
UWOPS83-787.3	cerevisiae	33 (30, 36)	78	21 (20, 23)	80	23.5 (20, 31)	40	0.001	R	-0.287879
UWOPS87-2421	cerevisiae	29 (28, 33)	60	33 (31-36)	60	31.5 (28, 37)	40	0.5	NR	0.0862069
W303	cerevisiae	19 (16, 26)	40	16 (14-19)	38	16 (14, 20)	40	0.8	NR	-0.157895
Y10	cerevisiae	4 (3, 6)	18	12 (8, 21)	18	6.5 (5, 10)	20	0.015	R	0.625
Y12	cerevisiae	24 (21, 28)	60	34 (29, 37)	60	34 (31, 37)	40	0.002	R	0.416667
Y55	cerevisiae	30.5 (28, 33)	80	33 (31-36)	80	32.5 (30, 38)	40	0.3	NR	0.0655738
Y9	cerevisiae	23 (18, 31)	40	36 (31, 38)	60	40.5 (38, 48)	40	2.87e-05	R	0.76087
YIIc17_E5	cerevisiae	33 (29, 38)	80	39 (34, 41)	80	36 (32, 42)	39	0.2	NR	0.0909091
YJM269	cerevisiae	21 (19, 23)	39	22.5 (19, 29)	40	30 (27, 33)	40	0.0009	R	0.428571
YJM975	cerevisiae	31 (28, 34)	77	23 (22, 26)	80	33.5 (26, 41)	40	0.47	NR	0.0806452
YJM978	cerevisiae	24 (22, 28)	60	20 (19, 24)	60	12 (10, 14)	39	3e-11	R	-0.5
YJM981	cerevisiae	21 (18, 23)	78	18 (17-20)	39	17 (13, 20)	40	0.058	NR	-0.190476
YPS128	cerevisiae	27.5 (25, 31)	60	27 (25-30)	60	30 (27, 33)	40	0.1	NR	0.0909091
YPS606	cerevisiae	32 (30, 36)	58	27.5 (25, 31)	60	29 (24, 35)	40	0.14	NR	-0.09375
YS2	cerevisiae	6 (5, 7)	40	8 (7, 10)	60	7 (5, 8)	40	0.6	NR	0.166667
YS9	cerevisiae	21 (19,25)	40	30.5 (24, 36)	60	12 (8, 12)	40	2.3e-05	R	-0.428571
T7	cerevisiae	31 (24, 34)	20	26 (23, 33)	20	25(18,33)	40	0.047	R	-0.180328
PW5	cerevisiae	27 (25,31)	20	27.5 (22, 34)	20	25 (21, 29)	40	0.8	NR	-0.0740741
CLIB382	cerevisiae	21 (18, 27)	60	15 (13, 16)	59	15 (13, 18)	38	0.0006	R	-0.25
CLIB324	cerevisiae	29 (25, 32)	20	34.5 (30, 39)	20	24 (20,27)	20	0.041	R	-0.172414
FM356	mikatae	25 (20, 30)	20	NA		34.5 (32, 42)	40	3.936e-05	R
FM476	castellii	3 (1, 16)	20	NA		5 (3, 6)	36	0.3777	NR
FM479	kluyveri	17.5 (15, 20)	38	NA		12 (3, 18)	35	0.02649	R
FM527	kudriavzevii	31.5 (30, 33)	20	NA		33 (27, 41)	38	0.39	NR
FM677	bayanus	30.5 (27, 36)	20	NA		29 (27, 33)	39	0.9425	NR
S.	paradooxus	42 (38,44)	20	NA		34 (33, 37)	20

## Sheet: rho0 and GCN4_RLS
Strains	median RLS	n	ad.p values
Y12_Cnt	31(24, 37)	30
Y12_rho0	27 (25, 31)	30	0.5
Y12_rho0_CR	21(18, 26)	30	2.332e-05
Y12_Cnt	29.5(25, 38)	30	0.001889
Y12_GCN4	39.5(34, 46)	30
FL100_Cnt	32(28, 41)	30
FL100_rho0	26(24, 32)	30	0.0149
FL100_rho0_CR	27)24, 31)	30	0.006
FL100_Cnt	28(24, 39)	30
FL100_GCN4	39(33, 44)	30	0.01001
